# Supplementary material for: Pan‐cancer analyses reveal molecular and clinical characteristics of cuproptosis regulators
Source: Imeta. 2022 Dec 7;2(1):e68. doi: 10.1002/imt2.68 (PMC10989956; doi:10.1002/imt2.68)
Supplement: Supplementary file 2 — Supporting information. [file IMT2-2-e68-s001.xlsx]

## Sheet: Table S1
Table S1. The expression correlations among all regulators in all tumor types.
FDX1				LIAS				LIPT1				DLD				DLAT				PDHA1				PDHB				MTF1				GLS				CDKN2A
Symbol	Correlation	P value	Cancer type	Symbol	Correlation	P value	Cancer type	Symbol	Correlation	P value	Cancer type	Symbol	Correlation	P value	Cancer type	Symbol	Correlation	P value	Cancer type	Symbol	Correlation	P value	Cancer type	Symbol	Correlation	P value	Cancer type	Symbol	Correlation	P value	Cancer type	Symbol	Correlation	P value	Cancer type	Symbol	Correlation	P value	Cancer type
FDX1	1	0	ACC	FDX1	0.0568376	0.621114	ACC	FDX1	-0.0232047	0.840185	ACC	FDX1	0.280108	0.0129971	ACC	FDX1	0.374299	0.000735587	ACC	FDX1	-0.35899	0.00124816	ACC	FDX1	0.266286	0.0184471	ACC	FDX1	-0.030656	0.789902	ACC	FDX1	-0.238024	0.0358615	ACC	FDX1	-0.171789	0.132604	ACC
LIAS	0.0568376	0.621114	ACC	LIAS	1	0	ACC	LIAS	0.00554164	0.961595	ACC	LIAS	0.523224	8.88554e-07	ACC	LIAS	-0.0130981	0.909383	ACC	LIAS	0.326335	0.00354711	ACC	LIAS	-0.0652516	0.570315	ACC	LIAS	0.115212	0.315165	ACC	LIAS	-0.00536377	0.962826	ACC	LIAS	-0.199866	0.0793593	ACC
LIPT1	-0.0232047	0.840185	ACC	LIPT1	0.00554164	0.961595	ACC	LIPT1	1	0	ACC	LIPT1	-0.310769	0.00561861	ACC	LIPT1	-0.17877	0.117347	ACC	LIPT1	0.14107	0.217965	ACC	LIPT1	0.129326	0.259115	ACC	LIPT1	-0.120538	0.293159	ACC	LIPT1	0.104937	0.360537	ACC	LIPT1	0.141782	0.215628	ACC
DLD	0.280108	0.0129971	ACC	DLD	0.523224	8.88554e-07	ACC	DLD	-0.310769	0.00561861	ACC	DLD	1	0	ACC	DLD	0.512227	1.63638e-06	ACC	DLD	0.0231836	0.840328	ACC	DLD	0.0151559	0.895222	ACC	DLD	0.449563	3.64283e-05	ACC	DLD	0.0854908	0.45675	ACC	DLD	-0.377645	0.00065305	ACC
DLAT	0.374299	0.000735587	ACC	DLAT	-0.0130981	0.909383	ACC	DLAT	-0.17877	0.117347	ACC	DLAT	0.512227	1.63638e-06	ACC	DLAT	1	0	ACC	DLAT	-0.112525	0.326659	ACC	DLAT	0.313432	0.00520206	ACC	DLAT	0.165638	0.147256	ACC	DLAT	0.199639	0.0797071	ACC	DLAT	-0.0741921	0.518566	ACC
PDHA1	-0.35899	0.00124816	ACC	PDHA1	0.326335	0.00354711	ACC	PDHA1	0.14107	0.217965	ACC	PDHA1	0.0231836	0.840328	ACC	PDHA1	-0.112525	0.326659	ACC	PDHA1	1	0	ACC	PDHA1	-0.0638427	0.578685	ACC	PDHA1	-0.270112	0.0167711	ACC	PDHA1	0.359285	0.00123584	ACC	PDHA1	-0.0730593	0.524988	ACC
PDHB	0.266286	0.0184471	ACC	PDHB	-0.0652516	0.570315	ACC	PDHB	0.129326	0.259115	ACC	PDHB	0.0151559	0.895222	ACC	PDHB	0.313432	0.00520206	ACC	PDHB	-0.0638427	0.578685	ACC	PDHB	1	0	ACC	PDHB	-0.341404	0.00222084	ACC	PDHB	0.0159843	0.88953	ACC	PDHB	-0.0492368	0.668588	ACC
MTF1	-0.030656	0.789902	ACC	MTF1	0.115212	0.315165	ACC	MTF1	-0.120538	0.293159	ACC	MTF1	0.449563	3.64283e-05	ACC	MTF1	0.165638	0.147256	ACC	MTF1	-0.270112	0.0167711	ACC	MTF1	-0.341404	0.00222084	ACC	MTF1	1	0	ACC	MTF1	-0.0625265	0.586554	ACC	MTF1	0.0119201	0.917503	ACC
GLS	-0.238024	0.0358615	ACC	GLS	-0.00536377	0.962826	ACC	GLS	0.104937	0.360537	ACC	GLS	0.0854908	0.45675	ACC	GLS	0.199639	0.0797071	ACC	GLS	0.359285	0.00123584	ACC	GLS	0.0159843	0.88953	ACC	GLS	-0.0625265	0.586554	ACC	GLS	1	0	ACC	GLS	-0.257178	0.0230234	ACC
CDKN2A	-0.171789	0.132604	ACC	CDKN2A	-0.199866	0.0793593	ACC	CDKN2A	0.141782	0.215628	ACC	CDKN2A	-0.377645	0.00065305	ACC	CDKN2A	-0.0741921	0.518566	ACC	CDKN2A	-0.0730593	0.524988	ACC	CDKN2A	-0.0492368	0.668588	ACC	CDKN2A	0.0119201	0.917503	ACC	CDKN2A	-0.257178	0.0230234	ACC	CDKN2A	1	0	ACC
FDX1	1	0	BLCA	FDX1	0.0197758	0.692251	BLCA	FDX1	0.0929842	0.0621971	BLCA	FDX1	0.0579788	0.245529	BLCA	FDX1	0.312413	1.42319e-10	BLCA	FDX1	0.130218	0.00886707	BLCA	FDX1	0.211505	1.85825e-05	BLCA	FDX1	-0.216963	1.11066e-05	BLCA	FDX1	-0.0590917	0.236569	BLCA	FDX1	0.0197209	0.693062	BLCA
LIAS	0.0197758	0.692251	BLCA	LIAS	1	0	BLCA	LIAS	0.198273	6.12854e-05	BLCA	LIAS	0.180672	0.000266621	BLCA	LIAS	-0.072208	0.14791	BLCA	LIAS	0.0546956	0.273335	BLCA	LIAS	0.134065	0.00703576	BLCA	LIAS	-0.131537	0.00819617	BLCA	LIAS	-0.0860675	0.0844141	BLCA	LIAS	-0.225635	4.77e-06	BLCA
LIPT1	0.0929842	0.0621971	BLCA	LIPT1	0.198273	6.12854e-05	BLCA	LIPT1	1	0	BLCA	LIPT1	-0.0369801	0.459108	BLCA	LIPT1	-0.178619	0.000313793	BLCA	LIPT1	-0.0251013	0.615372	BLCA	LIPT1	0.160921	0.00118868	BLCA	LIPT1	-0.164491	0.000918161	BLCA	LIPT1	-0.126069	0.0113066	BLCA	LIPT1	-0.0693729	0.164529	BLCA
DLD	0.0579788	0.245529	BLCA	DLD	0.180672	0.000266621	BLCA	DLD	-0.0369801	0.459108	BLCA	DLD	1	0	BLCA	DLD	0.446179	4.13476e-21	BLCA	DLD	0.16258	0.00105495	BLCA	DLD	0.122649	0.0137462	BLCA	DLD	0.280173	1.05299e-08	BLCA	DLD	0.198887	5.80839e-05	BLCA	DLD	-0.15736	0.00152995	BLCA
DLAT	0.312413	1.42319e-10	BLCA	DLAT	-0.072208	0.14791	BLCA	DLAT	-0.178619	0.000313793	BLCA	DLAT	0.446179	4.13476e-21	BLCA	DLAT	1	0	BLCA	DLAT	0.208684	2.41218e-05	BLCA	DLAT	0.153453	0.00200632	BLCA	DLAT	0.268212	4.54875e-08	BLCA	DLAT	0.270779	3.34277e-08	BLCA	DLAT	0.0814829	0.102386	BLCA
PDHA1	0.130218	0.00886707	BLCA	PDHA1	0.0546956	0.273335	BLCA	PDHA1	-0.0251013	0.615372	BLCA	PDHA1	0.16258	0.00105495	BLCA	PDHA1	0.208684	2.41218e-05	BLCA	PDHA1	1	0	BLCA	PDHA1	0.140592	0.00468913	BLCA	PDHA1	-0.0597407	0.231451	BLCA	PDHA1	0.0045424	0.927568	BLCA	PDHA1	0.247122	5.06948e-07	BLCA
PDHB	0.211505	1.85825e-05	BLCA	PDHB	0.134065	0.00703576	BLCA	PDHB	0.160921	0.00118868	BLCA	PDHB	0.122649	0.0137462	BLCA	PDHB	0.153453	0.00200632	BLCA	PDHB	0.140592	0.00468913	BLCA	PDHB	1	0	BLCA	PDHB	-0.232455	2.3961e-06	BLCA	PDHB	-0.162517	0.00105976	BLCA	PDHB	-0.0698681	0.161529	BLCA
MTF1	-0.216963	1.11066e-05	BLCA	MTF1	-0.131537	0.00819617	BLCA	MTF1	-0.164491	0.000918161	BLCA	MTF1	0.280173	1.05299e-08	BLCA	MTF1	0.268212	4.54875e-08	BLCA	MTF1	-0.0597407	0.231451	BLCA	MTF1	-0.232455	2.3961e-06	BLCA	MTF1	1	0	BLCA	MTF1	0.238025	1.34413e-06	BLCA	MTF1	-0.015177	0.761321	BLCA
GLS	-0.0590917	0.236569	BLCA	GLS	-0.0860675	0.0844141	BLCA	GLS	-0.126069	0.0113066	BLCA	GLS	0.198887	5.80839e-05	BLCA	GLS	0.270779	3.34277e-08	BLCA	GLS	0.0045424	0.927568	BLCA	GLS	-0.162517	0.00105976	BLCA	GLS	0.238025	1.34413e-06	BLCA	GLS	1	0	BLCA	GLS	-0.0487023	0.329444	BLCA
CDKN2A	0.0197209	0.693062	BLCA	CDKN2A	-0.225635	4.77e-06	BLCA	CDKN2A	-0.0693729	0.164529	BLCA	CDKN2A	-0.15736	0.00152995	BLCA	CDKN2A	0.0814829	0.102386	BLCA	CDKN2A	0.247122	5.06948e-07	BLCA	CDKN2A	-0.0698681	0.161529	BLCA	CDKN2A	-0.015177	0.761321	BLCA	CDKN2A	-0.0487023	0.329444	BLCA	CDKN2A	1	0	BLCA
FDX1	1	0	BRCA	FDX1	-0.141813	3.92471e-06	BRCA	FDX1	0.176801	7.90634e-09	BRCA	FDX1	0.238872	4.20408e-15	BRCA	FDX1	0.497627	7.60058e-67	BRCA	FDX1	0.298106	5.16994e-23	BRCA	FDX1	0.024874	0.420498	BRCA	FDX1	-0.122532	6.81493e-05	BRCA	FDX1	0.204899	2.00026e-11	BRCA	FDX1	0.217749	9.56518e-13	BRCA
LIAS	-0.141813	3.92471e-06	BRCA	LIAS	1	0	BRCA	LIAS	0.219232	6.64999e-13	BRCA	LIAS	-0.0797028	0.00973976	BRCA	LIAS	-0.267355	1.16407e-18	BRCA	LIAS	-0.234446	1.37083e-14	BRCA	LIAS	0.193654	2.44166e-10	BRCA	LIAS	-0.101941	0.000934546	BRCA	LIAS	-0.312251	3.34985e-25	BRCA	LIAS	-0.189197	6.32112e-10	BRCA
LIPT1	0.176801	7.90634e-09	BRCA	LIPT1	0.219232	6.64999e-13	BRCA	LIPT1	1	0	BRCA	LIPT1	-0.130896	2.07353e-05	BRCA	LIPT1	-0.0851555	0.00573781	BRCA	LIPT1	-0.107665	0.000471554	BRCA	LIPT1	0.143739	2.88741e-06	BRCA	LIPT1	-0.0644171	0.0367953	BRCA	LIPT1	-0.0121111	0.694926	BRCA	LIPT1	-0.035168	0.254657	BRCA
DLD	0.238872	4.20408e-15	BRCA	DLD	-0.0797028	0.00973976	BRCA	DLD	-0.130896	2.07353e-05	BRCA	DLD	1	0	BRCA	DLD	0.476716	9.68271e-61	BRCA	DLD	0.192657	3.02658e-10	BRCA	DLD	0.00333165	0.91409	BRCA	DLD	0.247521	3.89184e-16	BRCA	DLD	0.226752	1.0109e-13	BRCA	DLD	-0.0142751	0.643895	BRCA
DLAT	0.497627	7.60058e-67	BRCA	DLAT	-0.267355	1.16407e-18	BRCA	DLAT	-0.0851555	0.00573781	BRCA	DLAT	0.476716	9.68271e-61	BRCA	DLAT	1	0	BRCA	DLAT	0.205713	1.65925e-11	BRCA	DLAT	-0.0219864	0.476454	BRCA	DLAT	0.310517	6.30642e-25	BRCA	DLAT	0.376633	9.25204e-37	BRCA	DLAT	-0.00485099	0.875183	BRCA
PDHA1	0.298106	5.16994e-23	BRCA	PDHA1	-0.234446	1.37083e-14	BRCA	PDHA1	-0.107665	0.000471554	BRCA	PDHA1	0.192657	3.02658e-10	BRCA	PDHA1	0.205713	1.65925e-11	BRCA	PDHA1	1	0	BRCA	PDHA1	-0.121741	7.59703e-05	BRCA	PDHA1	-0.185378	1.4023e-09	BRCA	PDHA1	0.18605	1.22051e-09	BRCA	PDHA1	0.434618	1.1566e-49	BRCA
PDHB	0.024874	0.420498	BRCA	PDHB	0.193654	2.44166e-10	BRCA	PDHB	0.143739	2.88741e-06	BRCA	PDHB	0.00333165	0.91409	BRCA	PDHB	-0.0219864	0.476454	BRCA	PDHB	-0.121741	7.59703e-05	BRCA	PDHB	1	0	BRCA	PDHB	-0.159915	1.87112e-07	BRCA	PDHB	-0.333462	1.03211e-28	BRCA	PDHB	-0.205203	1.86559e-11	BRCA
MTF1	-0.122532	6.81493e-05	BRCA	MTF1	-0.101941	0.000934546	BRCA	MTF1	-0.0644171	0.0367953	BRCA	MTF1	0.247521	3.89184e-16	BRCA	MTF1	0.310517	6.30642e-25	BRCA	MTF1	-0.185378	1.4023e-09	BRCA	MTF1	-0.159915	1.87112e-07	BRCA	MTF1	1	0	BRCA	MTF1	0.278145	3.98657e-20	BRCA	MTF1	-0.143822	2.84953e-06	BRCA
GLS	0.204899	2.00026e-11	BRCA	GLS	-0.312251	3.34985e-25	BRCA	GLS	-0.0121111	0.694926	BRCA	GLS	0.226752	1.0109e-13	BRCA	GLS	0.376633	9.25204e-37	BRCA	GLS	0.18605	1.22051e-09	BRCA	GLS	-0.333462	1.03211e-28	BRCA	GLS	0.278145	3.98657e-20	BRCA	GLS	1	0	BRCA	GLS	0.198874	7.78353e-11	BRCA
CDKN2A	0.217749	9.56518e-13	BRCA	CDKN2A	-0.189197	6.32112e-10	BRCA	CDKN2A	-0.035168	0.254657	BRCA	CDKN2A	-0.0142751	0.643895	BRCA	CDKN2A	-0.00485099	0.875183	BRCA	CDKN2A	0.434618	1.1566e-49	BRCA	CDKN2A	-0.205203	1.86559e-11	BRCA	CDKN2A	-0.143822	2.84953e-06	BRCA	CDKN2A	0.198874	7.78353e-11	BRCA	CDKN2A	1	0	BRCA
FDX1	1	0	CESC	FDX1	-0.0807379	0.170307	CESC	FDX1	0.11005	0.0612518	CESC	FDX1	0.148074	0.0115812	CESC	FDX1	0.432999	1.10811e-14	CESC	FDX1	0.187849	0.0013099	CESC	FDX1	0.232367	6.47534e-05	CESC	FDX1	-0.269762	3.15081e-06	CESC	FDX1	-0.11482	0.0507793	CESC	FDX1	-0.154273	0.00849837	CESC
LIAS	-0.0807379	0.170307	CESC	LIAS	1	0	CESC	LIAS	0.270469	2.96231e-06	CESC	LIAS	0.129537	0.0274044	CESC	LIAS	-0.0512382	0.384651	CESC	LIAS	0.239848	3.67158e-05	CESC	LIAS	0.112914	0.0547699	CESC	LIAS	-0.20656	0.000399139	CESC	LIAS	-0.00482751	0.934762	CESC	LIAS	-0.0810951	0.168418	CESC
LIPT1	0.11005	0.0612518	CESC	LIPT1	0.270469	2.96231e-06	CESC	LIPT1	1	0	CESC	LIPT1	0.0324889	0.581618	CESC	LIPT1	0.0133387	0.821063	CESC	LIPT1	0.147048	0.0121776	CESC	LIPT1	0.1187	0.0434043	CESC	LIPT1	-0.215843	0.000212611	CESC	LIPT1	0.00270364	0.963436	CESC	LIPT1	-0.119586	0.0418513	CESC
DLD	0.148074	0.0115812	CESC	DLD	0.129537	0.0274044	CESC	DLD	0.0324889	0.581618	CESC	DLD	1	0	CESC	DLD	0.307717	8.89723e-08	CESC	DLD	0.177517	0.00241268	CESC	DLD	0.0192566	0.744014	CESC	DLD	0.116645	0.0471903	CESC	DLD	0.0034972	0.952715	CESC	DLD	-0.226489	9.98378e-05	CESC
DLAT	0.432999	1.10811e-14	CESC	DLAT	-0.0512382	0.384651	CESC	DLAT	0.0133387	0.821063	CESC	DLAT	0.307717	8.89723e-08	CESC	DLAT	1	0	CESC	DLAT	0.0553753	0.347394	CESC	DLAT	0.188613	0.00125046	CESC	DLAT	0.136186	0.0203424	CESC	DLAT	0.208577	0.000348888	CESC	DLAT	-0.332553	6.44596e-09	CESC
PDHA1	0.187849	0.0013099	CESC	PDHA1	0.239848	3.67158e-05	CESC	PDHA1	0.147048	0.0121776	CESC	PDHA1	0.177517	0.00241268	CESC	PDHA1	0.0553753	0.347394	CESC	PDHA1	1	0	CESC	PDHA1	0.179913	0.00210002	CESC	PDHA1	-0.228587	8.56523e-05	CESC	PDHA1	-0.109368	0.0628835	CESC	PDHA1	-0.00285402	0.961403	CESC
PDHB	0.232367	6.47534e-05	CESC	PDHB	0.112914	0.0547699	CESC	PDHB	0.1187	0.0434043	CESC	PDHB	0.0192566	0.744014	CESC	PDHB	0.188613	0.00125046	CESC	PDHB	0.179913	0.00210002	CESC	PDHB	1	0	CESC	PDHB	-0.172179	0.00326687	CESC	PDHB	-0.150415	0.0103171	CESC	PDHB	-0.182819	0.00177063	CESC
MTF1	-0.269762	3.15081e-06	CESC	MTF1	-0.20656	0.000399139	CESC	MTF1	-0.215843	0.000212611	CESC	MTF1	0.116645	0.0471903	CESC	MTF1	0.136186	0.0203424	CESC	MTF1	-0.228587	8.56523e-05	CESC	MTF1	-0.172179	0.00326687	CESC	MTF1	1	0	CESC	MTF1	0.157608	0.00716242	CESC	MTF1	-0.0122387	0.835599	CESC
GLS	-0.11482	0.0507793	CESC	GLS	-0.00482751	0.934762	CESC	GLS	0.00270364	0.963436	CESC	GLS	0.0034972	0.952715	CESC	GLS	0.208577	0.000348888	CESC	GLS	-0.109368	0.0628835	CESC	GLS	-0.150415	0.0103171	CESC	GLS	0.157608	0.00716242	CESC	GLS	1	0	CESC	GLS	-0.113611	0.0532813	CESC
CDKN2A	-0.154273	0.00849837	CESC	CDKN2A	-0.0810951	0.168418	CESC	CDKN2A	-0.119586	0.0418513	CESC	CDKN2A	-0.226489	9.98378e-05	CESC	CDKN2A	-0.332553	6.44596e-09	CESC	CDKN2A	-0.00285402	0.961403	CESC	CDKN2A	-0.182819	0.00177063	CESC	CDKN2A	-0.0122387	0.835599	CESC	CDKN2A	-0.113611	0.0532813	CESC	CDKN2A	1	0	CESC
FDX1	1	0	CHOL	FDX1	-0.189781	0.267598	CHOL	FDX1	-0.394278	0.0173373	CHOL	FDX1	0.30268	0.0727589	CHOL	FDX1	0.452408	0.00560033	CHOL	FDX1	0.299006	0.0764777	CHOL	FDX1	0.492259	0.00229121	CHOL	FDX1	-0.236724	0.164509	CHOL	FDX1	-0.233908	0.169736	CHOL	FDX1	-0.235633	0.16652	CHOL
LIAS	-0.189781	0.267598	CHOL	LIAS	1	1.05315e-267	CHOL	LIAS	-0.0276274	0.872925	CHOL	LIAS	0.247523	0.145536	CHOL	LIAS	-0.135485	0.430777	CHOL	LIAS	0.428909	0.00905032	CHOL	LIAS	0.022656	0.895652	CHOL	LIAS	-0.193088	0.259193	CHOL	LIAS	-0.0210089	0.903201	CHOL	LIAS	0.281833	0.0958589	CHOL
LIPT1	-0.394278	0.0173373	CHOL	LIPT1	-0.0276274	0.872925	CHOL	LIPT1	1	0	CHOL	LIPT1	-0.386282	0.0199633	CHOL	LIPT1	-0.284542	0.0925743	CHOL	LIPT1	-0.328164	0.0507028	CHOL	LIPT1	-0.138344	0.421021	CHOL	LIPT1	0.356129	0.0330224	CHOL	LIPT1	0.269545	0.111885	CHOL	LIPT1	0.104509	0.544122	CHOL
DLD	0.30268	0.0727589	CHOL	DLD	0.247523	0.145536	CHOL	DLD	-0.386282	0.0199633	CHOL	DLD	1	0	CHOL	DLD	0.603457	9.77696e-05	CHOL	DLD	0.736434	3.05851e-07	CHOL	DLD	0.181703	0.288871	CHOL	DLD	-0.231296	0.17469	CHOL	DLD	-0.160784	0.348876	CHOL	DLD	-0.0251053	0.884443	CHOL
DLAT	0.452408	0.00560033	CHOL	DLAT	-0.135485	0.430777	CHOL	DLAT	-0.284542	0.0925743	CHOL	DLAT	0.603457	9.77696e-05	CHOL	DLAT	1	0	CHOL	DLAT	0.38725	0.0196289	CHOL	DLAT	0.195509	0.253154	CHOL	DLAT	-0.0880718	0.609508	CHOL	DLAT	0.116389	0.499045	CHOL	DLAT	-0.141356	0.410879	CHOL
PDHA1	0.299006	0.0764777	CHOL	PDHA1	0.428909	0.00905032	CHOL	PDHA1	-0.328164	0.0507028	CHOL	PDHA1	0.736434	3.05851e-07	CHOL	PDHA1	0.38725	0.0196289	CHOL	PDHA1	1	1.05315e-267	CHOL	PDHA1	0.178814	0.296734	CHOL	PDHA1	-0.356756	0.0326932	CHOL	PDHA1	-0.256685	0.130735	CHOL	PDHA1	-0.0637908	0.71167	CHOL
PDHB	0.492259	0.00229121	CHOL	PDHB	0.022656	0.895652	CHOL	PDHB	-0.138344	0.421021	CHOL	PDHB	0.181703	0.288871	CHOL	PDHB	0.195509	0.253154	CHOL	PDHB	0.178814	0.296734	CHOL	PDHB	1	0	CHOL	PDHB	-0.169584	0.322772	CHOL	PDHB	0.154289	0.368941	CHOL	PDHB	-0.161181	0.34767	CHOL
MTF1	-0.236724	0.164509	CHOL	MTF1	-0.193088	0.259193	CHOL	MTF1	0.356129	0.0330224	CHOL	MTF1	-0.231296	0.17469	CHOL	MTF1	-0.0880718	0.609508	CHOL	MTF1	-0.356756	0.0326932	CHOL	MTF1	-0.169584	0.322772	CHOL	MTF1	1	0	CHOL	MTF1	0.136946	0.425776	CHOL	MTF1	-0.164635	0.337297	CHOL
GLS	-0.233908	0.169736	CHOL	GLS	-0.0210089	0.903201	CHOL	GLS	0.269545	0.111885	CHOL	GLS	-0.160784	0.348876	CHOL	GLS	0.116389	0.499045	CHOL	GLS	-0.256685	0.130735	CHOL	GLS	0.154289	0.368941	CHOL	GLS	0.136946	0.425776	CHOL	GLS	1	1.38039e-262	CHOL	GLS	0.0142508	0.934256	CHOL
CDKN2A	-0.235633	0.16652	CHOL	CDKN2A	0.281833	0.0958589	CHOL	CDKN2A	0.104509	0.544122	CHOL	CDKN2A	-0.0251053	0.884443	CHOL	CDKN2A	-0.141356	0.410879	CHOL	CDKN2A	-0.0637908	0.71167	CHOL	CDKN2A	-0.161181	0.34767	CHOL	CDKN2A	-0.164635	0.337297	CHOL	CDKN2A	0.0142508	0.934256	CHOL	CDKN2A	1	0	CHOL
FDX1	1	0	COAD	FDX1	0.242005	9.09632e-07	COAD	FDX1	0.145399	0.00348121	COAD	FDX1	0.355636	1.98321e-13	COAD	FDX1	0.401047	5.76857e-17	COAD	FDX1	0.194283	8.83108e-05	COAD	FDX1	0.213743	1.54456e-05	COAD	FDX1	-0.219626	8.82414e-06	COAD	FDX1	0.216985	1.13662e-05	COAD	FDX1	0.0494647	0.322525	COAD
LIAS	0.242005	9.09632e-07	COAD	LIAS	1	0	COAD	LIAS	0.377408	4.68556e-15	COAD	LIAS	0.281098	9.78089e-09	COAD	LIAS	0.287974	4.07979e-09	COAD	LIAS	0.0855003	0.086883	COAD	LIAS	0.207569	2.73393e-05	COAD	LIAS	-0.111725	0.0250827	COAD	LIAS	0.0832955	0.0953618	COAD	LIAS	-0.105593	0.034305	COAD
LIPT1	0.145399	0.00348121	COAD	LIPT1	0.377408	4.68556e-15	COAD	LIPT1	1	0	COAD	LIPT1	0.270617	3.54472e-08	COAD	LIPT1	0.275966	1.85e-08	COAD	LIPT1	-0.0215207	0.667054	COAD	LIPT1	0.254535	2.30414e-07	COAD	LIPT1	-0.102	0.0409482	COAD	LIPT1	0.39833	9.73799e-17	COAD	LIPT1	-0.147941	0.00294567	COAD
DLD	0.355636	1.98321e-13	COAD	DLD	0.281098	9.78089e-09	COAD	DLD	0.270617	3.54472e-08	COAD	DLD	1	0	COAD	DLD	0.50422	2.59974e-27	COAD	DLD	0.312187	1.54865e-10	COAD	DLD	0.292211	2.35225e-09	COAD	DLD	0.0681102	0.172903	COAD	DLD	0.341083	2.076e-12	COAD	DLD	-0.168524	0.000692137	COAD
DLAT	0.401047	5.76857e-17	COAD	DLAT	0.287974	4.07979e-09	COAD	DLAT	0.275966	1.85e-08	COAD	DLAT	0.50422	2.59974e-27	COAD	DLAT	1	0	COAD	DLAT	0.137587	0.00572407	COAD	DLAT	0.350576	4.5493e-13	COAD	DLAT	0.0926378	0.063512	COAD	DLAT	0.344388	1.23081e-12	COAD	DLAT	-0.153839	0.00197953	COAD
PDHA1	0.194283	8.83108e-05	COAD	PDHA1	0.0855003	0.086883	COAD	PDHA1	-0.0215207	0.667054	COAD	PDHA1	0.312187	1.54865e-10	COAD	PDHA1	0.137587	0.00572407	COAD	PDHA1	1	0	COAD	PDHA1	0.148408	0.00285582	COAD	PDHA1	-0.101519	0.0419147	COAD	PDHA1	0.0778389	0.119193	COAD	PDHA1	-0.110535	0.0266837	COAD
PDHB	0.213743	1.54456e-05	COAD	PDHB	0.207569	2.73393e-05	COAD	PDHB	0.254535	2.30414e-07	COAD	PDHB	0.292211	2.35225e-09	COAD	PDHB	0.350576	4.5493e-13	COAD	PDHB	0.148408	0.00285582	COAD	PDHB	1	0	COAD	PDHB	-0.150894	0.00241828	COAD	PDHB	0.0472208	0.344989	COAD	PDHB	-0.242244	8.86655e-07	COAD
MTF1	-0.219626	8.82414e-06	COAD	MTF1	-0.111725	0.0250827	COAD	MTF1	-0.102	0.0409482	COAD	MTF1	0.0681102	0.172903	COAD	MTF1	0.0926378	0.063512	COAD	MTF1	-0.101519	0.0419147	COAD	MTF1	-0.150894	0.00241828	COAD	MTF1	1	0	COAD	MTF1	0.0416985	0.404387	COAD	MTF1	-0.128252	0.0100509	COAD
GLS	0.216985	1.13662e-05	COAD	GLS	0.0832955	0.0953618	COAD	GLS	0.39833	9.73799e-17	COAD	GLS	0.341083	2.076e-12	COAD	GLS	0.344388	1.23081e-12	COAD	GLS	0.0778389	0.119193	COAD	GLS	0.0472208	0.344989	COAD	GLS	0.0416985	0.404387	COAD	GLS	1	0	COAD	GLS	-0.027648	0.580454	COAD
CDKN2A	0.0494647	0.322525	COAD	CDKN2A	-0.105593	0.034305	COAD	CDKN2A	-0.147941	0.00294567	COAD	CDKN2A	-0.168524	0.000692137	COAD	CDKN2A	-0.153839	0.00197953	COAD	CDKN2A	-0.110535	0.0266837	COAD	CDKN2A	-0.242244	8.86655e-07	COAD	CDKN2A	-0.128252	0.0100509	COAD	CDKN2A	-0.027648	0.580454	COAD	CDKN2A	1	0	COAD
FDX1	1	0	DLBC	FDX1	0.0895245	0.554075	DLBC	FDX1	-0.0258923	0.864376	DLBC	FDX1	0.178435	0.235444	DLBC	FDX1	-0.222932	0.136434	DLBC	FDX1	0.28349	0.0562393	DLBC	FDX1	0.451181	0.00164938	DLBC	FDX1	-0.513892	0.000259296	DLBC	FDX1	-0.638422	1.80983e-06	DLBC	FDX1	0.175772	0.242622	DLBC
LIAS	0.0895245	0.554075	DLBC	LIAS	1	0	DLBC	LIAS	0.276011	0.0633499	DLBC	LIAS	-0.00552021	0.970956	DLBC	LIAS	-0.0786428	0.603407	DLBC	LIAS	0.206811	0.167888	DLBC	LIAS	0.187467	0.21219	DLBC	LIAS	-0.148678	0.32407	DLBC	LIAS	-0.288924	0.051486	DLBC	LIAS	0.0700907	0.643461	DLBC
LIPT1	-0.0258923	0.864376	DLBC	LIPT1	0.276011	0.0633499	DLBC	LIPT1	1	0	DLBC	LIPT1	-0.117666	0.436098	DLBC	LIPT1	-0.278229	0.0611696	DLBC	LIPT1	-0.289271	0.0511945	DLBC	LIPT1	0.227832	0.127805	DLBC	LIPT1	-0.084948	0.574589	DLBC	LIPT1	-0.120386	0.425491	DLBC	LIPT1	-0.137442	0.362371	DLBC
DLD	0.178435	0.235444	DLBC	DLD	-0.00552021	0.970956	DLBC	DLD	-0.117666	0.436098	DLBC	DLD	1	0	DLBC	DLD	0.328094	0.0260129	DLBC	DLD	0.247381	0.0974139	DLBC	DLD	-0.0307502	0.839239	DLBC	DLD	-0.235782	0.114687	DLBC	DLD	0.0111164	0.94155	DLBC	DLD	-0.101915	0.50034	DLBC
DLAT	-0.222932	0.136434	DLBC	DLAT	-0.0786428	0.603407	DLBC	DLAT	-0.278229	0.0611696	DLBC	DLAT	0.328094	0.0260129	DLBC	DLAT	1	0	DLBC	DLAT	0.0173203	0.909041	DLBC	DLAT	-0.385318	0.00818338	DLBC	DLAT	0.27526	0.0641013	DLBC	DLAT	0.438966	0.00227452	DLBC	DLAT	-0.307224	0.0378132	DLBC
PDHA1	0.28349	0.0562393	DLBC	PDHA1	0.206811	0.167888	DLBC	PDHA1	-0.289271	0.0511945	DLBC	PDHA1	0.247381	0.0974139	DLBC	PDHA1	0.0173203	0.909041	DLBC	PDHA1	1	0	DLBC	PDHA1	0.0545936	0.718585	DLBC	PDHA1	-0.412052	0.00443598	DLBC	PDHA1	-0.221918	0.138272	DLBC	PDHA1	0.259553	0.081523	DLBC
PDHB	0.451181	0.00164938	DLBC	PDHB	0.187467	0.21219	DLBC	PDHB	0.227832	0.127805	DLBC	PDHB	-0.0307502	0.839239	DLBC	PDHB	-0.385318	0.00818338	DLBC	PDHB	0.0545936	0.718585	DLBC	PDHB	1	0	DLBC	PDHB	-0.723094	1.38174e-08	DLBC	PDHB	-0.478091	0.000778315	DLBC	PDHB	0.0722728	0.633139	DLBC
MTF1	-0.513892	0.000259296	DLBC	MTF1	-0.148678	0.32407	DLBC	MTF1	-0.084948	0.574589	DLBC	MTF1	-0.235782	0.114687	DLBC	MTF1	0.27526	0.0641013	DLBC	MTF1	-0.412052	0.00443598	DLBC	MTF1	-0.723094	1.38174e-08	DLBC	MTF1	1	0	DLBC	MTF1	0.485472	0.000626556	DLBC	MTF1	-0.201267	0.179834	DLBC
GLS	-0.638422	1.80983e-06	DLBC	GLS	-0.288924	0.051486	DLBC	GLS	-0.120386	0.425491	DLBC	GLS	0.0111164	0.94155	DLBC	GLS	0.438966	0.00227452	DLBC	GLS	-0.221918	0.138272	DLBC	GLS	-0.478091	0.000778315	DLBC	GLS	0.485472	0.000626556	DLBC	GLS	1	0	DLBC	GLS	-0.259392	0.0817191	DLBC
CDKN2A	0.175772	0.242622	DLBC	CDKN2A	0.0700907	0.643461	DLBC	CDKN2A	-0.137442	0.362371	DLBC	CDKN2A	-0.101915	0.50034	DLBC	CDKN2A	-0.307224	0.0378132	DLBC	CDKN2A	0.259553	0.081523	DLBC	CDKN2A	0.0722728	0.633139	DLBC	CDKN2A	-0.201267	0.179834	DLBC	CDKN2A	-0.259392	0.0817191	DLBC	CDKN2A	1	0	DLBC
FDX1	1	0	ESCA	FDX1	0.399694	1.64051e-07	GBM	FDX1	0.368482	1.63315e-06	GBM	FDX1	0.0964012	0.225262	GBM	FDX1	0.426008	1.95083e-08	GBM	FDX1	-0.328869	2.17619e-05	GBM	FDX1	0.332954	1.69301e-05	GBM	FDX1	-0.289011	0.000210161	GBM	FDX1	-0.0914453	0.250126	GBM	FDX1	-0.18484	0.0192873	GBM
LIAS	0.0670618	0.369727	ESCA	LIAS	1	0	GBM	LIAS	0.752736	0	GBM	LIAS	0.134125	0.0908534	GBM	LIAS	0.080422	0.31205	GBM	LIAS	-0.148583	0.0607758	GBM	LIAS	0.364537	2.14757e-06	GBM	LIAS	-0.463188	6.94053e-10	GBM	LIAS	0.205224	0.0092326	GBM	LIAS	0.0571375	0.472968	GBM
LIPT1	0.338057	3.25001e-06	ESCA	LIPT1	0.752736	0	GBM	LIPT1	1	0	GBM	LIPT1	0.0874515	0.271499	GBM	LIPT1	0.0981601	0.216873	GBM	LIPT1	-0.131302	0.0979247	GBM	LIPT1	0.412083	6.15864e-08	GBM	LIPT1	-0.479932	1.34885e-10	GBM	LIPT1	0.197478	0.0123131	GBM	LIPT1	0.0470367	0.554766	GBM
DLD	0.0856349	0.251702	ESCA	DLD	0.134125	0.0908534	GBM	DLD	0.0874515	0.271499	GBM	DLD	1	0	GBM	DLD	0.288808	0.000212426	GBM	DLD	-0.0036514	0.96345	GBM	DLD	0.0975698	0.219663	GBM	DLD	0.010111	0.899023	GBM	DLD	0.0252479	0.751312	GBM	DLD	-0.136288	0.0857179	GBM
DLAT	0.555014	5.15958e-16	ESCA	DLAT	0.080422	0.31205	GBM	DLAT	0.0981601	0.216873	GBM	DLAT	0.288808	0.000212426	GBM	DLAT	1	0	GBM	DLAT	0.0137804	0.86269	GBM	DLAT	0.18638	0.0182863	GBM	DLAT	0.0573583	0.471257	GBM	DLAT	0.0503659	0.527066	GBM	DLAT	-0.199464	0.011448	GBM
PDHA1	0.360953	5.98181e-07	ESCA	PDHA1	-0.148583	0.0607758	GBM	PDHA1	-0.131302	0.0979247	GBM	PDHA1	-0.0036514	0.96345	GBM	PDHA1	0.0137804	0.86269	GBM	PDHA1	1	0	GBM	PDHA1	0.0163353	0.837556	GBM	PDHA1	0.0870334	0.273805	GBM	PDHA1	-0.0290951	0.714948	GBM	PDHA1	0.195135	0.0134076	GBM
PDHB	0.335492	3.89641e-06	ESCA	PDHB	0.364537	2.14757e-06	GBM	PDHB	0.412083	6.15864e-08	GBM	PDHB	0.0975698	0.219663	GBM	PDHB	0.18638	0.0182863	GBM	PDHB	0.0163353	0.837556	GBM	PDHB	1	0	GBM	PDHB	-0.541649	1.40332e-13	GBM	PDHB	0.125546	0.113683	GBM	PDHB	-0.165601	0.0363707	GBM
MTF1	-0.133724	0.0727051	ESCA	MTF1	-0.463188	6.94053e-10	GBM	MTF1	-0.479932	1.34885e-10	GBM	MTF1	0.010111	0.899023	GBM	MTF1	0.0573583	0.471257	GBM	MTF1	0.0870334	0.273805	GBM	MTF1	-0.541649	1.40332e-13	GBM	MTF1	1	0	GBM	MTF1	-0.166065	0.0358433	GBM	MTF1	0.109322	0.168788	GBM
GLS	0.0408863	0.584731	ESCA	GLS	0.205224	0.0092326	GBM	GLS	0.197478	0.0123131	GBM	GLS	0.0252479	0.751312	GBM	GLS	0.0503659	0.527066	GBM	GLS	-0.0290951	0.714948	GBM	GLS	0.125546	0.113683	GBM	GLS	-0.166065	0.0358433	GBM	GLS	1	0	GBM	GLS	-0.132879	0.0939223	GBM
CDKN2A	0.292683	6.38034e-05	ESCA	CDKN2A	0.0571375	0.472968	GBM	CDKN2A	0.0470367	0.554766	GBM	CDKN2A	-0.136288	0.0857179	GBM	CDKN2A	-0.199464	0.011448	GBM	CDKN2A	0.195135	0.0134076	GBM	CDKN2A	-0.165601	0.0363707	GBM	CDKN2A	0.109322	0.168788	GBM	CDKN2A	-0.132879	0.0939223	GBM	CDKN2A	1	0	GBM
FDX1	1	0	GBM	FDX1	0.0670618	0.369727	ESCA	FDX1	0.338057	3.25001e-06	ESCA	FDX1	0.0856349	0.251702	ESCA	FDX1	0.555014	5.15958e-16	ESCA	FDX1	0.360953	5.98181e-07	ESCA	FDX1	0.335492	3.89641e-06	ESCA	FDX1	-0.133724	0.0727051	ESCA	FDX1	0.0408863	0.584731	ESCA	FDX1	0.292683	6.38034e-05	ESCA
LIAS	0.399694	1.64051e-07	GBM	LIAS	1	0	ESCA	LIAS	0.305885	2.81968e-05	ESCA	LIAS	0.167279	0.024398	ESCA	LIAS	0.272366	0.000207832	ESCA	LIAS	0.0807888	0.279635	ESCA	LIAS	0.239201	0.00118263	ESCA	LIAS	0.0336098	0.653311	ESCA	LIAS	-0.104453	0.161704	ESCA	LIAS	-0.0174818	0.815309	ESCA
LIPT1	0.368482	1.63315e-06	GBM	LIPT1	0.305885	2.81968e-05	ESCA	LIPT1	1	0	ESCA	LIPT1	-0.0438254	0.558005	ESCA	LIPT1	0.113383	0.128575	ESCA	LIPT1	0.237638	0.0012765	ESCA	LIPT1	0.329069	6.0935e-06	ESCA	LIPT1	-0.146742	0.0486993	ESCA	LIPT1	-0.0250383	0.737946	ESCA	LIPT1	0.209238	0.0047005	ESCA
DLD	0.0964012	0.225262	GBM	DLD	0.167279	0.024398	ESCA	DLD	-0.0438254	0.558005	ESCA	DLD	1	0	ESCA	DLD	0.239152	0.00118546	ESCA	DLD	0.154744	0.0375268	ESCA	DLD	-0.0277014	0.711254	ESCA	DLD	-0.0232501	0.756049	ESCA	DLD	0.0153265	0.837744	ESCA	DLD	-0.0758911	0.309914	ESCA
DLAT	0.426008	1.95083e-08	GBM	DLAT	0.272366	0.000207832	ESCA	DLAT	0.113383	0.128575	ESCA	DLAT	0.239152	0.00118546	ESCA	DLAT	1	0	ESCA	DLAT	0.235507	0.00141548	ESCA	DLAT	0.260548	0.000396475	ESCA	DLAT	0.0491992	0.510718	ESCA	DLAT	-0.0367803	0.623026	ESCA	DLAT	0.0620011	0.407015	ESCA
PDHA1	-0.328869	2.17619e-05	GBM	PDHA1	0.0807888	0.279635	ESCA	PDHA1	0.237638	0.0012765	ESCA	PDHA1	0.154744	0.0375268	ESCA	PDHA1	0.235507	0.00141548	ESCA	PDHA1	1	0	ESCA	PDHA1	0.247391	0.000786244	ESCA	PDHA1	-0.120803	0.105249	ESCA	PDHA1	-0.048409	0.517539	ESCA	PDHA1	0.21841	0.00313888	ESCA
PDHB	0.332954	1.69301e-05	GBM	PDHB	0.239201	0.00118263	ESCA	PDHB	0.329069	6.0935e-06	ESCA	PDHB	-0.0277014	0.711254	ESCA	PDHB	0.260548	0.000396475	ESCA	PDHB	0.247391	0.000786244	ESCA	PDHB	1	0	ESCA	PDHB	-0.109357	0.142799	ESCA	PDHB	-0.0811398	0.277544	ESCA	PDHB	0.315352	1.5317e-05	ESCA
MTF1	-0.289011	0.000210161	GBM	MTF1	0.0336098	0.653311	ESCA	MTF1	-0.146742	0.0486993	ESCA	MTF1	-0.0232501	0.756049	ESCA	MTF1	0.0491992	0.510718	ESCA	MTF1	-0.120803	0.105249	ESCA	MTF1	-0.109357	0.142799	ESCA	MTF1	1	0	ESCA	MTF1	-0.0281211	0.707077	ESCA	MTF1	0.03796	0.611914	ESCA
GLS	-0.0914453	0.250126	GBM	GLS	-0.104453	0.161704	ESCA	GLS	-0.0250383	0.737946	ESCA	GLS	0.0153265	0.837744	ESCA	GLS	-0.0367803	0.623026	ESCA	GLS	-0.048409	0.517539	ESCA	GLS	-0.0811398	0.277544	ESCA	GLS	-0.0281211	0.707077	ESCA	GLS	1	0	ESCA	GLS	-0.0579751	0.438208	ESCA
CDKN2A	-0.18484	0.0192873	GBM	CDKN2A	-0.0174818	0.815309	ESCA	CDKN2A	0.209238	0.0047005	ESCA	CDKN2A	-0.0758911	0.309914	ESCA	CDKN2A	0.0620011	0.407015	ESCA	CDKN2A	0.21841	0.00313888	ESCA	CDKN2A	0.315352	1.5317e-05	ESCA	CDKN2A	0.03796	0.611914	ESCA	CDKN2A	-0.0579751	0.438208	ESCA	CDKN2A	1	0	ESCA
FDX1	1	0	HNSC	FDX1	-0.0300013	0.499031	HNSC	FDX1	0.225944	2.51129e-07	HNSC	FDX1	0.112228	0.0112041	HNSC	FDX1	0.366282	1.22604e-17	HNSC	FDX1	0.110861	0.0122393	HNSC	FDX1	0.273088	3.5721e-10	HNSC	FDX1	-0.286774	4.12583e-11	HNSC	FDX1	-0.0521291	0.239934	HNSC	FDX1	-0.0899632	0.0422763	HNSC
LIAS	-0.0300013	0.499031	HNSC	LIAS	1	0	HNSC	LIAS	0.2699	5.80634e-10	HNSC	LIAS	0.0469406	0.290033	HNSC	LIAS	-0.151498	0.000597518	HNSC	LIAS	0.322169	8.81883e-14	HNSC	LIAS	0.234321	8.63002e-08	HNSC	LIAS	-0.243287	2.6285e-08	HNSC	LIAS	-0.132788	0.0026582	HNSC	LIAS	-0.000206033	0.996297	HNSC
LIPT1	0.225944	2.51129e-07	HNSC	LIPT1	0.2699	5.80634e-10	HNSC	LIPT1	1	0	HNSC	LIPT1	0.120516	0.00643212	HNSC	LIPT1	0.0697139	0.115855	HNSC	LIPT1	0.197942	6.67381e-06	HNSC	LIPT1	0.245833	1.85936e-08	HNSC	LIPT1	-0.321533	9.92227e-14	HNSC	LIPT1	-0.0427579	0.335206	HNSC	LIPT1	0.0955538	0.0309627	HNSC
DLD	0.112228	0.0112041	HNSC	DLD	0.0469406	0.290033	HNSC	DLD	0.120516	0.00643212	HNSC	DLD	1	0	HNSC	DLD	0.226207	2.43013e-07	HNSC	DLD	0.150381	0.000656448	HNSC	DLD	0.061223	0.167429	HNSC	DLD	0.0300225	0.498728	HNSC	DLD	0.0646516	0.144845	HNSC	DLD	-0.176298	6.25432e-05	HNSC
DLAT	0.366282	1.22604e-17	HNSC	DLAT	-0.151498	0.000597518	HNSC	DLAT	0.0697139	0.115855	HNSC	DLAT	0.226207	2.43013e-07	HNSC	DLAT	1	0	HNSC	DLAT	-0.0685914	0.121855	HNSC	DLAT	0.058678	0.185827	HNSC	DLAT	0.254404	5.63268e-09	HNSC	DLAT	0.245542	1.93459e-08	HNSC	DLAT	-0.100812	0.0227935	HNSC
PDHA1	0.110861	0.0122393	HNSC	PDHA1	0.322169	8.81883e-14	HNSC	PDHA1	0.197942	6.67381e-06	HNSC	PDHA1	0.150381	0.000656448	HNSC	PDHA1	-0.0685914	0.121855	HNSC	PDHA1	1	0	HNSC	PDHA1	0.245234	2.01785e-08	HNSC	PDHA1	-0.259158	2.84959e-09	HNSC	PDHA1	-0.181263	3.82831e-05	HNSC	PDHA1	0.148578	0.000763117	HNSC
PDHB	0.273088	3.5721e-10	HNSC	PDHB	0.234321	8.63002e-08	HNSC	PDHB	0.245833	1.85936e-08	HNSC	PDHB	0.061223	0.167429	HNSC	PDHB	0.058678	0.185827	HNSC	PDHB	0.245234	2.01785e-08	HNSC	PDHB	1	0	HNSC	PDHB	-0.167941	0.000138721	HNSC	PDHB	-0.177756	5.42238e-05	HNSC	PDHB	0.129213	0.00346506	HNSC
MTF1	-0.286774	4.12583e-11	HNSC	MTF1	-0.243287	2.6285e-08	HNSC	MTF1	-0.321533	9.92227e-14	HNSC	MTF1	0.0300225	0.498728	HNSC	MTF1	0.254404	5.63268e-09	HNSC	MTF1	-0.259158	2.84959e-09	HNSC	MTF1	-0.167941	0.000138721	HNSC	MTF1	1	0	HNSC	MTF1	0.101354	0.0220686	HNSC	MTF1	-0.0932576	0.0352498	HNSC
GLS	-0.0521291	0.239934	HNSC	GLS	-0.132788	0.0026582	HNSC	GLS	-0.0427579	0.335206	HNSC	GLS	0.0646516	0.144845	HNSC	GLS	0.245542	1.93459e-08	HNSC	GLS	-0.181263	3.82831e-05	HNSC	GLS	-0.177756	5.42238e-05	HNSC	GLS	0.101354	0.0220686	HNSC	GLS	1	0	HNSC	GLS	-0.212033	1.3539e-06	HNSC
CDKN2A	-0.0899632	0.0422763	HNSC	CDKN2A	-0.000206033	0.996297	HNSC	CDKN2A	0.0955538	0.0309627	HNSC	CDKN2A	-0.176298	6.25432e-05	HNSC	CDKN2A	-0.100812	0.0227935	HNSC	CDKN2A	0.148578	0.000763117	HNSC	CDKN2A	0.129213	0.00346506	HNSC	CDKN2A	-0.0932576	0.0352498	HNSC	CDKN2A	-0.212033	1.3539e-06	HNSC	CDKN2A	1	0	HNSC
FDX1	1	0	KICH	FDX1	0.109638	0.384628	KICH	FDX1	0.162794	0.195085	KICH	FDX1	0.36934	0.00246365	KICH	FDX1	0.554042	1.686e-06	KICH	FDX1	0.603738	1.01596e-07	KICH	FDX1	0.326441	0.00795645	KICH	FDX1	0.14859	0.237484	KICH	FDX1	0.376243	0.0020092	KICH	FDX1	-0.252146	0.0427355	KICH
LIAS	0.109638	0.384628	KICH	LIAS	1	0	KICH	LIAS	0.243974	0.050169	KICH	LIAS	0.391231	0.0012708	KICH	LIAS	0.354662	0.00374633	KICH	LIAS	0.362119	0.00303512	KICH	LIAS	0.0867375	0.492065	KICH	LIAS	-0.286246	0.0207991	KICH	LIAS	0.0559698	0.657885	KICH	LIAS	0.0991336	0.43206	KICH
LIPT1	0.162794	0.195085	KICH	LIPT1	0.243974	0.050169	KICH	LIPT1	1	0	KICH	LIPT1	-0.102989	0.414279	KICH	LIPT1	0.00578089	0.963547	KICH	LIPT1	0.30651	0.0130172	KICH	LIPT1	0.186131	0.13767	KICH	LIPT1	-0.0556269	0.659852	KICH	LIPT1	0.443393	0.00021633	KICH	LIPT1	-0.43223	0.000323776	KICH
DLD	0.36934	0.00246365	KICH	DLD	0.391231	0.0012708	KICH	DLD	-0.102989	0.414279	KICH	DLD	1	0	KICH	DLD	0.628729	2.04593e-08	KICH	DLD	0.56864	7.74675e-07	KICH	DLD	0.233128	0.061635	KICH	DLD	0.0415079	0.742688	KICH	DLD	0.357049	0.0035041	KICH	DLD	-0.0369031	0.770402	KICH
DLAT	0.554042	1.686e-06	KICH	DLAT	0.354662	0.00374633	KICH	DLAT	0.00578089	0.963547	KICH	DLAT	0.628729	2.04593e-08	KICH	DLAT	1	0	KICH	DLAT	0.360924	0.00314036	KICH	DLAT	0.244061	0.0500842	KICH	DLAT	0.149127	0.235773	KICH	DLAT	0.396426	0.00107879	KICH	DLAT	0.0537926	0.670412	KICH
PDHA1	0.603738	1.01596e-07	KICH	PDHA1	0.362119	0.00303512	KICH	PDHA1	0.30651	0.0130172	KICH	PDHA1	0.56864	7.74675e-07	KICH	PDHA1	0.360924	0.00314036	KICH	PDHA1	1	0	KICH	PDHA1	0.333667	0.00660295	KICH	PDHA1	-0.24408	0.0500657	KICH	PDHA1	0.343515	0.00508552	KICH	PDHA1	-0.224398	0.0723283	KICH
PDHB	0.326441	0.00795645	KICH	PDHB	0.0867375	0.492065	KICH	PDHB	0.186131	0.13767	KICH	PDHB	0.233128	0.061635	KICH	PDHB	0.244061	0.0500842	KICH	PDHB	0.333667	0.00660295	KICH	PDHB	1	0	KICH	PDHB	-0.260143	0.036365	KICH	PDHB	0.134557	0.285226	KICH	PDHB	-0.23965	0.0545111	KICH
MTF1	0.14859	0.237484	KICH	MTF1	-0.286246	0.0207991	KICH	MTF1	-0.0556269	0.659852	KICH	MTF1	0.0415079	0.742688	KICH	MTF1	0.149127	0.235773	KICH	MTF1	-0.24408	0.0500657	KICH	MTF1	-0.260143	0.036365	KICH	MTF1	1	0	KICH	MTF1	0.305408	0.013364	KICH	MTF1	-0.142063	0.258957	KICH
GLS	0.376243	0.0020092	KICH	GLS	0.0559698	0.657885	KICH	GLS	0.443393	0.00021633	KICH	GLS	0.357049	0.0035041	KICH	GLS	0.396426	0.00107879	KICH	GLS	0.343515	0.00508552	KICH	GLS	0.134557	0.285226	KICH	GLS	0.305408	0.013364	KICH	GLS	1	0	KICH	GLS	-0.414344	0.000600589	KICH
CDKN2A	-0.252146	0.0427355	KICH	CDKN2A	0.0991336	0.43206	KICH	CDKN2A	-0.43223	0.000323776	KICH	CDKN2A	-0.0369031	0.770402	KICH	CDKN2A	0.0537926	0.670412	KICH	CDKN2A	-0.224398	0.0723283	KICH	CDKN2A	-0.23965	0.0545111	KICH	CDKN2A	-0.142063	0.258957	KICH	CDKN2A	-0.414344	0.000600589	KICH	CDKN2A	1	0	KICH
FDX1	1	0	KIRP	FDX1	0.0448506	0.318836	KIRC	FDX1	0.0486817	0.279209	KIRC	FDX1	0.483123	2.2664e-30	KIRC	FDX1	0.470527	1.08259e-28	KIRC	FDX1	0.451659	2.64727e-26	KIRC	FDX1	0.523619	2.87601e-36	KIRC	FDX1	-0.298268	1.19408e-11	KIRC	FDX1	0.0575789	0.200485	KIRC	FDX1	-0.0807348	0.0724237	KIRC
LIAS	0.148696	0.0124247	KIRP	LIAS	1	0	KIRC	LIAS	0.379935	1.76692e-18	KIRC	LIAS	0.262758	2.81828e-09	KIRC	LIAS	0.362634	7.33753e-17	KIRC	LIAS	0.20485	4.23323e-06	KIRC	LIAS	0.153454	0.000605143	KIRC	LIAS	-0.103703	0.0208895	KIRC	LIAS	0.0854874	0.057096	KIRC	LIAS	-0.169219	0.000152771	KIRC
LIPT1	-0.0152431	0.798837	KIRP	LIPT1	0.379935	1.76692e-18	KIRC	LIPT1	1	0	KIRC	LIPT1	0.0185794	0.679772	KIRC	LIPT1	0.0762311	0.0898989	KIRC	LIPT1	-0.00644958	0.886071	KIRC	LIPT1	0.0563426	0.210338	KIRC	LIPT1	-0.184038	3.72903e-05	KIRC	LIPT1	0.180991	5.0303e-05	KIRC	LIPT1	-0.0221382	0.62282	KIRC
DLD	0.314518	6.8239e-08	KIRP	DLD	0.262758	2.81828e-09	KIRC	DLD	0.0185794	0.679772	KIRC	DLD	1	0	KIRC	DLD	0.798966	3.54755e-111	KIRC	DLD	0.514679	6.7488e-35	KIRC	DLD	0.384595	6.22958e-19	KIRC	DLD	0.100334	0.0254471	KIRC	DLD	0.366721	3.10424e-17	KIRC	DLD	-0.392229	1.08875e-19	KIRC
DLAT	0.490439	1.79515e-18	KIRP	DLAT	0.362634	7.33753e-17	KIRC	DLAT	0.0762311	0.0898989	KIRC	DLAT	0.798966	3.54755e-111	KIRC	DLAT	1	0	KIRC	DLAT	0.412452	8.56023e-22	KIRC	DLAT	0.37958	1.91153e-18	KIRC	DLAT	0.206679	3.45805e-06	KIRC	DLAT	0.291322	3.69779e-11	KIRC	DLAT	-0.377284	3.1736e-18	KIRC
PDHA1	0.464642	1.65213e-16	KIRP	PDHA1	0.20485	4.23323e-06	KIRC	PDHA1	-0.00644958	0.886071	KIRC	PDHA1	0.514679	6.7488e-35	KIRC	PDHA1	0.412452	8.56023e-22	KIRC	PDHA1	1	0	KIRC	PDHA1	0.58571	5.18733e-47	KIRC	PDHA1	-0.369208	1.82843e-17	KIRC	PDHA1	0.131947	0.00323919	KIRC	PDHA1	-0.139855	0.00179487	KIRC
PDHB	0.513796	2.12339e-20	KIRP	PDHB	0.153454	0.000605143	KIRC	PDHB	0.0563426	0.210338	KIRC	PDHB	0.384595	6.22958e-19	KIRC	PDHB	0.37958	1.91153e-18	KIRC	PDHB	0.58571	5.18733e-47	KIRC	PDHB	1	0	KIRC	PDHB	-0.356815	2.44457e-16	KIRC	PDHB	-0.0614589	0.171753	KIRC	PDHB	-0.0948847	0.0346333	KIRC
MTF1	-0.11448	0.0548286	KIRP	MTF1	-0.103703	0.0208895	KIRC	MTF1	-0.184038	3.72903e-05	KIRC	MTF1	0.100334	0.0254471	KIRC	MTF1	0.206679	3.45805e-06	KIRC	MTF1	-0.369208	1.82843e-17	KIRC	MTF1	-0.356815	2.44457e-16	KIRC	MTF1	1	0	KIRC	MTF1	0.148341	0.000920599	KIRC	MTF1	-0.310974	1.39397e-12	KIRC
GLS	0.0627395	0.29375	KIRP	GLS	0.0854874	0.057096	KIRC	GLS	0.180991	5.0303e-05	KIRC	GLS	0.366721	3.10424e-17	KIRC	GLS	0.291322	3.69779e-11	KIRC	GLS	0.131947	0.00323919	KIRC	GLS	-0.0614589	0.171753	KIRC	GLS	0.148341	0.000920599	KIRC	GLS	1	0	KIRC	GLS	-0.255049	8.33992e-09	KIRC
CDKN2A	-0.223986	0.000148865	KIRP	CDKN2A	-0.169219	0.000152771	KIRC	CDKN2A	-0.0221382	0.62282	KIRC	CDKN2A	-0.392229	1.08875e-19	KIRC	CDKN2A	-0.377284	3.1736e-18	KIRC	CDKN2A	-0.139855	0.00179487	KIRC	CDKN2A	-0.0948847	0.0346333	KIRC	CDKN2A	-0.310974	1.39397e-12	KIRC	CDKN2A	-0.255049	8.33992e-09	KIRC	CDKN2A	1	0	KIRC
FDX1	1	0	LAML	FDX1	0.148696	0.0124247	KIRP	FDX1	-0.0152431	0.798837	KIRP	FDX1	0.314518	6.8239e-08	KIRP	FDX1	0.490439	1.79515e-18	KIRP	FDX1	0.464642	1.65213e-16	KIRP	FDX1	0.513796	2.12339e-20	KIRP	FDX1	-0.11448	0.0548286	KIRP	FDX1	0.0627395	0.29375	KIRP	FDX1	-0.223986	0.000148865	KIRP
LIAS	0.00804925	0.922387	LAML	LIAS	1	0	KIRP	LIAS	0.313583	7.49699e-08	KIRP	LIAS	0.291238	6.4476e-07	KIRP	LIAS	0.158203	0.00777539	KIRP	LIAS	0.484757	5.02374e-18	KIRP	LIAS	0.164751	0.00554856	KIRP	LIAS	-0.398864	3.42073e-12	KIRP	LIAS	0.00689668	0.908206	KIRP	LIAS	0.0383187	0.521615	KIRP
LIPT1	0.159402	0.0521624	LAML	LIPT1	0.313583	7.49699e-08	KIRP	LIPT1	1	0	KIRP	LIPT1	-0.260624	9.24813e-06	KIRP	LIPT1	-0.178343	0.00264956	KIRP	LIPT1	-0.0038681	0.948438	KIRP	LIPT1	0.00200353	0.973279	KIRP	LIPT1	-0.199258	0.00076527	KIRP	LIPT1	-0.0143711	0.810119	KIRP	LIPT1	0.0193371	0.746459	KIRP
DLD	0.0432608	0.600374	LAML	DLD	0.291238	6.4476e-07	KIRP	DLD	-0.260624	9.24813e-06	KIRP	DLD	1	0	KIRP	DLD	0.625582	4.90325e-32	KIRP	DLD	0.524269	2.59242e-21	KIRP	DLD	0.458033	4.95525e-16	KIRP	DLD	0.0844588	0.157206	KIRP	DLD	0.272484	3.42353e-06	KIRP	DLD	-0.19975	0.000742076	KIRP
DLAT	0.203142	0.0129646	LAML	DLAT	0.158203	0.00777539	KIRP	DLAT	-0.178343	0.00264956	KIRP	DLAT	0.625582	4.90325e-32	KIRP	DLAT	1	0	KIRP	DLAT	0.480934	9.93346e-18	KIRP	DLAT	0.446812	3.03212e-15	KIRP	DLAT	0.242643	3.8172e-05	KIRP	DLAT	0.438116	1.17984e-14	KIRP	DLAT	-0.301177	2.53162e-07	KIRP
PDHA1	0.0417564	0.613117	LAML	PDHA1	0.484757	5.02374e-18	KIRP	PDHA1	-0.0038681	0.948438	KIRP	PDHA1	0.524269	2.59242e-21	KIRP	PDHA1	0.480934	9.93346e-18	KIRP	PDHA1	1	0	KIRP	PDHA1	0.564248	4.16447e-25	KIRP	PDHA1	-0.418111	2.32681e-13	KIRP	PDHA1	0.158015	0.00784983	KIRP	PDHA1	-0.13142	0.0273359	KIRP
PDHB	0.169169	0.0391636	LAML	PDHB	0.164751	0.00554856	KIRP	PDHB	0.00200353	0.973279	KIRP	PDHB	0.458033	4.95525e-16	KIRP	PDHB	0.446812	3.03212e-15	KIRP	PDHB	0.564248	4.16447e-25	KIRP	PDHB	1	0	KIRP	PDHB	-0.165942	0.0052115	KIRP	PDHB	0.0944297	0.113595	KIRP	PDHB	-0.191862	0.00120487	KIRP
MTF1	-0.00396113	0.96176	LAML	MTF1	-0.398864	3.42073e-12	KIRP	MTF1	-0.199258	0.00076527	KIRP	MTF1	0.0844588	0.157206	KIRP	MTF1	0.242643	3.8172e-05	KIRP	MTF1	-0.418111	2.32681e-13	KIRP	MTF1	-0.165942	0.0052115	KIRP	MTF1	1	0	KIRP	MTF1	0.19412	0.00105075	KIRP	MTF1	-0.161469	0.00658105	KIRP
GLS	0.0476715	0.563715	LAML	GLS	0.00689668	0.908206	KIRP	GLS	-0.0143711	0.810119	KIRP	GLS	0.272484	3.42353e-06	KIRP	GLS	0.438116	1.17984e-14	KIRP	GLS	0.158015	0.00784983	KIRP	GLS	0.0944297	0.113595	KIRP	GLS	0.19412	0.00105075	KIRP	GLS	1	0	KIRP	GLS	-0.0610756	0.306766	KIRP
CDKN2A	-0.0969655	0.239427	LAML	CDKN2A	0.0383187	0.521615	KIRP	CDKN2A	0.0193371	0.746459	KIRP	CDKN2A	-0.19975	0.000742076	KIRP	CDKN2A	-0.301177	2.53162e-07	KIRP	CDKN2A	-0.13142	0.0273359	KIRP	CDKN2A	-0.191862	0.00120487	KIRP	CDKN2A	-0.161469	0.00658105	KIRP	CDKN2A	-0.0610756	0.306766	KIRP	CDKN2A	1	0	KIRP
FDX1	1	0	LGG	FDX1	0.00804925	0.922387	LAML	FDX1	0.159402	0.0521624	LAML	FDX1	0.0432608	0.600374	LAML	FDX1	0.203142	0.0129646	LAML	FDX1	0.0417564	0.613117	LAML	FDX1	0.169169	0.0391636	LAML	FDX1	-0.00396113	0.96176	LAML	FDX1	0.0476715	0.563715	LAML	FDX1	-0.0969655	0.239427	LAML
LIAS	-0.0502339	0.259836	LGG	LIAS	1	0	LAML	LIAS	0.462591	2.85879e-09	LAML	LIAS	0.40833	2.34765e-07	LAML	LIAS	0.309273	0.000124096	LAML	LIAS	0.377812	2.03202e-06	LAML	LIAS	0.189307	0.0207625	LAML	LIAS	-0.409385	2.17025e-07	LAML	LIAS	0.394978	6.1987e-07	LAML	LIAS	0.0166714	0.840072	LAML
LIPT1	0.308238	1.41274e-12	LGG	LIPT1	0.462591	2.85879e-09	LAML	LIPT1	1	0	LAML	LIPT1	0.296578	0.000240011	LAML	LIPT1	0.224689	0.00587113	LAML	LIPT1	0.253584	0.00180551	LAML	LIPT1	0.342573	1.89816e-05	LAML	LIPT1	-0.0540871	0.51238	LAML	LIPT1	0.285662	0.000413258	LAML	LIPT1	0.0971672	0.238446	LAML
DLD	0.173129	9.20985e-05	LGG	DLD	0.40833	2.34765e-07	LAML	DLD	0.296578	0.000240011	LAML	DLD	1	0	LAML	DLD	0.370956	3.20503e-06	LAML	DLD	0.247328	0.00235805	LAML	DLD	0.450806	7.9602e-09	LAML	DLD	0.0355678	0.66673	LAML	DLD	0.105506	0.200335	LAML	DLD	0.174653	0.0331418	LAML
DLAT	0.120544	0.00668655	LGG	DLAT	0.309273	0.000124096	LAML	DLAT	0.224689	0.00587113	LAML	DLAT	0.370956	3.20503e-06	LAML	DLAT	1	0	LAML	DLAT	0.236451	0.00369333	LAML	DLAT	0.272574	0.000770773	LAML	DLAT	-0.0294929	0.721053	LAML	DLAT	0.491907	1.87843e-10	LAML	DLAT	-0.15536	0.0584979	LAML
PDHA1	-0.0664803	0.135723	LGG	PDHA1	0.377812	2.03202e-06	LAML	PDHA1	0.253584	0.00180551	LAML	PDHA1	0.247328	0.00235805	LAML	PDHA1	0.236451	0.00369333	LAML	PDHA1	1	0	LAML	PDHA1	0.289973	0.000334309	LAML	PDHA1	-0.251192	0.00200111	LAML	PDHA1	0.0398157	0.629727	LAML	PDHA1	0.161478	0.0491345	LAML
PDHB	-0.0284747	0.523192	LGG	PDHB	0.189307	0.0207625	LAML	PDHB	0.342573	1.89816e-05	LAML	PDHB	0.450806	7.9602e-09	LAML	PDHB	0.272574	0.000770773	LAML	PDHB	0.289973	0.000334309	LAML	PDHB	1	0	LAML	PDHB	0.117224	0.154516	LAML	PDHB	-0.145149	0.0773591	LAML	PDHB	0.146656	0.0743015	LAML
MTF1	0.296941	9.71967e-12	LGG	MTF1	-0.409385	2.17025e-07	LAML	MTF1	-0.0540871	0.51238	LAML	MTF1	0.0355678	0.66673	LAML	MTF1	-0.0294929	0.721053	LAML	MTF1	-0.251192	0.00200111	LAML	MTF1	0.117224	0.154516	LAML	MTF1	1	0	LAML	MTF1	-0.225499	0.00569064	LAML	MTF1	-0.110437	0.179985	LAML
GLS	-0.234658	9.56107e-08	LGG	GLS	0.394978	6.1987e-07	LAML	GLS	0.285662	0.000413258	LAML	GLS	0.105506	0.200335	LAML	GLS	0.491907	1.87843e-10	LAML	GLS	0.0398157	0.629727	LAML	GLS	-0.145149	0.0773591	LAML	GLS	-0.225499	0.00569064	LAML	GLS	1	0	LAML	GLS	-0.275711	0.000665661	LAML
CDKN2A	0.221964	4.68842e-07	LGG	CDKN2A	0.0166714	0.840072	LAML	CDKN2A	0.0971672	0.238446	LAML	CDKN2A	0.174653	0.0331418	LAML	CDKN2A	-0.15536	0.0584979	LAML	CDKN2A	0.161478	0.0491345	LAML	CDKN2A	0.146656	0.0743015	LAML	CDKN2A	-0.110437	0.179985	LAML	CDKN2A	-0.275711	0.000665661	LAML	CDKN2A	1	0	LAML
FDX1	1	0	LIHC	FDX1	-0.0502339	0.259836	LGG	FDX1	0.308238	1.41274e-12	LGG	FDX1	0.173129	9.20985e-05	LGG	FDX1	0.120544	0.00668655	LGG	FDX1	-0.0664803	0.135723	LGG	FDX1	-0.0284747	0.523192	LGG	FDX1	0.296941	9.71967e-12	LGG	FDX1	-0.234658	9.56107e-08	LGG	FDX1	0.221964	4.68842e-07	LGG
LIAS	0.212178	5.19383e-05	LIHC	LIAS	1	0	LGG	LIAS	0.372339	4.72275e-18	LGG	LIAS	0.0218615	0.624051	LGG	LIAS	-0.123661	0.00539014	LGG	LIAS	0.186685	2.42148e-05	LGG	LIAS	0.117854	0.0080225	LGG	LIAS	-0.26851	8.67696e-10	LGG	LIAS	-0.139664	0.00165401	LGG	LIAS	0.143046	0.00126771	LGG
LIPT1	-0.0942285	0.0749754	LIHC	LIPT1	0.372339	4.72275e-18	LGG	LIPT1	1	0	LGG	LIPT1	-0.140594	0.00153823	LGG	LIPT1	-0.147853	0.000860141	LGG	LIPT1	-0.0476665	0.285013	LGG	LIPT1	-0.0592622	0.183643	LGG	LIPT1	0.0483249	0.278405	LGG	LIPT1	-0.387695	1.46914e-19	LGG	LIPT1	0.386279	2.03894e-19	LGG
DLD	0.160209	0.00236292	LIHC	DLD	0.0218615	0.624051	LGG	DLD	-0.140594	0.00153823	LGG	DLD	1	0	LGG	DLD	0.500243	2.46472e-33	LGG	DLD	0.190303	1.66729e-05	LGG	DLD	0.168543	0.000141572	LGG	DLD	0.0354484	0.426684	LGG	DLD	0.178155	5.67646e-05	LGG	DLD	-0.221926	4.71027e-07	LGG
DLAT	0.0613616	0.246845	LIHC	DLAT	-0.123661	0.00539014	LGG	DLAT	-0.147853	0.000860141	LGG	DLAT	0.500243	2.46472e-33	LGG	DLAT	1	0	LGG	DLAT	0.167948	0.00014957	LGG	DLAT	0.137957	0.00188757	LGG	DLAT	0.188285	2.0548e-05	LGG	DLAT	0.398249	1.21389e-20	LGG	DLAT	-0.211515	1.62024e-06	LGG
PDHA1	0.186723	0.000382457	LIHC	PDHA1	0.186685	2.42148e-05	LGG	PDHA1	-0.0476665	0.285013	LGG	PDHA1	0.190303	1.66729e-05	LGG	PDHA1	0.167948	0.00014957	LGG	PDHA1	1	0	LGG	PDHA1	0.265239	1.40843e-09	LGG	PDHA1	-0.327978	3.95981e-14	LGG	PDHA1	0.190502	1.63306e-05	LGG	PDHA1	0.0704531	0.113815	LGG
PDHB	0.198859	0.000152283	LIHC	PDHB	0.117854	0.0080225	LGG	PDHB	-0.0592622	0.183643	LGG	PDHB	0.168543	0.000141572	LGG	PDHB	0.137957	0.00188757	LGG	PDHB	0.265239	1.40843e-09	LGG	PDHB	1	0	LGG	PDHB	-0.313173	5.92493e-13	LGG	PDHB	0.010932	0.806407	LGG	PDHB	-0.0713668	0.109191	LGG
MTF1	-0.11767	0.0259888	LIHC	MTF1	-0.26851	8.67696e-10	LGG	MTF1	0.0483249	0.278405	LGG	MTF1	0.0354484	0.426684	LGG	MTF1	0.188285	2.0548e-05	LGG	MTF1	-0.327978	3.95981e-14	LGG	MTF1	-0.313173	5.92493e-13	LGG	MTF1	1	0	LGG	MTF1	-0.0124853	0.779564	LGG	MTF1	0.0411623	0.355952	LGG
GLS	-0.216475	3.61716e-05	LIHC	GLS	-0.139664	0.00165401	LGG	GLS	-0.387695	1.46914e-19	LGG	GLS	0.178155	5.67646e-05	LGG	GLS	0.398249	1.21389e-20	LGG	GLS	0.190502	1.63306e-05	LGG	GLS	0.010932	0.806407	LGG	GLS	-0.0124853	0.779564	LGG	GLS	1	0	LGG	GLS	-0.320116	1.69702e-13	LGG
CDKN2A	-0.212518	5.04876e-05	LIHC	CDKN2A	0.143046	0.00126771	LGG	CDKN2A	0.386279	2.03894e-19	LGG	CDKN2A	-0.221926	4.71027e-07	LGG	CDKN2A	-0.211515	1.62024e-06	LGG	CDKN2A	0.0704531	0.113815	LGG	CDKN2A	-0.0713668	0.109191	LGG	CDKN2A	0.0411623	0.355952	LGG	CDKN2A	-0.320116	1.69702e-13	LGG	CDKN2A	1	0	LGG
FDX1	1	0	LUAD	FDX1	0.212178	5.19383e-05	LIHC	FDX1	-0.0942285	0.0749754	LIHC	FDX1	0.160209	0.00236292	LIHC	FDX1	0.0613616	0.246845	LIHC	FDX1	0.186723	0.000382457	LIHC	FDX1	0.198859	0.000152283	LIHC	FDX1	-0.11767	0.0259888	LIHC	FDX1	-0.216475	3.61716e-05	LIHC	FDX1	-0.212518	5.04876e-05	LIHC
LIAS	0.245693	3.37609e-08	LUAD	LIAS	1	0	LIHC	LIAS	0.262802	4.55921e-07	LIHC	LIAS	0.181126	0.000574004	LIHC	LIAS	-0.00321855	0.95161	LIHC	LIAS	0.213577	4.62034e-05	LIHC	LIAS	0.251166	1.4865e-06	LIHC	LIAS	-0.0647685	0.221528	LIHC	LIAS	-0.254768	1.03734e-06	LIHC	LIAS	-0.188985	0.000323493	LIHC
LIPT1	0.265678	2.15151e-09	LUAD	LIPT1	0.262802	4.55921e-07	LIHC	LIPT1	1	0	LIHC	LIPT1	-0.0985381	0.0625408	LIHC	LIPT1	0.0119643	0.821519	LIHC	LIPT1	0.0275637	0.6032	LIHC	LIPT1	0.061932	0.242471	LIHC	LIPT1	0.124575	0.0183726	LIHC	LIPT1	0.0494126	0.351218	LIHC	LIPT1	-0.109328	0.0386825	LIHC
DLD	0.169667	0.00015603	LUAD	DLD	0.181126	0.000574004	LIHC	DLD	-0.0985381	0.0625408	LIHC	DLD	1	0	LIHC	DLD	0.223688	1.93879e-05	LIHC	DLD	0.35121	7.85809e-12	LIHC	DLD	0.0972805	0.0659801	LIHC	DLD	0.2166	3.5789e-05	LIHC	DLD	0.0602197	0.255765	LIHC	DLD	-0.235386	6.74626e-06	LIHC
DLAT	0.334617	2.45613e-14	LUAD	DLAT	-0.00321855	0.95161	LIHC	DLAT	0.0119643	0.821519	LIHC	DLAT	0.223688	1.93879e-05	LIHC	DLAT	1	0	LIHC	DLAT	0.156251	0.00303371	LIHC	DLAT	0.0429524	0.417808	LIHC	DLAT	0.220705	2.51561e-05	LIHC	DLAT	0.181779	0.00054779	LIHC	DLAT	-0.0683687	0.196849	LIHC
PDHA1	0.121685	0.00688656	LUAD	PDHA1	0.213577	4.62034e-05	LIHC	PDHA1	0.0275637	0.6032	LIHC	PDHA1	0.35121	7.85809e-12	LIHC	PDHA1	0.156251	0.00303371	LIHC	PDHA1	1	0	LIHC	PDHA1	0.251797	1.39626e-06	LIHC	PDHA1	-0.0257376	0.627424	LIHC	PDHA1	0.0152523	0.773657	LIHC	PDHA1	-0.13378	0.0112839	LIHC
PDHB	0.163433	0.000272201	LUAD	PDHB	0.251166	1.4865e-06	LIHC	PDHB	0.061932	0.242471	LIHC	PDHB	0.0972805	0.0659801	LIHC	PDHB	0.0429524	0.417808	LIHC	PDHB	0.251797	1.39626e-06	LIHC	PDHB	1	0	LIHC	PDHB	-0.229999	1.1045e-05	LIHC	PDHB	-0.139929	0.00801635	LIHC	PDHB	-0.0781901	0.139806	LIHC
MTF1	-0.139015	0.00199704	LUAD	MTF1	-0.0647685	0.221528	LIHC	MTF1	0.124575	0.0183726	LIHC	MTF1	0.2166	3.5789e-05	LIHC	MTF1	0.220705	2.51561e-05	LIHC	MTF1	-0.0257376	0.627424	LIHC	MTF1	-0.229999	1.1045e-05	LIHC	MTF1	1	0	LIHC	MTF1	0.18539	0.000421751	LIHC	MTF1	0.13165	0.0126639	LIHC
GLS	-0.111352	0.0134621	LUAD	GLS	-0.254768	1.03734e-06	LIHC	GLS	0.0494126	0.351218	LIHC	GLS	0.0602197	0.255765	LIHC	GLS	0.181779	0.00054779	LIHC	GLS	0.0152523	0.773657	LIHC	GLS	-0.139929	0.00801635	LIHC	GLS	0.18539	0.000421751	LIHC	GLS	1	0	LIHC	GLS	-0.0791831	0.13483	LIHC
CDKN2A	-0.09966	0.0270741	LUAD	CDKN2A	-0.188985	0.000323493	LIHC	CDKN2A	-0.109328	0.0386825	LIHC	CDKN2A	-0.235386	6.74626e-06	LIHC	CDKN2A	-0.0683687	0.196849	LIHC	CDKN2A	-0.13378	0.0112839	LIHC	CDKN2A	-0.0781901	0.139806	LIHC	CDKN2A	0.13165	0.0126639	LIHC	CDKN2A	-0.0791831	0.13483	LIHC	CDKN2A	1	0	LIHC
FDX1	1	0	LUSC	FDX1	0.245693	3.37609e-08	LUAD	FDX1	0.265678	2.15151e-09	LUAD	FDX1	0.169667	0.00015603	LUAD	FDX1	0.334617	2.45613e-14	LUAD	FDX1	0.121685	0.00688656	LUAD	FDX1	0.163433	0.000272201	LUAD	FDX1	-0.139015	0.00199704	LUAD	FDX1	-0.111352	0.0134621	LUAD	FDX1	-0.09966	0.0270741	LUAD
LIAS	0.0372084	0.427474	LUSC	LIAS	1	0	LUAD	LIAS	0.363914	7.48467e-17	LUAD	LIAS	0.175579	9.03785e-05	LUAD	LIAS	0.0245488	0.586981	LUAD	LIAS	0.0973554	0.0308436	LUAD	LIAS	0.30646	3.69954e-12	LUAD	LIAS	-0.256703	7.62519e-09	LUAD	LIAS	-0.0346056	0.443756	LUAD	LIAS	-0.0814053	0.071222	LUAD
LIPT1	0.307044	1.96493e-11	LUSC	LIPT1	0.363914	7.48467e-17	LUAD	LIPT1	1	0	LUAD	LIPT1	0.0134196	0.766529	LUAD	LIPT1	-0.00316358	0.944199	LUAD	LIPT1	-0.0403588	0.371702	LUAD	LIPT1	0.184514	3.82663e-05	LUAD	LIPT1	-0.196326	1.15237e-05	LUAD	LIPT1	0.0610795	0.176175	LUAD	LIPT1	0.00175259	0.969069	LUAD
DLD	0.0958323	0.0405831	LUSC	DLD	0.175579	9.03785e-05	LUAD	DLD	0.0134196	0.766529	LUAD	DLD	1	0	LUAD	DLD	0.353194	6.69083e-16	LUAD	DLD	0.122657	0.00644876	LUAD	DLD	0.136001	0.00250254	LUAD	DLD	-0.005833	0.897315	LUAD	DLD	-0.100491	0.0258153	LUAD	DLD	0.0054911	0.903303	LUAD
DLAT	0.54242	2.56113e-36	LUSC	DLAT	0.0245488	0.586981	LUAD	DLAT	-0.00316358	0.944199	LUAD	DLAT	0.353194	6.69083e-16	LUAD	DLAT	1	0	LUAD	DLAT	0.013275	0.768973	LUAD	DLAT	0.183821	4.0961e-05	LUAD	DLAT	0.0684534	0.129447	LUAD	DLAT	-0.0473599	0.29445	LUAD	DLAT	-0.0486338	0.28164	LUAD
PDHA1	0.0780137	0.0957705	LUSC	PDHA1	0.0973554	0.0308436	LUAD	PDHA1	-0.0403588	0.371702	LUAD	PDHA1	0.122657	0.00644876	LUAD	PDHA1	0.013275	0.768973	LUAD	PDHA1	1	0	LUAD	PDHA1	0.154151	0.000601211	LUAD	PDHA1	-0.125941	0.00514907	LUAD	PDHA1	-0.244963	3.71721e-08	LUAD	PDHA1	0.179335	6.32867e-05	LUAD
PDHB	0.280977	9.73204e-10	LUSC	PDHB	0.30646	3.69954e-12	LUAD	PDHB	0.184514	3.82663e-05	LUAD	PDHB	0.136001	0.00250254	LUAD	PDHB	0.183821	4.0961e-05	LUAD	PDHB	0.154151	0.000601211	LUAD	PDHB	1	0	LUAD	PDHB	-0.38797	4.03072e-19	LUAD	PDHB	-0.137314	0.00226939	LUAD	PDHB	-0.072074	0.110335	LUAD
MTF1	-0.178223	0.000128015	LUSC	MTF1	-0.256703	7.62519e-09	LUAD	MTF1	-0.196326	1.15237e-05	LUAD	MTF1	-0.005833	0.897315	LUAD	MTF1	0.0684534	0.129447	LUAD	MTF1	-0.125941	0.00514907	LUAD	MTF1	-0.38797	4.03072e-19	LUAD	MTF1	1	0	LUAD	MTF1	0.0202598	0.653947	LUAD	MTF1	-0.0233623	0.605188	LUAD
GLS	-0.0358653	0.444356	LUSC	GLS	-0.0346056	0.443756	LUAD	GLS	0.0610795	0.176175	LUAD	GLS	-0.100491	0.0258153	LUAD	GLS	-0.0473599	0.29445	LUAD	GLS	-0.244963	3.71721e-08	LUAD	GLS	-0.137314	0.00226939	LUAD	GLS	0.0202598	0.653947	LUAD	GLS	1	0	LUAD	GLS	-0.0178513	0.692853	LUAD
CDKN2A	-0.0968445	0.0384996	LUSC	CDKN2A	-0.0814053	0.071222	LUAD	CDKN2A	0.00175259	0.969069	LUAD	CDKN2A	0.0054911	0.903303	LUAD	CDKN2A	-0.0486338	0.28164	LUAD	CDKN2A	0.179335	6.32867e-05	LUAD	CDKN2A	-0.072074	0.110335	LUAD	CDKN2A	-0.0233623	0.605188	LUAD	CDKN2A	-0.0178513	0.692853	LUAD	CDKN2A	1	0	LUAD
FDX1	1	0	MESO	FDX1	0.0372084	0.427474	LUSC	FDX1	0.307044	1.96493e-11	LUSC	FDX1	0.0958323	0.0405831	LUSC	FDX1	0.54242	2.56113e-36	LUSC	FDX1	0.0780137	0.0957705	LUSC	FDX1	0.280977	9.73204e-10	LUSC	FDX1	-0.178223	0.000128015	LUSC	FDX1	-0.0358653	0.444356	LUSC	FDX1	-0.0968445	0.0384996	LUSC
LIAS	-0.0883685	0.421265	MESO	LIAS	1	0	LUSC	LIAS	0.271822	3.49332e-09	LUSC	LIAS	0.158619	0.000666071	LUSC	LIAS	0.0784763	0.0938123	LUSC	LIAS	0.0966143	0.0389653	LUSC	LIAS	0.187157	5.68233e-05	LUSC	LIAS	-0.113514	0.0151885	LUSC	LIAS	0.0309037	0.5099	LUSC	LIAS	-0.0103452	0.825439	LUSC
LIPT1	0.0851038	0.43869	MESO	LIPT1	0.271822	3.49332e-09	LUSC	LIPT1	1	0	LUSC	LIPT1	0.110678	0.0179417	LUSC	LIPT1	0.184221	7.45261e-05	LUSC	LIPT1	0.071633	0.126237	LUSC	LIPT1	0.380051	3.75403e-17	LUSC	LIPT1	-0.307375	1.86512e-11	LUSC	LIPT1	-0.0044458	0.924489	LUSC	LIPT1	-0.00988604	0.83307	LUSC
DLD	-0.0314014	0.775422	MESO	DLD	0.158619	0.000666071	LUSC	DLD	0.110678	0.0179417	LUSC	DLD	1	0	LUSC	DLD	0.203861	1.12141e-05	LUSC	DLD	0.17705	0.000142021	LUSC	DLD	0.0808413	0.0842965	LUSC	DLD	-0.144507	0.00195472	LUSC	DLD	-0.144999	0.00188572	LUSC	DLD	-0.063975	0.172164	LUSC
DLAT	0.206754	0.0576269	MESO	DLAT	0.0784763	0.0938123	LUSC	DLAT	0.184221	7.45261e-05	LUSC	DLAT	0.203861	1.12141e-05	LUSC	DLAT	1	0	LUSC	DLAT	0.0910697	0.0517075	LUSC	DLAT	0.20202	1.35016e-05	LUSC	DLAT	0.110359	0.0182768	LUSC	DLAT	-0.0265841	0.570818	LUSC	DLAT	-0.100175	0.0322718	LUSC
PDHA1	0.293098	0.00648331	MESO	PDHA1	0.0966143	0.0389653	LUSC	PDHA1	0.071633	0.126237	LUSC	PDHA1	0.17705	0.000142021	LUSC	PDHA1	0.0910697	0.0517075	LUSC	PDHA1	1	0	LUSC	PDHA1	0.0428073	0.361228	LUSC	PDHA1	-0.126	0.00699764	LUSC	PDHA1	-0.160247	0.00058482	LUSC	PDHA1	0.0312192	0.505587	LUSC
PDHB	0.165432	0.130262	MESO	PDHB	0.187157	5.68233e-05	LUSC	PDHB	0.380051	3.75403e-17	LUSC	PDHB	0.0808413	0.0842965	LUSC	PDHB	0.20202	1.35016e-05	LUSC	PDHB	0.0428073	0.361228	LUSC	PDHB	1	0	LUSC	PDHB	-0.243745	1.31896e-07	LUSC	PDHB	0.105876	0.0236023	LUSC	PDHB	-0.0232167	0.620583	LUSC
MTF1	-0.210628	0.0530015	MESO	MTF1	-0.113514	0.0151885	LUSC	MTF1	-0.307375	1.86512e-11	LUSC	MTF1	-0.144507	0.00195472	LUSC	MTF1	0.110359	0.0182768	LUSC	MTF1	-0.126	0.00699764	LUSC	MTF1	-0.243745	1.31896e-07	LUSC	MTF1	1	0	LUSC	MTF1	0.0458309	0.328281	LUSC	MTF1	0.0252297	0.590606	LUSC
GLS	-0.0887981	0.419002	MESO	GLS	0.0309037	0.5099	LUSC	GLS	-0.0044458	0.924489	LUSC	GLS	-0.144999	0.00188572	LUSC	GLS	-0.0265841	0.570818	LUSC	GLS	-0.160247	0.00058482	LUSC	GLS	0.105876	0.0236023	LUSC	GLS	0.0458309	0.328281	LUSC	GLS	1	0	LUSC	GLS	-0.0489848	0.296053	LUSC
CDKN2A	0.1277	0.244149	MESO	CDKN2A	-0.0103452	0.825439	LUSC	CDKN2A	-0.00988604	0.83307	LUSC	CDKN2A	-0.063975	0.172164	LUSC	CDKN2A	-0.100175	0.0322718	LUSC	CDKN2A	0.0312192	0.505587	LUSC	CDKN2A	-0.0232167	0.620583	LUSC	CDKN2A	0.0252297	0.590606	LUSC	CDKN2A	-0.0489848	0.296053	LUSC	CDKN2A	1	0	LUSC
FDX1	1	0	OV	FDX1	-0.0883685	0.421265	MESO	FDX1	0.0851038	0.43869	MESO	FDX1	-0.0314014	0.775422	MESO	FDX1	0.206754	0.0576269	MESO	FDX1	0.293098	0.00648331	MESO	FDX1	0.165432	0.130262	MESO	FDX1	-0.210628	0.0530015	MESO	FDX1	-0.0887981	0.419002	MESO	FDX1	0.1277	0.244149	MESO
LIAS	-0.0546242	0.345746	OV	LIAS	1	0	MESO	LIAS	0.210584	0.0530528	MESO	LIAS	0.0304085	0.782344	MESO	LIAS	-0.0151719	0.890387	MESO	LIAS	0.0540829	0.623004	MESO	LIAS	0.365401	0.00058458	MESO	LIAS	-0.118369	0.28061	MESO	LIAS	-0.326016	0.00232781	MESO	LIAS	0.326975	0.00225551	MESO
LIPT1	0.13242	0.0217838	OV	LIPT1	0.210584	0.0530528	MESO	LIPT1	1	0	MESO	LIPT1	0.181859	0.0957616	MESO	LIPT1	0.0142625	0.89692	MESO	LIPT1	0.0631772	0.565687	MESO	LIPT1	0.184816	0.0903959	MESO	LIPT1	-0.147266	0.178634	MESO	LIPT1	0.0149579	0.891923	MESO	LIPT1	0.0869997	0.428521	MESO
DLD	0.194783	0.000693307	OV	DLD	0.0304085	0.782344	MESO	DLD	0.181859	0.0957616	MESO	DLD	1	0	MESO	DLD	0.328732	0.0021282	MESO	DLD	0.298039	0.00559955	MESO	DLD	0.109548	0.318262	MESO	DLD	0.0921702	0.401484	MESO	DLD	0.0703292	0.522436	MESO	DLD	-0.0719354	0.512957	MESO
DLAT	0.653956	5.46562e-38	OV	DLAT	-0.0151719	0.890387	MESO	DLAT	0.0142625	0.89692	MESO	DLAT	0.328732	0.0021282	MESO	DLAT	1	0	MESO	DLAT	-0.000785241	0.994309	MESO	DLAT	0.185179	0.0897539	MESO	DLAT	0.205463	0.0592396	MESO	DLAT	0.378656	0.000352404	MESO	DLAT	-0.150148	0.170192	MESO
PDHA1	0.283356	6.03739e-07	OV	PDHA1	0.0540829	0.623004	MESO	PDHA1	0.0631772	0.565687	MESO	PDHA1	0.298039	0.00559955	MESO	PDHA1	-0.000785241	0.994309	MESO	PDHA1	1	0	MESO	PDHA1	0.326935	0.00225848	MESO	PDHA1	-0.345774	0.00118998	MESO	PDHA1	-0.174087	0.111063	MESO	PDHA1	0.155789	0.15452	MESO
PDHB	0.154983	0.007157	OV	PDHB	0.365401	0.00058458	MESO	PDHB	0.184816	0.0903959	MESO	PDHB	0.109548	0.318262	MESO	PDHB	0.185179	0.0897539	MESO	PDHB	0.326935	0.00225848	MESO	PDHB	1	0	MESO	PDHB	-0.305155	0.00451418	MESO	PDHB	-0.145156	0.18501	MESO	PDHB	0.236352	0.029425	MESO
MTF1	-0.116355	0.0440356	OV	MTF1	-0.118369	0.28061	MESO	MTF1	-0.147266	0.178634	MESO	MTF1	0.0921702	0.401484	MESO	MTF1	0.205463	0.0592396	MESO	MTF1	-0.345774	0.00118998	MESO	MTF1	-0.305155	0.00451418	MESO	MTF1	1	0	MESO	MTF1	0.195424	0.0730746	MESO	MTF1	-0.176965	0.105191	MESO
GLS	-0.00691576	0.905049	OV	GLS	-0.326016	0.00232781	MESO	GLS	0.0149579	0.891923	MESO	GLS	0.0703292	0.522436	MESO	GLS	0.378656	0.000352404	MESO	GLS	-0.174087	0.111063	MESO	GLS	-0.145156	0.18501	MESO	GLS	0.195424	0.0730746	MESO	GLS	1	0	MESO	GLS	-0.41962	6.39918e-05	MESO
CDKN2A	0.114849	0.0468649	OV	CDKN2A	0.326975	0.00225551	MESO	CDKN2A	0.0869997	0.428521	MESO	CDKN2A	-0.0719354	0.512957	MESO	CDKN2A	-0.150148	0.170192	MESO	CDKN2A	0.155789	0.15452	MESO	CDKN2A	0.236352	0.029425	MESO	CDKN2A	-0.176965	0.105191	MESO	CDKN2A	-0.41962	6.39918e-05	MESO	CDKN2A	1	0	MESO
FDX1	1	0	PAAD	FDX1	-0.0546242	0.345746	OV	FDX1	0.13242	0.0217838	OV	FDX1	0.194783	0.000693307	OV	FDX1	0.653956	5.46562e-38	OV	FDX1	0.283356	6.03739e-07	OV	FDX1	0.154983	0.007157	OV	FDX1	-0.116355	0.0440356	OV	FDX1	-0.00691576	0.905049	OV	FDX1	0.114849	0.0468649	OV
LIAS	-0.0394835	0.60287	PAAD	LIAS	1	0	OV	LIAS	0.263575	3.68683e-06	OV	LIAS	0.128219	0.02637	OV	LIAS	0.110063	0.0568868	OV	LIAS	-0.0480675	0.406789	OV	LIAS	0.236945	3.38226e-05	OV	LIAS	-0.133669	0.0205611	OV	LIAS	0.0265553	0.646872	OV	LIAS	-0.158068	0.00607594	OV
LIPT1	0.162531	0.0311463	PAAD	LIPT1	0.263575	3.68683e-06	OV	LIPT1	1	0	OV	LIPT1	0.086829	0.13349	OV	LIPT1	0.0994042	0.0856503	OV	LIPT1	-0.124997	0.030429	OV	LIPT1	0.19586	0.000646466	OV	LIPT1	-0.184035	0.00136634	OV	LIPT1	0.0179782	0.756472	OV	LIPT1	-0.0997234	0.0846446	OV
DLD	0.125445	0.0971322	PAAD	DLD	0.128219	0.02637	OV	DLD	0.086829	0.13349	OV	DLD	1	0	OV	DLD	0.209354	0.000260689	OV	DLD	0.272028	1.73136e-06	OV	DLD	0.203707	0.000383928	OV	DLD	0.111442	0.0538312	OV	DLD	0.130271	0.0240348	OV	DLD	0.0106445	0.854325	OV
DLAT	0.218707	0.00354334	PAAD	DLAT	0.110063	0.0568868	OV	DLAT	0.0994042	0.0856503	OV	DLAT	0.209354	0.000260689	OV	DLAT	1	0	OV	DLAT	0.300382	1.13272e-07	OV	DLAT	0.214895	0.000176509	OV	DLAT	-0.0193916	0.738001	OV	DLAT	-0.0137446	0.812594	OV	DLAT	0.050784	0.380759	OV
PDHA1	0.193286	0.0101628	PAAD	PDHA1	-0.0480675	0.406789	OV	PDHA1	-0.124997	0.030429	OV	PDHA1	0.272028	1.73136e-06	OV	PDHA1	0.300382	1.13272e-07	OV	PDHA1	1	0	OV	PDHA1	0.214446	0.000182243	OV	PDHA1	0.0983961	0.0888893	OV	PDHA1	-0.00420604	0.942167	OV	PDHA1	0.255415	7.46513e-06	OV
PDHB	0.181888	0.0156916	PAAD	PDHB	0.236945	3.38226e-05	OV	PDHB	0.19586	0.000646466	OV	PDHB	0.203707	0.000383928	OV	PDHB	0.214895	0.000176509	OV	PDHB	0.214446	0.000182243	OV	PDHB	1	0	OV	PDHB	-0.147582	0.0104807	OV	PDHB	-0.0593059	0.30592	OV	PDHB	0.016872	0.771027	OV
MTF1	-0.172931	0.021724	PAAD	MTF1	-0.133669	0.0205611	OV	MTF1	-0.184035	0.00136634	OV	MTF1	0.111442	0.0538312	OV	MTF1	-0.0193916	0.738001	OV	MTF1	0.0983961	0.0888893	OV	MTF1	-0.147582	0.0104807	OV	MTF1	1	0	OV	MTF1	0.0704687	0.223615	OV	MTF1	-0.0650118	0.261639	OV
GLS	-0.102822	0.174474	PAAD	GLS	0.0265553	0.646872	OV	GLS	0.0179782	0.756472	OV	GLS	0.130271	0.0240348	OV	GLS	-0.0137446	0.812594	OV	GLS	-0.00420604	0.942167	OV	GLS	-0.0593059	0.30592	OV	GLS	0.0704687	0.223615	OV	GLS	1	0	OV	GLS	0.0911106	0.115309	OV
CDKN2A	0.00779164	0.918254	PAAD	CDKN2A	-0.158068	0.00607594	OV	CDKN2A	-0.0997234	0.0846446	OV	CDKN2A	0.0106445	0.854325	OV	CDKN2A	0.050784	0.380759	OV	CDKN2A	0.255415	7.46513e-06	OV	CDKN2A	0.016872	0.771027	OV	CDKN2A	-0.0650118	0.261639	OV	CDKN2A	0.0911106	0.115309	OV	CDKN2A	1	0	OV
FDX1	1	0	PCPG	FDX1	-0.0394835	0.60287	PAAD	FDX1	0.162531	0.0311463	PAAD	FDX1	0.125445	0.0971322	PAAD	FDX1	0.218707	0.00354334	PAAD	FDX1	0.193286	0.0101628	PAAD	FDX1	0.181888	0.0156916	PAAD	FDX1	-0.172931	0.021724	PAAD	FDX1	-0.102822	0.174474	PAAD	FDX1	0.00779164	0.918254	PAAD
LIAS	-0.0394835	0.60287	PCPG	LIAS	1	0	PAAD	LIAS	0.21054	0.00503575	PAAD	LIAS	0.287633	0.000108471	PAAD	LIAS	-0.167477	0.026302	PAAD	LIAS	0.386743	1.14581e-07	PAAD	LIAS	0.0627492	0.408041	PAAD	LIAS	-0.148107	0.0497989	PAAD	LIAS	-0.0733699	0.333179	PAAD	LIAS	-0.0283761	0.708521	PAAD
LIPT1	0.162531	0.0311463	PCPG	LIPT1	0.21054	0.00503575	PAAD	LIPT1	1	0	PAAD	LIPT1	-0.0503063	0.507296	PAAD	LIPT1	-0.0808703	0.285985	PAAD	LIPT1	0.0896115	0.236912	PAAD	LIPT1	0.117667	0.119872	PAAD	LIPT1	-0.121395	0.108505	PAAD	LIPT1	-0.0911071	0.229146	PAAD	LIPT1	-0.0665487	0.380187	PAAD
DLD	0.125445	0.0971322	PCPG	DLD	0.287633	0.000108471	PAAD	DLD	-0.0503063	0.507296	PAAD	DLD	1	0	PAAD	DLD	0.268145	0.000320534	PAAD	DLD	0.261859	0.000447001	PAAD	DLD	0.131505	0.0819046	PAAD	DLD	0.329159	8.17253e-06	PAAD	DLD	0.0766044	0.312248	PAAD	DLD	-0.0900574	0.234577	PAAD
DLAT	0.218707	0.00354334	PCPG	DLAT	-0.167477	0.026302	PAAD	DLAT	-0.0808703	0.285985	PAAD	DLAT	0.268145	0.000320534	PAAD	DLAT	1	0	PAAD	DLAT	-0.0700037	0.355892	PAAD	DLAT	0.0796891	0.293105	PAAD	DLAT	0.347387	2.31568e-06	PAAD	DLAT	0.286486	0.000115872	PAAD	DLAT	0.0279962	0.712249	PAAD
PDHA1	0.193286	0.0101628	PCPG	PDHA1	0.386743	1.14581e-07	PAAD	PDHA1	0.0896115	0.236912	PAAD	PDHA1	0.261859	0.000447001	PAAD	PDHA1	-0.0700037	0.355892	PAAD	PDHA1	1	0	PAAD	PDHA1	0.0607728	0.422993	PAAD	PDHA1	-0.276411	0.000204419	PAAD	PDHA1	-0.290473	9.20076e-05	PAAD	PDHA1	0.0436389	0.565234	PAAD
PDHB	0.181888	0.0156916	PCPG	PDHB	0.0627492	0.408041	PAAD	PDHB	0.117667	0.119872	PAAD	PDHB	0.131505	0.0819046	PAAD	PDHB	0.0796891	0.293105	PAAD	PDHB	0.0607728	0.422993	PAAD	PDHB	1	0	PAAD	PDHB	0.0113613	0.881036	PAAD	PDHB	-0.00302196	0.968248	PAAD	PDHB	-0.0246926	0.744954	PAAD
MTF1	-0.172931	0.021724	PCPG	MTF1	-0.148107	0.0497989	PAAD	MTF1	-0.121395	0.108505	PAAD	MTF1	0.329159	8.17253e-06	PAAD	MTF1	0.347387	2.31568e-06	PAAD	MTF1	-0.276411	0.000204419	PAAD	MTF1	0.0113613	0.881036	PAAD	MTF1	1	0	PAAD	MTF1	0.36305	7.34152e-07	PAAD	MTF1	-0.07294	0.336027	PAAD
GLS	-0.102822	0.174474	PCPG	GLS	-0.0733699	0.333179	PAAD	GLS	-0.0911071	0.229146	PAAD	GLS	0.0766044	0.312248	PAAD	GLS	0.286486	0.000115872	PAAD	GLS	-0.290473	9.20076e-05	PAAD	GLS	-0.00302196	0.968248	PAAD	GLS	0.36305	7.34152e-07	PAAD	GLS	1	0	PAAD	GLS	-0.0280402	0.711816	PAAD
CDKN2A	0.00779164	0.918254	PCPG	CDKN2A	-0.0283761	0.708521	PAAD	CDKN2A	-0.0665487	0.380187	PAAD	CDKN2A	-0.0900574	0.234577	PAAD	CDKN2A	0.0279962	0.712249	PAAD	CDKN2A	0.0436389	0.565234	PAAD	CDKN2A	-0.0246926	0.744954	PAAD	CDKN2A	-0.07294	0.336027	PAAD	CDKN2A	-0.0280402	0.711816	PAAD	CDKN2A	1	0	PAAD
FDX1	1	0	PRAD	FDX1	-0.130554	0.082392	PCPG	FDX1	0.0853853	0.257119	PCPG	FDX1	0.247608	0.000861403	PCPG	FDX1	0.115996	0.1231	PCPG	FDX1	0.21782	0.00349183	PCPG	FDX1	0.334191	5.13912e-06	PCPG	FDX1	0.0375069	0.619151	PCPG	FDX1	0.176115	0.0186966	PCPG	FDX1	0.0205166	0.785756	PCPG
LIAS	-0.0431389	0.340628	PRAD	LIAS	1	0	PCPG	LIAS	0.102213	0.174578	PCPG	LIAS	0.245458	0.000958537	PCPG	LIAS	0.178049	0.0174179	PCPG	LIAS	0.0219101	0.771593	PCPG	LIAS	0.0899508	0.232454	PCPG	LIAS	0.0463306	0.539148	PCPG	LIAS	-0.120726	0.108446	PCPG	LIAS	0.0540003	0.474053	PCPG
LIPT1	0.155078	0.000571266	PRAD	LIPT1	0.102213	0.174578	PCPG	LIPT1	1	0	PCPG	LIPT1	-0.308589	2.77939e-05	PCPG	LIPT1	0.0481609	0.523219	PCPG	LIPT1	-0.0644493	0.392722	PCPG	LIPT1	0.344957	2.41197e-06	PCPG	LIPT1	-0.164327	0.0283889	PCPG	LIPT1	0.0630544	0.403067	PCPG	LIPT1	-0.0139794	0.85307	PCPG
DLD	0.063088	0.163217	PRAD	DLD	0.245458	0.000958537	PCPG	DLD	-0.308589	2.77939e-05	PCPG	DLD	1	0	PCPG	DLD	0.447186	3.90765e-10	PCPG	DLD	0.062002	0.410978	PCPG	DLD	0.0919605	0.222143	PCPG	DLD	0.375891	2.33378e-07	PCPG	DLD	0.326297	8.79142e-06	PCPG	DLD	0.0351501	0.641358	PCPG
DLAT	0.174709	0.000101321	PRAD	DLAT	0.178049	0.0174179	PCPG	DLAT	0.0481609	0.523219	PCPG	DLAT	0.447186	3.90765e-10	PCPG	DLAT	1	0	PCPG	DLAT	-0.0255566	0.734895	PCPG	DLAT	0.190125	0.0110239	PCPG	DLAT	0.0117073	0.876743	PCPG	DLAT	0.317063	1.6169e-05	PCPG	DLAT	-0.0869182	0.248644	PCPG
PDHA1	0.123474	0.0062056	PRAD	PDHA1	0.0219101	0.771593	PCPG	PDHA1	-0.0644493	0.392722	PCPG	PDHA1	0.062002	0.410978	PCPG	PDHA1	-0.0255566	0.734895	PCPG	PDHA1	1	0	PCPG	PDHA1	0.0655684	0.384539	PCPG	PDHA1	-0.149352	0.0466199	PCPG	PDHA1	-0.172873	0.0210233	PCPG	PDHA1	0.140127	0.0621018	PCPG
PDHB	0.28971	6.26211e-11	PRAD	PDHB	0.0899508	0.232454	PCPG	PDHB	0.344957	2.41197e-06	PCPG	PDHB	0.0919605	0.222143	PCPG	PDHB	0.190125	0.0110239	PCPG	PDHB	0.0655684	0.384539	PCPG	PDHB	1	0	PCPG	PDHB	-0.0600059	0.426232	PCPG	PDHB	-0.0183927	0.807477	PCPG	PDHB	-0.102165	0.174781	PCPG
MTF1	-0.26971	1.29638e-09	PRAD	MTF1	0.0463306	0.539148	PCPG	MTF1	-0.164327	0.0283889	PCPG	MTF1	0.375891	2.33378e-07	PCPG	MTF1	0.0117073	0.876743	PCPG	MTF1	-0.149352	0.0466199	PCPG	MTF1	-0.0600059	0.426232	PCPG	MTF1	1	0	PCPG	MTF1	0.301439	4.33455e-05	PCPG	MTF1	-0.154788	0.0391102	PCPG
GLS	-0.0379529	0.401874	PRAD	GLS	-0.120726	0.108446	PCPG	GLS	0.0630544	0.403067	PCPG	GLS	0.326297	8.79142e-06	PCPG	GLS	0.317063	1.6169e-05	PCPG	GLS	-0.172873	0.0210233	PCPG	GLS	-0.0183927	0.807477	PCPG	GLS	0.301439	4.33455e-05	PCPG	GLS	1	0	PCPG	GLS	-0.105087	0.162706	PCPG
CDKN2A	0.160794	0.000352213	PRAD	CDKN2A	0.0540003	0.474053	PCPG	CDKN2A	-0.0139794	0.85307	PCPG	CDKN2A	0.0351501	0.641358	PCPG	CDKN2A	-0.0869182	0.248644	PCPG	CDKN2A	0.140127	0.0621018	PCPG	CDKN2A	-0.102165	0.174781	PCPG	CDKN2A	-0.154788	0.0391102	PCPG	CDKN2A	-0.105087	0.162706	PCPG	CDKN2A	1	0	PCPG
FDX1	1	0	READ	FDX1	-0.0431389	0.340628	PRAD	FDX1	0.155078	0.000571266	PRAD	FDX1	0.063088	0.163217	PRAD	FDX1	0.174709	0.000101321	PRAD	FDX1	0.123474	0.0062056	PRAD	FDX1	0.28971	6.26211e-11	PRAD	FDX1	-0.26971	1.29638e-09	PRAD	FDX1	-0.0379529	0.401874	PRAD	FDX1	0.160794	0.000352213	PRAD
LIAS	0.00554599	0.947215	READ	LIAS	1	0	PRAD	LIAS	0.0384055	0.396279	PRAD	LIAS	0.0257761	0.56921	PRAD	LIAS	-0.0851466	0.0596451	PRAD	LIAS	0.215165	1.53108e-06	PRAD	LIAS	0.153821	0.000634002	PRAD	LIAS	-0.237636	1.01894e-07	PRAD	LIAS	-0.0214837	0.635213	PRAD	LIAS	0.0983261	0.029536	PRAD
LIPT1	0.0586041	0.483815	READ	LIPT1	0.0384055	0.396279	PRAD	LIPT1	1	0	PRAD	LIPT1	-0.142541	0.00155949	PRAD	LIPT1	0.0436784	0.334618	PRAD	LIPT1	0.0468161	0.301024	PRAD	LIPT1	0.0834501	0.0649288	PRAD	LIPT1	0.013038	0.773435	PRAD	LIPT1	-0.084589	0.0613409	PRAD	LIPT1	-0.0676901	0.134582	PRAD
DLD	0.246756	0.00277129	READ	DLD	0.0257761	0.56921	PRAD	DLD	-0.142541	0.00155949	PRAD	DLD	1	0	PRAD	DLD	0.500324	2.11232e-32	PRAD	DLD	0.0600871	0.184215	PRAD	DLD	0.299588	1.28025e-11	PRAD	DLD	0.260256	4.99466e-09	PRAD	DLD	0.356341	4.07196e-16	PRAD	DLD	-0.0738439	0.102541	PRAD
DLAT	0.395105	8.73774e-07	READ	DLAT	-0.0851466	0.0596451	PRAD	DLAT	0.0436784	0.334618	PRAD	DLAT	0.500324	2.11232e-32	PRAD	DLAT	1	0	PRAD	DLAT	0.0752044	0.0963477	PRAD	DLAT	0.224531	5.11956e-07	PRAD	DLAT	0.423828	8.8042e-23	PRAD	DLAT	0.401579	2.05876e-20	PRAD	DLAT	-0.0785899	0.0822274	PRAD
PDHA1	0.329327	5.23869e-05	READ	PDHA1	0.215165	1.53108e-06	PRAD	PDHA1	0.0468161	0.301024	PRAD	PDHA1	0.0600871	0.184215	PRAD	PDHA1	0.0752044	0.0963477	PRAD	PDHA1	1	0	PRAD	PDHA1	0.295012	2.69134e-11	PRAD	PDHA1	-0.346889	2.65973e-15	PRAD	PDHA1	-0.0695361	0.12425	PRAD	PDHA1	0.276533	4.73855e-10	PRAD
PDHB	0.255321	0.0019391	READ	PDHB	0.153821	0.000634002	PRAD	PDHB	0.0834501	0.0649288	PRAD	PDHB	0.299588	1.28025e-11	PRAD	PDHB	0.224531	5.11956e-07	PRAD	PDHB	0.295012	2.69134e-11	PRAD	PDHB	1	0	PRAD	PDHB	-0.233624	1.68736e-07	PRAD	PDHB	-0.106068	0.0188469	PRAD	PDHB	0.133517	0.00306409	PRAD
MTF1	-0.175816	0.0344055	READ	MTF1	-0.237636	1.01894e-07	PRAD	MTF1	0.013038	0.773435	PRAD	MTF1	0.260256	4.99466e-09	PRAD	MTF1	0.423828	8.8042e-23	PRAD	MTF1	-0.346889	2.65973e-15	PRAD	MTF1	-0.233624	1.68736e-07	PRAD	MTF1	1	0	PRAD	MTF1	0.308724	2.79112e-12	PRAD	MTF1	-0.271346	1.02104e-09	PRAD
GLS	0.201245	0.0152151	READ	GLS	-0.0214837	0.635213	PRAD	GLS	-0.084589	0.0613409	PRAD	GLS	0.356341	4.07196e-16	PRAD	GLS	0.401579	2.05876e-20	PRAD	GLS	-0.0695361	0.12425	PRAD	GLS	-0.106068	0.0188469	PRAD	GLS	0.308724	2.79112e-12	PRAD	GLS	1	0	PRAD	GLS	0.0740415	0.101622	PRAD
CDKN2A	0.0316156	0.705801	READ	CDKN2A	0.0983261	0.029536	PRAD	CDKN2A	-0.0676901	0.134582	PRAD	CDKN2A	-0.0738439	0.102541	PRAD	CDKN2A	-0.0785899	0.0822274	PRAD	CDKN2A	0.276533	4.73855e-10	PRAD	CDKN2A	0.133517	0.00306409	PRAD	CDKN2A	-0.271346	1.02104e-09	PRAD	CDKN2A	0.0740415	0.101622	PRAD	CDKN2A	1	0	PRAD
FDX1	1	0	SARC	FDX1	0.00554599	0.947215	READ	FDX1	0.0586041	0.483815	READ	FDX1	0.246756	0.00277129	READ	FDX1	0.395105	8.73774e-07	READ	FDX1	0.329327	5.23869e-05	READ	FDX1	0.255321	0.0019391	READ	FDX1	-0.175816	0.0344055	READ	FDX1	0.201245	0.0152151	READ	FDX1	0.0316156	0.705801	READ
LIAS	-0.118821	0.0586163	SARC	LIAS	1	0	READ	LIAS	0.368323	5.16178e-06	READ	LIAS	0.307553	0.000167888	READ	LIAS	0.309857	0.000149043	READ	LIAS	0.135445	0.1043	READ	LIAS	0.157166	0.0590389	READ	LIAS	0.0351292	0.674865	READ	LIAS	0.0349787	0.67618	READ	LIAS	0.00363258	0.965412	READ
LIPT1	-0.0887128	0.158641	SARC	LIPT1	0.368323	5.16178e-06	READ	LIPT1	1	0	READ	LIPT1	0.298867	0.000260703	READ	LIPT1	0.241743	0.00339662	READ	LIPT1	0.145156	0.0815053	READ	LIPT1	0.312787	0.000127924	READ	LIPT1	0.0211097	0.801024	READ	LIPT1	0.429416	7.06223e-08	READ	LIPT1	-0.0460346	0.58244	READ
DLD	-0.119028	0.0581756	SARC	DLD	0.307553	0.000167888	READ	DLD	0.298867	0.000260703	READ	DLD	1	0	READ	DLD	0.563286	1.63825e-13	READ	DLD	0.379567	2.49597e-06	READ	DLD	0.383736	1.89324e-06	READ	DLD	0.30597	0.000182093	READ	DLD	0.412253	2.57412e-07	READ	DLD	-0.310749	0.000142291	READ
DLAT	0.196617	0.00163889	SARC	DLAT	0.309857	0.000149043	READ	DLAT	0.241743	0.00339662	READ	DLAT	0.563286	1.63825e-13	READ	DLAT	1	0	READ	DLAT	0.338949	3.04208e-05	READ	DLAT	0.439136	3.2866e-08	READ	DLAT	0.211918	0.010501	READ	DLAT	0.336935	3.41378e-05	READ	DLAT	-0.217322	0.00864677	READ
PDHA1	0.0977209	0.120315	SARC	PDHA1	0.135445	0.1043	READ	PDHA1	0.145156	0.0815053	READ	PDHA1	0.379567	2.49597e-06	READ	PDHA1	0.338949	3.04208e-05	READ	PDHA1	1	0	READ	PDHA1	0.32514	6.59911e-05	READ	PDHA1	-0.0466432	0.577459	READ	PDHA1	0.203372	0.0141502	READ	PDHA1	-0.121927	0.144029	READ
PDHB	0.130519	0.0376382	SARC	PDHB	0.157166	0.0590389	READ	PDHB	0.312787	0.000127924	READ	PDHB	0.383736	1.89324e-06	READ	PDHB	0.439136	3.2866e-08	READ	PDHB	0.32514	6.59911e-05	READ	PDHB	1	0	READ	PDHB	-0.113842	0.172753	READ	PDHB	0.12384	0.137799	READ	PDHB	-0.394503	9.10953e-07	READ
MTF1	-0.166787	0.0077283	SARC	MTF1	0.0351292	0.674865	READ	MTF1	0.0211097	0.801024	READ	MTF1	0.30597	0.000182093	READ	MTF1	0.211918	0.010501	READ	MTF1	-0.0466432	0.577459	READ	MTF1	-0.113842	0.172753	READ	MTF1	1	0	READ	MTF1	0.169031	0.042109	READ	MTF1	-0.173519	0.0368685	READ
GLS	-0.160029	0.0106385	SARC	GLS	0.0349787	0.67618	READ	GLS	0.429416	7.06223e-08	READ	GLS	0.412253	2.57412e-07	READ	GLS	0.336935	3.41378e-05	READ	GLS	0.203372	0.0141502	READ	GLS	0.12384	0.137799	READ	GLS	0.169031	0.042109	READ	GLS	1	0	READ	GLS	-0.0310351	0.71096	READ
CDKN2A	-0.134005	0.0327787	SARC	CDKN2A	0.00363258	0.965412	READ	CDKN2A	-0.0460346	0.58244	READ	CDKN2A	-0.310749	0.000142291	READ	CDKN2A	-0.217322	0.00864677	READ	CDKN2A	-0.121927	0.144029	READ	CDKN2A	-0.394503	9.10953e-07	READ	CDKN2A	-0.173519	0.0368685	READ	CDKN2A	-0.0310351	0.71096	READ	CDKN2A	1	0	READ
FDX1	1	0	SKCM	FDX1	-0.118821	0.0586163	SARC	FDX1	-0.0887128	0.158641	SARC	FDX1	-0.119028	0.0581756	SARC	FDX1	0.196617	0.00163889	SARC	FDX1	0.0977209	0.120315	SARC	FDX1	0.130519	0.0376382	SARC	FDX1	-0.166787	0.0077283	SARC	FDX1	-0.160029	0.0106385	SARC	FDX1	-0.134005	0.0327787	SARC
LIAS	0.0352391	0.465063	SKCM	LIAS	1	0	SARC	LIAS	0.121406	0.0532973	SARC	LIAS	-0.0107203	0.864998	SARC	LIAS	-0.129635	0.0389642	SARC	LIAS	0.0325725	0.605368	SARC	LIAS	0.0595365	0.344651	SARC	LIAS	-0.16896	0.0069563	SARC	LIAS	-0.206557	0.000927872	SARC	LIAS	-0.180977	0.00380363	SARC
LIPT1	0.305424	8.85375e-11	SKCM	LIPT1	0.121406	0.0532973	SARC	LIPT1	1	0	SARC	LIPT1	0.0179966	0.775317	SARC	LIPT1	0.100491	0.110109	SARC	LIPT1	-0.133861	0.0329683	SARC	LIPT1	0.0542547	0.389212	SARC	LIPT1	-0.0950362	0.130896	SARC	LIPT1	0.177408	0.0045681	SARC	LIPT1	0.0612698	0.330763	SARC
DLD	0.321261	7.91387e-12	SKCM	DLD	-0.0107203	0.864998	SARC	DLD	0.0179966	0.775317	SARC	DLD	1	0	SARC	DLD	0.314474	3.09463e-07	SARC	DLD	0.247429	6.71763e-05	SARC	DLD	0.0378316	0.548388	SARC	DLD	0.0413242	0.512061	SARC	DLD	0.243664	8.727e-05	SARC	DLD	-0.147377	0.0187702	SARC
DLAT	0.573184	4.30495e-39	SKCM	DLAT	-0.129635	0.0389642	SARC	DLAT	0.100491	0.110109	SARC	DLAT	0.314474	3.09463e-07	SARC	DLAT	1	0	SARC	DLAT	0.173248	0.00563214	SARC	DLAT	0.147997	0.0182722	SARC	DLAT	0.072942	0.246736	SARC	DLAT	0.317783	2.28644e-07	SARC	DLAT	-0.0193015	0.759508	SARC
PDHA1	0.13743	0.00421308	SKCM	PDHA1	0.0325725	0.605368	SARC	PDHA1	-0.133861	0.0329683	SARC	PDHA1	0.247429	6.71763e-05	SARC	PDHA1	0.173248	0.00563214	SARC	PDHA1	1	0	SARC	PDHA1	0.209107	0.000798464	SARC	PDHA1	-0.215354	0.000548471	SARC	PDHA1	-0.0201228	0.749609	SARC	PDHA1	0.0410825	0.514535	SARC
PDHB	0.091468	0.0574855	SKCM	PDHB	0.0595365	0.344651	SARC	PDHB	0.0542547	0.389212	SARC	PDHB	0.0378316	0.548388	SARC	PDHB	0.147997	0.0182722	SARC	PDHB	0.209107	0.000798464	SARC	PDHB	1	0	SARC	PDHB	-0.317616	2.32185e-07	SARC	PDHB	0.045857	0.466847	SARC	PDHB	-0.0396405	0.529417	SARC
MTF1	0.0754188	0.117527	SKCM	MTF1	-0.16896	0.0069563	SARC	MTF1	-0.0950362	0.130896	SARC	MTF1	0.0413242	0.512061	SARC	MTF1	0.072942	0.246736	SARC	MTF1	-0.215354	0.000548471	SARC	MTF1	-0.317616	2.32185e-07	SARC	MTF1	1	0	SARC	MTF1	0.250366	5.46167e-05	SARC	MTF1	0.210314	0.000743192	SARC
GLS	0.346131	1.32698e-13	SKCM	GLS	-0.206557	0.000927872	SARC	GLS	0.177408	0.0045681	SARC	GLS	0.243664	8.727e-05	SARC	GLS	0.317783	2.28644e-07	SARC	GLS	-0.0201228	0.749609	SARC	GLS	0.045857	0.466847	SARC	GLS	0.250366	5.46167e-05	SARC	GLS	1	0	SARC	GLS	-0.0294594	0.640291	SARC
CDKN2A	-0.0574213	0.233652	SKCM	CDKN2A	-0.180977	0.00380363	SARC	CDKN2A	0.0612698	0.330763	SARC	CDKN2A	-0.147377	0.0187702	SARC	CDKN2A	-0.0193015	0.759508	SARC	CDKN2A	0.0410825	0.514535	SARC	CDKN2A	-0.0396405	0.529417	SARC	CDKN2A	0.210314	0.000743192	SARC	CDKN2A	-0.0294594	0.640291	SARC	CDKN2A	1	0	SARC
FDX1	1	0	STAD	FDX1	0.0568376	0.621114	SKCM	FDX1	-0.0232047	0.840185	SKCM	FDX1	0.280108	0.0129971	SKCM	FDX1	0.374299	0.000735587	SKCM	FDX1	-0.35899	0.00124816	SKCM	FDX1	0.266286	0.0184471	SKCM	FDX1	-0.030656	0.789902	SKCM	FDX1	-0.238024	0.0358615	SKCM	FDX1	-0.171789	0.132604	SKCM
LIAS	0.109654	0.031471	STAD	LIAS	1	0	SKCM	LIAS	0.00554164	0.961595	SKCM	LIAS	0.523224	8.88554e-07	SKCM	LIAS	-0.0130981	0.909383	SKCM	LIAS	0.326335	0.00354711	SKCM	LIAS	-0.0652516	0.570315	SKCM	LIAS	0.115212	0.315165	SKCM	LIAS	-0.00536377	0.962826	SKCM	LIAS	-0.199866	0.0793593	SKCM
LIPT1	0.219602	1.37337e-05	STAD	LIPT1	0.00554164	0.961595	SKCM	LIPT1	1	0	SKCM	LIPT1	-0.310769	0.00561861	SKCM	LIPT1	-0.17877	0.117347	SKCM	LIPT1	0.14107	0.217965	SKCM	LIPT1	0.129326	0.259115	SKCM	LIPT1	-0.120538	0.293159	SKCM	LIPT1	0.104937	0.360537	SKCM	LIPT1	0.141782	0.215628	SKCM
DLD	0.233838	3.52182e-06	STAD	DLD	0.523224	8.88554e-07	SKCM	DLD	-0.310769	0.00561861	SKCM	DLD	1	0	SKCM	DLD	0.512227	1.63638e-06	SKCM	DLD	0.0231836	0.840328	SKCM	DLD	0.0151559	0.895222	SKCM	DLD	0.449563	3.64283e-05	SKCM	DLD	0.0854908	0.45675	SKCM	DLD	-0.377645	0.00065305	SKCM
DLAT	0.435722	2.85821e-19	STAD	DLAT	-0.0130981	0.909383	SKCM	DLAT	-0.17877	0.117347	SKCM	DLAT	0.512227	1.63638e-06	SKCM	DLAT	1	0	SKCM	DLAT	-0.112525	0.326659	SKCM	DLAT	0.313432	0.00520206	SKCM	DLAT	0.165638	0.147256	SKCM	DLAT	0.199639	0.0797071	SKCM	DLAT	-0.0741921	0.518566	SKCM
PDHA1	0.352357	1.07208e-12	STAD	PDHA1	0.326335	0.00354711	SKCM	PDHA1	0.14107	0.217965	SKCM	PDHA1	0.0231836	0.840328	SKCM	PDHA1	-0.112525	0.326659	SKCM	PDHA1	1	0	SKCM	PDHA1	-0.0638427	0.578685	SKCM	PDHA1	-0.270112	0.0167711	SKCM	PDHA1	0.359285	0.00123584	SKCM	PDHA1	-0.0730593	0.524988	SKCM
PDHB	0.302305	1.40757e-09	STAD	PDHB	-0.0652516	0.570315	SKCM	PDHB	0.129326	0.259115	SKCM	PDHB	0.0151559	0.895222	SKCM	PDHB	0.313432	0.00520206	SKCM	PDHB	-0.0638427	0.578685	SKCM	PDHB	1	0	SKCM	PDHB	-0.341404	0.00222084	SKCM	PDHB	0.0159843	0.88953	SKCM	PDHB	-0.0492368	0.668588	SKCM
MTF1	-0.244829	1.15929e-06	STAD	MTF1	0.115212	0.315165	SKCM	MTF1	-0.120538	0.293159	SKCM	MTF1	0.449563	3.64283e-05	SKCM	MTF1	0.165638	0.147256	SKCM	MTF1	-0.270112	0.0167711	SKCM	MTF1	-0.341404	0.00222084	SKCM	MTF1	1	0	SKCM	MTF1	-0.0625265	0.586554	SKCM	MTF1	0.0119201	0.917503	SKCM
GLS	0.295874	3.22635e-09	STAD	GLS	-0.00536377	0.962826	SKCM	GLS	0.104937	0.360537	SKCM	GLS	0.0854908	0.45675	SKCM	GLS	0.199639	0.0797071	SKCM	GLS	0.359285	0.00123584	SKCM	GLS	0.0159843	0.88953	SKCM	GLS	-0.0625265	0.586554	SKCM	GLS	1	0	SKCM	GLS	-0.257178	0.0230234	SKCM
CDKN2A	0.161922	0.00143326	STAD	CDKN2A	-0.199866	0.0793593	SKCM	CDKN2A	0.141782	0.215628	SKCM	CDKN2A	-0.377645	0.00065305	SKCM	CDKN2A	-0.0741921	0.518566	SKCM	CDKN2A	-0.0730593	0.524988	SKCM	CDKN2A	-0.0492368	0.668588	SKCM	CDKN2A	0.0119201	0.917503	SKCM	CDKN2A	-0.257178	0.0230234	SKCM	CDKN2A	1	0	SKCM
FDX1	1	0	TGCT	FDX1	0.109654	0.031471	STAD	FDX1	0.219602	1.37337e-05	STAD	FDX1	0.233838	3.52182e-06	STAD	FDX1	0.435722	2.85821e-19	STAD	FDX1	0.352357	1.07208e-12	STAD	FDX1	0.302305	1.40757e-09	STAD	FDX1	-0.244829	1.15929e-06	STAD	FDX1	0.295874	3.22635e-09	STAD	FDX1	0.161922	0.00143326	STAD
LIAS	-0.302343	0.000404663	TGCT	LIAS	1	0	STAD	LIAS	0.2122	2.69251e-05	STAD	LIAS	0.341608	5.60375e-12	STAD	LIAS	0.245514	1.07978e-06	STAD	LIAS	0.241708	1.598e-06	STAD	LIAS	0.15713	0.00198604	STAD	LIAS	-0.0242314	0.635516	STAD	LIAS	-0.0248602	0.626768	STAD	LIAS	-0.183246	0.000300929	STAD
LIPT1	-0.249044	0.0038439	TGCT	LIPT1	0.2122	2.69251e-05	STAD	LIPT1	1	0	STAD	LIPT1	-0.0631723	0.216185	STAD	LIPT1	0.0199893	0.695811	STAD	LIPT1	0.0140177	0.783957	STAD	LIPT1	0.205534	4.84005e-05	STAD	LIPT1	-0.144265	0.00456358	STAD	LIPT1	0.136608	0.0072678	STAD	LIPT1	0.108729	0.03294	STAD
DLD	-0.133283	0.126161	TGCT	DLD	0.341608	5.60375e-12	STAD	DLD	-0.0631723	0.216185	STAD	DLD	1	0	STAD	DLD	0.39609	6.50846e-16	STAD	DLD	0.393504	1.04104e-15	STAD	DLD	0.190597	0.000168453	STAD	DLD	0.0550098	0.281625	STAD	DLD	0.148637	0.00346403	STAD	DLD	-0.205577	4.82192e-05	STAD
DLAT	0.375476	8.45287e-06	TGCT	DLAT	0.245514	1.07978e-06	STAD	DLAT	0.0199893	0.695811	STAD	DLAT	0.39609	6.50846e-16	STAD	DLAT	1	0	STAD	DLAT	0.387563	3.01421e-15	STAD	DLAT	0.280114	2.26193e-08	STAD	DLAT	0.00288281	0.955038	STAD	DLAT	0.196447	0.000104494	STAD	DLAT	-0.0287289	0.574126	STAD
PDHA1	0.455899	3.49977e-08	TGCT	PDHA1	0.241708	1.598e-06	STAD	PDHA1	0.0140177	0.783957	STAD	PDHA1	0.393504	1.04104e-15	STAD	PDHA1	0.387563	3.01421e-15	STAD	PDHA1	1	0	STAD	PDHA1	0.268769	8.53945e-08	STAD	PDHA1	-0.18236	0.000322242	STAD	PDHA1	0.0500561	0.327287	STAD	PDHA1	0.0742274	0.146025	STAD
PDHB	0.164468	0.0585261	TGCT	PDHB	0.15713	0.00198604	STAD	PDHB	0.205534	4.84005e-05	STAD	PDHB	0.190597	0.000168453	STAD	PDHB	0.280114	2.26193e-08	STAD	PDHB	0.268769	8.53945e-08	STAD	PDHB	1	0	STAD	PDHB	-0.268121	9.19616e-08	STAD	PDHB	0.0164966	0.746956	STAD	PDHB	0.0644318	0.207149	STAD
MTF1	-0.189143	0.0292251	TGCT	MTF1	-0.0242314	0.635516	STAD	MTF1	-0.144265	0.00456358	STAD	MTF1	0.0550098	0.281625	STAD	MTF1	0.00288281	0.955038	STAD	MTF1	-0.18236	0.000322242	STAD	MTF1	-0.268121	9.19616e-08	STAD	MTF1	1	0	STAD	MTF1	-0.023241	0.649397	STAD	MTF1	-0.118856	0.0196579	STAD
GLS	0.205643	0.0175657	TGCT	GLS	-0.0248602	0.626768	STAD	GLS	0.136608	0.0072678	STAD	GLS	0.148637	0.00346403	STAD	GLS	0.196447	0.000104494	STAD	GLS	0.0500561	0.327287	STAD	GLS	0.0164966	0.746956	STAD	GLS	-0.023241	0.649397	STAD	GLS	1	0	STAD	GLS	0.18006	0.000384333	STAD
CDKN2A	0.196246	0.0235791	TGCT	CDKN2A	-0.183246	0.000300929	STAD	CDKN2A	0.108729	0.03294	STAD	CDKN2A	-0.205577	4.82192e-05	STAD	CDKN2A	-0.0287289	0.574126	STAD	CDKN2A	0.0742274	0.146025	STAD	CDKN2A	0.0644318	0.207149	STAD	CDKN2A	-0.118856	0.0196579	STAD	CDKN2A	0.18006	0.000384333	STAD	CDKN2A	1	0	STAD
FDX1	1	0	THCA	FDX1	-0.302343	0.000404663	TGCT	FDX1	-0.249044	0.0038439	TGCT	FDX1	-0.133283	0.126161	TGCT	FDX1	0.375476	8.45287e-06	TGCT	FDX1	0.455899	3.49977e-08	TGCT	FDX1	0.164468	0.0585261	TGCT	FDX1	-0.189143	0.0292251	TGCT	FDX1	0.205643	0.0175657	TGCT	FDX1	0.196246	0.0235791	TGCT
LIAS	0.172971	0.000102961	THCA	LIAS	1	0	TGCT	LIAS	0.631183	3.82457e-16	TGCT	LIAS	0.293825	0.000597691	TGCT	LIAS	-0.2174	0.0119488	TGCT	LIAS	-0.267806	0.00183032	TGCT	LIAS	0.174974	0.0439652	TGCT	LIAS	0.198007	0.0223337	TGCT	LIAS	-0.316455	0.000206506	TGCT	LIAS	-0.373544	9.48235e-06	TGCT
LIPT1	0.272904	5.68303e-10	THCA	LIPT1	0.631183	3.82457e-16	TGCT	LIPT1	1	0	TGCT	LIPT1	-0.183384	0.0346112	TGCT	LIPT1	-0.585327	1.36943e-13	TGCT	LIPT1	-0.580438	2.42999e-13	TGCT	LIPT1	-0.16234	0.0619123	TGCT	LIPT1	0.161722	0.062925	TGCT	LIPT1	-0.528003	6.52989e-11	TGCT	LIPT1	-0.0940346	0.281654	TGCT
DLD	0.488599	2.65666e-31	THCA	DLD	0.293825	0.000597691	TGCT	DLD	-0.183384	0.0346112	TGCT	DLD	1	0	TGCT	DLD	0.505624	5.38021e-10	TGCT	DLD	0.20236	0.0194952	TGCT	DLD	0.522595	1.1025e-10	TGCT	DLD	0.237224	0.00597164	TGCT	DLD	0.373937	9.26379e-06	TGCT	DLD	-0.479014	5.4582e-09	TGCT
DLAT	0.308358	1.87781e-12	THCA	DLAT	-0.2174	0.0119488	TGCT	DLAT	-0.585327	1.36943e-13	TGCT	DLAT	0.505624	5.38021e-10	TGCT	DLAT	1	0	TGCT	DLAT	0.655834	1.06016e-17	TGCT	DLAT	0.557154	3.28688e-12	TGCT	DLAT	0.102621	0.239828	TGCT	DLAT	0.53697	2.68415e-11	TGCT	DLAT	-0.186862	0.0312663	TGCT
PDHA1	0.524116	1.48208e-36	THCA	PDHA1	-0.267806	0.00183032	TGCT	PDHA1	-0.580438	2.42999e-13	TGCT	PDHA1	0.20236	0.0194952	TGCT	PDHA1	0.655834	1.06016e-17	TGCT	PDHA1	1	0	TGCT	PDHA1	0.517156	1.84991e-10	TGCT	PDHA1	-0.249421	0.00378893	TGCT	PDHA1	0.391187	3.22875e-06	TGCT	PDHA1	-0.0138745	0.874058	TGCT
PDHB	0.486304	5.53465e-31	THCA	PDHB	0.174974	0.0439652	TGCT	PDHB	-0.16234	0.0619123	TGCT	PDHB	0.522595	1.1025e-10	TGCT	PDHB	0.557154	3.28688e-12	TGCT	PDHB	0.517156	1.84991e-10	TGCT	PDHB	1	0	TGCT	PDHB	0.00707307	0.9356	TGCT	PDHB	0.263442	0.00218553	TGCT	PDHB	-0.273094	0.00147058	TGCT
MTF1	-0.0536085	0.231939	THCA	MTF1	0.198007	0.0223337	TGCT	MTF1	0.161722	0.062925	TGCT	MTF1	0.237224	0.00597164	TGCT	MTF1	0.102621	0.239828	TGCT	MTF1	-0.249421	0.00378893	TGCT	MTF1	0.00707307	0.9356	TGCT	MTF1	1	0	TGCT	MTF1	0.277242	0.00123486	TGCT	MTF1	-0.324646	0.000137594	TGCT
GLS	-0.309438	1.55808e-12	THCA	GLS	-0.316455	0.000206506	TGCT	GLS	-0.528003	6.52989e-11	TGCT	GLS	0.373937	9.26379e-06	TGCT	GLS	0.53697	2.68415e-11	TGCT	GLS	0.391187	3.22875e-06	TGCT	GLS	0.263442	0.00218553	TGCT	GLS	0.277242	0.00123486	TGCT	GLS	1	0	TGCT	GLS	-0.119681	0.170022	TGCT
CDKN2A	-0.326297	7.64757e-14	THCA	CDKN2A	-0.373544	9.48235e-06	TGCT	CDKN2A	-0.0940346	0.281654	TGCT	CDKN2A	-0.479014	5.4582e-09	TGCT	CDKN2A	-0.186862	0.0312663	TGCT	CDKN2A	-0.0138745	0.874058	TGCT	CDKN2A	-0.273094	0.00147058	TGCT	CDKN2A	-0.324646	0.000137594	TGCT	CDKN2A	-0.119681	0.170022	TGCT	CDKN2A	1	0	TGCT
FDX1	1	0	THYM	FDX1	0.172971	0.000102961	THCA	FDX1	0.272904	5.68303e-10	THCA	FDX1	0.488599	2.65666e-31	THCA	FDX1	0.308358	1.87781e-12	THCA	FDX1	0.524116	1.48208e-36	THCA	FDX1	0.486304	5.53465e-31	THCA	FDX1	-0.0536085	0.231939	THCA	FDX1	-0.309438	1.55808e-12	THCA	FDX1	-0.326297	7.64757e-14	THCA
LIAS	0.0241687	0.794166	THYM	LIAS	1	0	THCA	LIAS	0.311336	1.12025e-12	THCA	LIAS	0.189044	2.13093e-05	THCA	LIAS	0.0495679	0.269088	THCA	LIAS	0.328329	5.25034e-14	THCA	LIAS	0.271301	7.22273e-10	THCA	LIAS	-0.167334	0.000173273	THCA	LIAS	-0.321871	1.71884e-13	THCA	LIAS	-0.137753	0.00204129	THCA
LIPT1	0.120599	0.191395	THYM	LIPT1	0.311336	1.12025e-12	THCA	LIPT1	1	0	THCA	LIPT1	-0.0525582	0.241226	THCA	LIPT1	-0.187715	2.43997e-05	THCA	LIPT1	0.17819	6.26619e-05	THCA	LIPT1	0.223402	4.61277e-07	THCA	LIPT1	-0.0995593	0.0261527	THCA	LIPT1	-0.284886	9.00847e-11	THCA	LIPT1	-0.306223	2.70979e-12	THCA
DLD	0.00957293	0.917702	THYM	DLD	0.189044	2.13093e-05	THCA	DLD	-0.0525582	0.241226	THCA	DLD	1	0	THCA	DLD	0.739082	2.54035e-87	THCA	DLD	0.510308	1.93595e-34	THCA	DLD	0.416016	2.63898e-22	THCA	DLD	0.442001	2.79261e-25	THCA	DLD	0.0572481	0.20172	THCA	DLD	-0.366515	2.60426e-17	THCA
DLAT	0.0385982	0.676848	THYM	DLAT	0.0495679	0.269088	THCA	DLAT	-0.187715	2.43997e-05	THCA	DLAT	0.739082	2.54035e-87	THCA	DLAT	1	0	THCA	DLAT	0.283417	1.13441e-10	THCA	DLAT	0.346464	1.611e-15	THCA	DLAT	0.486819	4.69647e-31	THCA	DLAT	0.379839	1.42435e-18	THCA	DLAT	-0.204701	4.02474e-06	THCA
PDHA1	0.174251	0.0580501	THYM	PDHA1	0.328329	5.25034e-14	THCA	PDHA1	0.17819	6.26619e-05	THCA	PDHA1	0.510308	1.93595e-34	THCA	PDHA1	0.283417	1.13441e-10	THCA	PDHA1	1	0	THCA	PDHA1	0.660693	6.70763e-64	THCA	PDHA1	-0.197058	9.2305e-06	THCA	PDHA1	-0.384237	5.29845e-19	THCA	PDHA1	-0.301767	5.77027e-12	THCA
PDHB	0.667332	1.15894e-16	THYM	PDHB	0.271301	7.22273e-10	THCA	PDHB	0.223402	4.61277e-07	THCA	PDHB	0.416016	2.63898e-22	THCA	PDHB	0.346464	1.611e-15	THCA	PDHB	0.660693	6.70763e-64	THCA	PDHB	1	0	THCA	PDHB	-0.251751	1.18638e-08	THCA	PDHB	-0.188689	2.20952e-05	THCA	PDHB	-0.0830937	0.0636355	THCA
MTF1	-0.392253	1.02442e-05	THYM	MTF1	-0.167334	0.000173273	THCA	MTF1	-0.0995593	0.0261527	THCA	MTF1	0.442001	2.79261e-25	THCA	MTF1	0.486819	4.69647e-31	THCA	MTF1	-0.197058	9.2305e-06	THCA	MTF1	-0.251751	1.18638e-08	THCA	MTF1	1	0	THCA	MTF1	0.32275	1.46508e-13	THCA	MTF1	-0.303014	4.67619e-12	THCA
GLS	-0.103412	0.26306	THYM	GLS	-0.321871	1.71884e-13	THCA	GLS	-0.284886	9.00847e-11	THCA	GLS	0.0572481	0.20172	THCA	GLS	0.379839	1.42435e-18	THCA	GLS	-0.384237	5.29845e-19	THCA	GLS	-0.188689	2.20952e-05	THCA	GLS	0.32275	1.46508e-13	THCA	GLS	1	0	THCA	GLS	0.25723	5.5407e-09	THCA
CDKN2A	0.0516237	0.577134	THYM	CDKN2A	-0.137753	0.00204129	THCA	CDKN2A	-0.306223	2.70979e-12	THCA	CDKN2A	-0.366515	2.60426e-17	THCA	CDKN2A	-0.204701	4.02474e-06	THCA	CDKN2A	-0.301767	5.77027e-12	THCA	CDKN2A	-0.0830937	0.0636355	THCA	CDKN2A	-0.303014	4.67619e-12	THCA	CDKN2A	0.25723	5.5407e-09	THCA	CDKN2A	1	0	THCA
FDX1	1	0	UCEC	FDX1	0.0241687	0.794166	THYM	FDX1	0.120599	0.191395	THYM	FDX1	0.00957293	0.917702	THYM	FDX1	0.0385982	0.676848	THYM	FDX1	0.174251	0.0580501	THYM	FDX1	0.667332	1.15894e-16	THYM	FDX1	-0.392253	1.02442e-05	THYM	FDX1	-0.103412	0.26306	THYM	FDX1	0.0516237	0.577134	THYM
LIAS	0.041523	0.345126	UCEC	LIAS	1	0	THYM	LIAS	0.042115	0.649272	THYM	LIAS	0.113167	0.220417	THYM	LIAS	-0.251224	0.00585221	THYM	LIAS	0.370758	3.31417e-05	THYM	LIAS	0.0500859	0.588546	THYM	LIAS	-0.40122	6.1231e-06	THYM	LIAS	-0.619898	5.59908e-14	THYM	LIAS	0.00758575	0.934743	THYM
LIPT1	0.124637	0.0044595	UCEC	LIPT1	0.042115	0.649272	THYM	LIPT1	1	0	THYM	LIPT1	0.213711	0.0196094	THYM	LIPT1	0.439116	5.85985e-07	THYM	LIPT1	0.465664	9.4775e-08	THYM	LIPT1	-0.0228629	0.805059	THYM	LIPT1	0.407253	4.2946e-06	THYM	LIPT1	0.437651	6.45064e-07	THYM	LIPT1	-0.256393	0.00488379	THYM
DLD	0.329993	1.19253e-14	UCEC	DLD	0.113167	0.220417	THYM	DLD	0.213711	0.0196094	THYM	DLD	1	0	THYM	DLD	0.533837	4.05818e-10	THYM	DLD	0.399864	6.62532e-06	THYM	DLD	0.0425646	0.64578	THYM	DLD	0.214277	0.0192805	THYM	DLD	0.216403	0.0180864	THYM	DLD	-0.0774113	0.402704	THYM
DLAT	0.405577	5.71314e-22	UCEC	DLAT	-0.251224	0.00585221	THYM	DLAT	0.439116	5.85985e-07	THYM	DLAT	0.533837	4.05818e-10	THYM	DLAT	1	0	THYM	DLAT	0.195378	0.0332218	THYM	DLAT	0.0763139	0.409427	THYM	DLAT	0.570074	1.31397e-11	THYM	DLAT	0.663634	1.95383e-16	THYM	DLAT	-0.174018	0.0583927	THYM
PDHA1	0.14848	0.000690615	UCEC	PDHA1	0.370758	3.31417e-05	THYM	PDHA1	0.465664	9.4775e-08	THYM	PDHA1	0.399864	6.62532e-06	THYM	PDHA1	0.195378	0.0332218	THYM	PDHA1	1	0	THYM	PDHA1	0.11077	0.230411	THYM	PDHA1	-0.0318449	0.730991	THYM	PDHA1	-0.108861	0.238596	THYM	PDHA1	-0.231074	0.0114575	THYM
PDHB	0.289288	1.83313e-11	UCEC	PDHB	0.0500859	0.588546	THYM	PDHB	-0.0228629	0.805059	THYM	PDHB	0.0425646	0.64578	THYM	PDHB	0.0763139	0.409427	THYM	PDHB	0.11077	0.230411	THYM	PDHB	1	0	THYM	PDHB	-0.410176	3.60755e-06	THYM	PDHB	-0.13221	0.151767	THYM	PDHB	0.162304	0.077808	THYM
MTF1	-0.00725267	0.869077	UCEC	MTF1	-0.40122	6.1231e-06	THYM	MTF1	0.407253	4.2946e-06	THYM	MTF1	0.214277	0.0192805	THYM	MTF1	0.570074	1.31397e-11	THYM	MTF1	-0.0318449	0.730991	THYM	MTF1	-0.410176	3.60755e-06	THYM	MTF1	1	0	THYM	MTF1	0.743482	3.54049e-22	THYM	MTF1	-0.268633	0.00313671	THYM
GLS	0.0986091	0.02467	UCEC	GLS	-0.619898	5.59908e-14	THYM	GLS	0.437651	6.45064e-07	THYM	GLS	0.216403	0.0180864	THYM	GLS	0.663634	1.95383e-16	THYM	GLS	-0.108861	0.238596	THYM	GLS	-0.13221	0.151767	THYM	GLS	0.743482	3.54049e-22	THYM	GLS	1	0	THYM	GLS	-0.228872	0.0122912	THYM
CDKN2A	0.0588742	0.180514	UCEC	CDKN2A	0.00758575	0.934743	THYM	CDKN2A	-0.256393	0.00488379	THYM	CDKN2A	-0.0774113	0.402704	THYM	CDKN2A	-0.174018	0.0583927	THYM	CDKN2A	-0.231074	0.0114575	THYM	CDKN2A	0.162304	0.077808	THYM	CDKN2A	-0.268633	0.00313671	THYM	CDKN2A	-0.228872	0.0122912	THYM	CDKN2A	1	0	THYM
FDX1	1	0	UCS	FDX1	0.041523	0.345126	UCEC	FDX1	0.124637	0.0044595	UCEC	FDX1	0.329993	1.19253e-14	UCEC	FDX1	0.405577	5.71314e-22	UCEC	FDX1	0.14848	0.000690615	UCEC	FDX1	0.289288	1.83313e-11	UCEC	FDX1	-0.00725267	0.869077	UCEC	FDX1	0.0986091	0.02467	UCEC	FDX1	0.0588742	0.180514	UCEC
LIAS	0.219608	0.107184	UCS	LIAS	1	0	UCEC	LIAS	0.259578	1.94267e-09	UCEC	LIAS	0.0257363	0.558551	UCEC	LIAS	0.0471134	0.284023	UCEC	LIAS	0.171081	8.96547e-05	UCEC	LIAS	0.0587743	0.181256	UCEC	LIAS	-0.186457	1.9106e-05	UCEC	LIAS	-0.0985198	0.0248011	UCEC	LIAS	-0.0731452	0.0959977	UCEC
LIPT1	0.0110826	0.935994	UCS	LIPT1	0.259578	1.94267e-09	UCEC	LIPT1	1	0	UCEC	LIPT1	0.0453446	0.302512	UCEC	LIPT1	-0.0104658	0.811991	UCEC	LIPT1	0.116028	0.00814801	UCEC	LIPT1	0.119382	0.00647118	UCEC	LIPT1	-0.0889521	0.0428058	UCEC	LIPT1	0.274294	2.06958e-10	UCEC	LIPT1	0.0903118	0.0397162	UCEC
DLD	-0.276174	0.0412508	UCS	DLD	0.0257363	0.558551	UCEC	DLD	0.0453446	0.302512	UCEC	DLD	1	0	UCEC	DLD	0.613822	4.68709e-55	UCEC	DLD	0.101631	0.0205732	UCEC	DLD	0.212168	1.07433e-06	UCEC	DLD	0.347612	3.47e-16	UCEC	DLD	0.347923	3.25338e-16	UCEC	DLD	-0.154969	0.000395071	UCEC
DLAT	0.369036	0.00556128	UCS	DLAT	0.0471134	0.284023	UCEC	DLAT	-0.0104658	0.811991	UCEC	DLAT	0.613822	4.68709e-55	UCEC	DLAT	1	0	UCEC	DLAT	-0.00598173	0.891864	UCEC	DLAT	0.0848602	0.0533504	UCEC	DLAT	0.431889	5.36474e-25	UCEC	DLAT	0.374883	9.20039e-19	UCEC	DLAT	-0.249873	7.90046e-09	UCEC
PDHA1	0.130167	0.343531	UCS	PDHA1	0.171081	8.96547e-05	UCEC	PDHA1	0.116028	0.00814801	UCEC	PDHA1	0.101631	0.0205732	UCEC	PDHA1	-0.00598173	0.891864	UCEC	PDHA1	1	0	UCEC	PDHA1	0.211503	1.16289e-06	UCEC	PDHA1	-0.127501	0.00361949	UCEC	PDHA1	-0.0108876	0.804562	UCEC	PDHA1	0.273299	2.41827e-10	UCEC
PDHB	0.270241	0.0459964	UCS	PDHB	0.0587743	0.181256	UCEC	PDHB	0.119382	0.00647118	UCEC	PDHB	0.212168	1.07433e-06	UCEC	PDHB	0.0848602	0.0533504	UCEC	PDHB	0.211503	1.16289e-06	UCEC	PDHB	1	0	UCEC	PDHB	-0.140988	0.00128069	UCEC	PDHB	-0.000221803	0.995978	UCEC	PDHB	0.0625843	0.154526	UCEC
MTF1	-0.0980901	0.476175	UCS	MTF1	-0.186457	1.9106e-05	UCEC	MTF1	-0.0889521	0.0428058	UCEC	MTF1	0.347612	3.47e-16	UCEC	MTF1	0.431889	5.36474e-25	UCEC	MTF1	-0.127501	0.00361949	UCEC	MTF1	-0.140988	0.00128069	UCEC	MTF1	1	0	UCEC	MTF1	0.272716	2.64858e-10	UCEC	MTF1	0.0574081	0.191631	UCEC
GLS	-0.192673	0.15874	UCS	GLS	-0.0985198	0.0248011	UCEC	GLS	0.274294	2.06958e-10	UCEC	GLS	0.347923	3.25338e-16	UCEC	GLS	0.374883	9.20039e-19	UCEC	GLS	-0.0108876	0.804562	UCEC	GLS	-0.000221803	0.995978	UCEC	GLS	0.272716	2.64858e-10	UCEC	GLS	1	0	UCEC	GLS	0.0138551	0.752841	UCEC
CDKN2A	0.277308	0.0403911	UCS	CDKN2A	-0.0731452	0.0959977	UCEC	CDKN2A	0.0903118	0.0397162	UCEC	CDKN2A	-0.154969	0.000395071	UCEC	CDKN2A	-0.249873	7.90046e-09	UCEC	CDKN2A	0.273299	2.41827e-10	UCEC	CDKN2A	0.0625843	0.154526	UCEC	CDKN2A	0.0574081	0.191631	UCEC	CDKN2A	0.0138551	0.752841	UCEC	CDKN2A	1	0	UCEC
FDX1	1	0	UVM	FDX1	0.219608	0.107184	UCS	FDX1	0.0110826	0.935994	UCS	FDX1	-0.276174	0.0412508	UCS	FDX1	0.369036	0.00556128	UCS	FDX1	0.130167	0.343531	UCS	FDX1	0.270241	0.0459964	UCS	FDX1	-0.0980901	0.476175	UCS	FDX1	-0.192673	0.15874	UCS	FDX1	0.277308	0.0403911	UCS
LIAS	0.318964	0.00393	UVM	LIAS	1	0	UCS	LIAS	0.154436	0.260253	UCS	LIAS	0.281042	0.0376645	UCS	LIAS	0.294879	0.0288523	UCS	LIAS	0.132313	0.335566	UCS	LIAS	0.270361	0.0458964	UCS	LIAS	-0.15463	0.259649	UCS	LIAS	0.0225076	0.870434	UCS	LIAS	0.0743146	0.589735	UCS
LIPT1	0.517657	8.77725e-07	UVM	LIPT1	0.154436	0.260253	UCS	LIPT1	1	0	UCS	LIPT1	-0.0548855	0.690635	UCS	LIPT1	0.0016658	0.99037	UCS	LIPT1	0.102499	0.45648	UCS	LIPT1	-0.0742563	0.590028	UCS	LIPT1	-0.022431	0.870871	UCS	LIPT1	0.110745	0.420863	UCS	LIPT1	-0.0262661	0.849032	UCS
DLD	0.598211	4.63486e-09	UVM	DLD	0.281042	0.0376645	UCS	DLD	-0.0548855	0.690635	UCS	DLD	1	0	UCS	DLD	0.370951	0.00530199	UCS	DLD	0.184021	0.178655	UCS	DLD	0.142407	0.299661	UCS	DLD	0.268654	0.0473386	UCS	DLD	0.279867	0.0385061	UCS	DLD	-0.123309	0.369767	UCS
DLAT	0.634715	2.57682e-10	UVM	DLAT	0.294879	0.0288523	UCS	DLAT	0.0016658	0.99037	UCS	DLAT	0.370951	0.00530199	UCS	DLAT	1	0	UCS	DLAT	0.423499	0.0012744	UCS	DLAT	0.451967	0.000532294	UCS	DLAT	0.216148	0.112972	UCS	DLAT	0.170988	0.211968	UCS	DLAT	-0.171377	0.210916	UCS
PDHA1	0.469876	1.09583e-05	UVM	PDHA1	0.132313	0.335566	UCS	PDHA1	0.102499	0.45648	UCS	PDHA1	0.184021	0.178655	UCS	PDHA1	0.423499	0.0012744	UCS	PDHA1	1	0	UCS	PDHA1	0.416224	0.00157415	UCS	PDHA1	-0.0886771	0.519697	UCS	PDHA1	-0.148189	0.28026	UCS	PDHA1	-0.0230588	0.867289	UCS
PDHB	0.42195	9.68564e-05	UVM	PDHB	0.270361	0.0458964	UCS	PDHB	-0.0742563	0.590028	UCS	PDHB	0.142407	0.299661	UCS	PDHB	0.451967	0.000532294	UCS	PDHB	0.416224	0.00157415	UCS	PDHB	1	0	UCS	PDHB	-0.0978219	0.477388	UCS	PDHB	-0.121378	0.377368	UCS	PDHB	0.0172475	0.900538	UCS
MTF1	0.250757	0.0248634	UVM	MTF1	-0.15463	0.259649	UCS	MTF1	-0.022431	0.870871	UCS	MTF1	0.268654	0.0473386	UCS	MTF1	0.216148	0.112972	UCS	MTF1	-0.0886771	0.519697	UCS	MTF1	-0.0978219	0.477388	UCS	MTF1	1	0	UCS	MTF1	0.283088	0.0362362	UCS	MTF1	-0.158628	0.247379	UCS
GLS	0.619155	9.24283e-10	UVM	GLS	0.0225076	0.870434	UCS	GLS	0.110745	0.420863	UCS	GLS	0.279867	0.0385061	UCS	GLS	0.170988	0.211968	UCS	GLS	-0.148189	0.28026	UCS	GLS	-0.121378	0.377368	UCS	GLS	0.283088	0.0362362	UCS	GLS	1	0	UCS	GLS	-0.265578	0.0500322	UCS
CDKN2A	-0.0357414	0.752952	UVM	CDKN2A	0.0743146	0.589735	UCS	CDKN2A	-0.0262661	0.849032	UCS	CDKN2A	-0.123309	0.369767	UCS	CDKN2A	-0.171377	0.210916	UCS	CDKN2A	-0.0230588	0.867289	UCS	CDKN2A	0.0172475	0.900538	UCS	CDKN2A	-0.158628	0.247379	UCS	CDKN2A	-0.265578	0.0500322	UCS	CDKN2A	1	0	UCS
FDX1	1	0	KIRC	FDX1	0.318964	0.00393	UVM	FDX1	0.517657	8.77725e-07	UVM	FDX1	0.598211	4.63486e-09	UVM	FDX1	0.634715	2.57682e-10	UVM	FDX1	0.469876	1.09583e-05	UVM	FDX1	0.42195	9.68564e-05	UVM	FDX1	0.250757	0.0248634	UVM	FDX1	0.619155	9.24283e-10	UVM	FDX1	-0.0357414	0.752952	UVM
LIAS	0.0448506	0.318836	KIRC	LIAS	1	0	UVM	LIAS	0.437074	5.04245e-05	UVM	LIAS	0.345192	0.00171332	UVM	LIAS	0.306786	0.00564237	UVM	LIAS	0.464569	1.41794e-05	UVM	LIAS	0.334865	0.00239613	UVM	LIAS	0.323928	0.00337684	UVM	LIAS	0.435726	5.35127e-05	UVM	LIAS	0.0202798	0.85829	UVM
LIPT1	0.0486817	0.279209	KIRC	LIPT1	0.437074	5.04245e-05	UVM	LIPT1	1	0	UVM	LIPT1	0.609196	2.01889e-09	UVM	LIPT1	0.601927	3.51136e-09	UVM	LIPT1	0.523113	6.41609e-07	UVM	LIPT1	0.248067	0.0265096	UVM	LIPT1	0.391245	0.000332588	UVM	LIPT1	0.584926	1.21553e-08	UVM	LIPT1	0.0736597	0.516114	UVM
DLD	0.483123	2.2664e-30	KIRC	DLD	0.345192	0.00171332	UVM	DLD	0.609196	2.01889e-09	UVM	DLD	1	0	UVM	DLD	0.857896	2.90178e-24	UVM	DLD	0.663229	2.03865e-11	UVM	DLD	0.0974447	0.389842	UVM	DLD	0.57487	2.45155e-08	UVM	DLD	0.6322	3.18312e-10	UVM	DLD	-0.0287085	0.800432	UVM
DLAT	0.470527	1.08259e-28	KIRC	DLAT	0.306786	0.00564237	UVM	DLAT	0.601927	3.51136e-09	UVM	DLAT	0.857896	2.90178e-24	UVM	DLAT	1	0	UVM	DLAT	0.604597	2.87009e-09	UVM	DLAT	0.111635	0.324198	UVM	DLAT	0.581495	1.54832e-08	UVM	DLAT	0.708763	1.90093e-13	UVM	DLAT	-0.0682614	0.547413	UVM
PDHA1	0.451659	2.64727e-26	KIRC	PDHA1	0.464569	1.41794e-05	UVM	PDHA1	0.523113	6.41609e-07	UVM	PDHA1	0.663229	2.03865e-11	UVM	PDHA1	0.604597	2.87009e-09	UVM	PDHA1	1	0	UVM	PDHA1	0.00130769	0.990815	UVM	PDHA1	0.339393	0.00207132	UVM	PDHA1	0.394207	0.000296789	UVM	PDHA1	0.119759	0.290003	UVM
PDHB	0.523619	2.87601e-36	KIRC	PDHB	0.334865	0.00239613	UVM	PDHB	0.248067	0.0265096	UVM	PDHB	0.0974447	0.389842	UVM	PDHB	0.111635	0.324198	UVM	PDHB	0.00130769	0.990815	UVM	PDHB	1	0	UVM	PDHB	0.0950102	0.40185	UVM	PDHB	0.310729	0.00502697	UVM	PDHB	-0.108257	0.339146	UVM
MTF1	-0.298268	1.19408e-11	KIRC	MTF1	0.323928	0.00337684	UVM	MTF1	0.391245	0.000332588	UVM	MTF1	0.57487	2.45155e-08	UVM	MTF1	0.581495	1.54832e-08	UVM	MTF1	0.339393	0.00207132	UVM	MTF1	0.0950102	0.40185	UVM	MTF1	1	0	UVM	MTF1	0.517645	8.78304e-07	UVM	MTF1	-0.096334	0.395294	UVM
GLS	0.0575789	0.200485	KIRC	GLS	0.435726	5.35127e-05	UVM	GLS	0.584926	1.21553e-08	UVM	GLS	0.6322	3.18312e-10	UVM	GLS	0.708763	1.90093e-13	UVM	GLS	0.394207	0.000296789	UVM	GLS	0.310729	0.00502697	UVM	GLS	0.517645	8.78304e-07	UVM	GLS	1	0	UVM	GLS	-0.177103	0.116048	UVM
CDKN2A	-0.0807348	0.0724237	KIRC	CDKN2A	0.0202798	0.85829	UVM	CDKN2A	0.0736597	0.516114	UVM	CDKN2A	-0.0287085	0.800432	UVM	CDKN2A	-0.0682614	0.547413	UVM	CDKN2A	0.119759	0.290003	UVM	CDKN2A	-0.108257	0.339146	UVM	CDKN2A	-0.096334	0.395294	UVM	CDKN2A	-0.177103	0.116048	UVM	CDKN2A	1	0	UVM

## Sheet: Table S2
Table S2. The lists of cuproptosis regulators and cuproptosis phenotype-related genes, and cuproptosis scores in pan cancer samples.
cuproptosis regulators				cuproptosis phenotype-related genes		cuproptosis scores
GeneName	Type			GeneName		sample	Cuproptosis_positive	Cuproptosis_negative	Cuproptosis_activity_score
FDX1	Cuproptosis Positive Regulator			AARSD1		TCGA-OR-A5J1-01	0.543846	0.416944	0.126901
LIAS	Cuproptosis Positive Regulator			ABCA12		TCGA-OR-A5J2-01	0.610244	0.517133	0.0931106
LIPT1	Cuproptosis Positive Regulator			ABCC1		TCGA-OR-A5J3-01	0.450292	-0.479087	0.929379
DLD	Cuproptosis Positive Regulator			ABHD10		TCGA-OR-A5J5-01	0.275258	-0.457758	0.733017
DLAT	Cuproptosis Positive Regulator			ABHD14A		TCGA-OR-A5J6-01	0.759337	0.520826	0.238511
PDHA1	Cuproptosis Positive Regulator			ABHD14B		TCGA-OR-A5J7-01	0.671296	0.565763	0.105533
PDHB	Cuproptosis Positive Regulator			ABL2		TCGA-OR-A5J8-01	-0.327508	0.525131	-0.852639
MTF1	Cuproptosis Negative Regulator			ACAA1		TCGA-OR-A5J9-01	0.489404	0.347092	0.142312
GLS	Cuproptosis Negative Regulator			ACAD10		TCGA-OR-A5JA-01	0.567468	0.294593	0.272875
CDKN2A	Cuproptosis Negative Regulator			ACAD8		TCGA-OR-A5JB-01	-0.506352	0.574426	-1.08078
				ACADS		TCGA-OR-A5JC-01	0.619586	0.323684	0.295902
				ACAP2		TCGA-OR-A5JD-01	0.798538	-0.66857	1.46711
				ACAT1		TCGA-OR-A5JE-01	0.619872	-0.3513	0.971172
				ACBD4		TCGA-OR-A5JF-01	0.669145	-0.329635	0.99878
				ACOT12		TCGA-OR-A5JG-01	0.65484	0.371318	0.283522
				ACOT13		TCGA-OR-A5JI-01	0.540126	-0.450658	0.990784
				ACOT8		TCGA-OR-A5JJ-01	0.5529	-0.454488	1.00739
				ACP6		TCGA-OR-A5JK-01	0.618337	0.458217	0.160119
				ACTN1		TCGA-OR-A5JL-01	0.733279	-0.374196	1.10748
				ACTR2		TCGA-OR-A5JM-01	0.544494	-0.430279	0.974773
				ACTR3		TCGA-OR-A5JO-01	0.55514	0.648861	-0.0937213
				ACY1		TCGA-OR-A5JP-01	0.732415	0.504918	0.227497
				ACYP2		TCGA-OR-A5JQ-01	0.71507	-0.558743	1.27381
				ADAM12		TCGA-OR-A5JR-01	0.745261	0.462759	0.282502
				ADAM17		TCGA-OR-A5JS-01	0.689383	-0.50045	1.18983
				ADAM19		TCGA-OR-A5JT-01	0.717492	0.362922	0.35457
				ADAMTS12		TCGA-OR-A5JV-01	0.802874	0.359977	0.442897
				ADAMTS14		TCGA-OR-A5JW-01	0.667399	-0.358092	1.02549
				ADAMTS2		TCGA-OR-A5JX-01	0.37872	-0.544661	0.923381
				ADAR		TCGA-OR-A5JY-01	0.680243	0.576582	0.103661
				ADCY3		TCGA-OR-A5JZ-01	0.652405	0.530941	0.121463
				ADCY7		TCGA-OR-A5K0-01	0.399124	-0.296798	0.695922
				ADI1		TCGA-OR-A5K1-01	0.77573	0.373008	0.402722
				AGFG2		TCGA-OR-A5K2-01	0.73457	-0.502761	1.23733
				AHNAK2		TCGA-OR-A5K3-01	0.791332	-0.363909	1.15524
				AHNAK		TCGA-OR-A5K4-01	0.697113	0.775985	-0.0788723
				AIFM1		TCGA-OR-A5K5-01	0.665653	-0.601552	1.26721
				AKAP13		TCGA-OR-A5K6-01	0.651387	-0.599326	1.25071
				ALDH1L2		TCGA-OR-A5K8-01	0.463292	-0.324915	0.788207
				ALDH5A1		TCGA-OR-A5K9-01	0.554375	0.33978	0.214595
				ALG14		TCGA-OR-A5KO-01	0.414221	0.416616	-0.00239548
				ALG5		TCGA-OR-A5KT-01	0.626123	0.372432	0.253691
				ALG9		TCGA-OR-A5KU-01	0.556995	0.471496	0.0854992
				ALKBH7		TCGA-OR-A5KV-01	0.759172	-0.396537	1.15571
				ALOX5AP		TCGA-OR-A5KW-01	0.640209	-0.450581	1.09079
				AMT		TCGA-OR-A5KX-01	0.653715	0.524311	0.129404
				ANAPC13		TCGA-OR-A5KY-01	0.667201	-0.349907	1.01711
				ANAPC16		TCGA-OR-A5KZ-01	0.633843	-0.500034	1.13388
				ANKLE2		TCGA-OR-A5L3-01	0.724629	-0.6287	1.35333
				ANKRD36BP1		TCGA-OR-A5L4-01	0.785623	-0.24334	1.02896
				ANKRD50		TCGA-OR-A5L5-01	0.773635	0.455421	0.318215
				ANLN		TCGA-OR-A5L6-01	0.525148	-0.342024	0.867171
				ANXA1		TCGA-OR-A5L8-01	0.574023	0.534084	0.0399396
				ANXA2P1		TCGA-OR-A5L9-01	0.454132	-0.482765	0.936897
				ANXA2P2		TCGA-OR-A5LA-01	0.707415	-0.456982	1.1644
				ANXA8L2		TCGA-OR-A5LB-01	0.841801	-0.420672	1.26247
				AP4E1		TCGA-OR-A5LC-01	0.575731	-0.628134	1.20387
				APCDD1L		TCGA-OR-A5LD-01	0.381825	0.431384	-0.0495583
				APEH		TCGA-OR-A5LE-01	0.695247	0.636499	0.0587482
				APIP		TCGA-OR-A5LG-01	0.64555	-0.459369	1.10492
				APOA1		TCGA-OR-A5LH-01	0.699455	0.337334	0.362121
				APOBEC3A		TCGA-OR-A5LJ-01	0.478463	-0.562446	1.04091
				APOBEC3C		TCGA-OR-A5LK-01	0.69682	-0.360182	1.057
				APOM		TCGA-OR-A5LL-01	0.627038	-0.352138	0.979175
				APOO		TCGA-OR-A5LM-01	0.653296	0.325516	0.32778
				AQP11		TCGA-OR-A5LN-01	0.605008	-0.63099	1.236
				ARHGAP11B		TCGA-OR-A5LO-01	0.595094	0.430342	0.164751
				ARHGAP23		TCGA-OR-A5LP-01	0.652518	0.414919	0.237599
				ARID1A		TCGA-OR-A5LR-01	0.665902	0.468434	0.197467
				ARL10		TCGA-OR-A5LS-01	0.802676	0.401139	0.401537
				ARL4C		TCGA-OR-A5LT-01	0.710243	-0.479289	1.18953
				ARL6IP4		TCGA-OU-A5PI-01	0.627757	0.484429	0.143327
				ARNTL2		TCGA-P6-A5OF-01	0.361298	-0.329006	0.690304
				ARPC2		TCGA-P6-A5OG-01	-0.269935	0.468081	-0.738016
				ARSI		TCGA-PA-A5YG-01	0.671413	0.409955	0.261458
				ASAM		TCGA-PK-A5H8-01	0.473631	-0.318997	0.792628
				ASAP1		TCGA-PK-A5H9-01	0.836752	0.602187	0.234564
				ASPSCR1		TCGA-PK-A5HA-01	0.365685	0.352287	0.0133976
				ASXL2		TCGA-PK-A5HB-01	0.488448	0.727501	-0.239053
				ATF7IP		TCGA-2F-A9KO-01	-0.686197	-0.426562	-0.259634
				ATP10D		TCGA-2F-A9KP-01	0.612335	0.458853	0.153482
				ATP2B4		TCGA-2F-A9KQ-01	-0.246596	-0.603232	0.356637
				ATP5A1		TCGA-2F-A9KR-01	-0.314326	-0.565774	0.251448
				ATP5B		TCGA-2F-A9KT-01	-0.616796	-0.554326	-0.0624698
				ATP5C1		TCGA-2F-A9KW-01	0.56616	-0.658897	1.22506
				ATP5D		TCGA-4Z-AA7M-01	0.237542	-0.367911	0.605453
				ATP5F1		TCGA-4Z-AA7N-01	-0.589525	0.613802	-1.20333
				ATP5G1		TCGA-4Z-AA7O-01	-0.416404	-0.639524	0.22312
				ATP5G2		TCGA-4Z-AA7Q-01	-0.222086	0.617914	-0.84
				ATP5G3		TCGA-4Z-AA7R-01	0.252127	0.507082	-0.254955
				ATP5H		TCGA-4Z-AA7S-01	-0.253724	0.363171	-0.616895
				ATP5I		TCGA-4Z-AA7W-01	0.242134	-0.675239	0.917373
				ATP5J		TCGA-4Z-AA7Y-01	0.612183	-0.304452	0.916634
				ATP5L		TCGA-4Z-AA80-01	0.478464	-0.412637	0.891101
				ATP5O		TCGA-4Z-AA81-01	-0.446891	0.645672	-1.09256
				ATP5S		TCGA-4Z-AA82-01	-0.515774	0.500677	-1.01645
				ATPAF1		TCGA-4Z-AA83-01	-0.415879	0.606761	-1.02264
				ATPAF2		TCGA-4Z-AA84-01	-0.262698	0.69599	-0.958689
				ATPIF1		TCGA-4Z-AA86-01	-0.514831	0.718721	-1.23355
				ATXN1L		TCGA-4Z-AA87-01	0.565971	-0.469042	1.03501
				BACH1		TCGA-4Z-AA89-01	0.63357	-0.60627	1.23984
				BARD1		TCGA-5N-A9KI-01	-0.562186	0.426651	-0.988837
				BAT2L2		TCGA-5N-A9KM-01	0.57987	-0.846644	1.42651
				BAZ1A		TCGA-BL-A0C8-01	0.614332	-0.416315	1.03065
				BAZ2A		TCGA-BL-A13I-01	0.511423	-0.592251	1.10367
				BCKDHB		TCGA-BL-A13J-01	-0.38372	-0.686342	0.302622
				BCL9L		TCGA-BL-A3JM-01	-0.356093	0.368018	-0.72411
				BCS1L		TCGA-BL-A5ZZ-01	-0.630558	-0.434681	-0.195877
				BICD2		TCGA-BT-A0S7-01	0.41249	-0.6972	1.10969
				BLOC1S1		TCGA-BT-A0YX-01	0.553266	-0.401315	0.954581
				BMP1		TCGA-BT-A20J-01	-0.465	-0.565979	0.100979
				BMP2K		TCGA-BT-A20N-01	-0.281848	0.806564	-1.08841
				BNIP1		TCGA-BT-A20O-01	-0.401221	0.603637	-1.00486
				BPHL		TCGA-BT-A20P-01	-0.372227	-0.731309	0.359082
				BRCA2		TCGA-BT-A20Q-01	-0.207809	-0.532805	0.324997
				BRIP1		TCGA-BT-A20R-01	-0.493341	0.343893	-0.837234
				BRP44		TCGA-BT-A20T-01	-0.528911	-0.726594	0.197683
				BRP44L		TCGA-BT-A20U-01	0.436346	-0.463988	0.900334
				BRWD3		TCGA-BT-A20V-01	-0.598942	0.382938	-0.98188
				C10orf12		TCGA-BT-A20W-01	-0.423312	-0.558564	0.135252
				C10orf32		TCGA-BT-A20X-01	-0.403632	0.316794	-0.720426
				C10orf55		TCGA-BT-A2LA-01	-0.527901	-0.466699	-0.0612025
				C11orf1		TCGA-BT-A2LB-01	-0.309678	-0.617292	0.307615
				C11orf51		TCGA-BT-A2LD-01	-0.246508	0.463358	-0.709866
				C11orf71		TCGA-BT-A3PH-01	-0.418109	-0.532435	0.114325
				C12orf10		TCGA-BT-A3PJ-01	-0.458344	0.763476	-1.22182
				C12orf62		TCGA-BT-A3PK-01	-0.724115	0.537363	-1.26148
				C12orf70		TCGA-BT-A42C-01	-0.304967	0.433137	-0.738104
				C12orf73		TCGA-BT-A42E-01	-0.400098	0.501487	-0.901585
				C14orf156		TCGA-BT-A42F-01	0.71309	0.587098	0.125993
				C14orf2		TCGA-C4-A0EZ-01	-0.440671	-0.29211	-0.148561
				C14orf68		TCGA-C4-A0F0-01	0.609051	0.556944	0.0521072
				C15orf40		TCGA-C4-A0F1-01	0.440776	-0.401264	0.84204
				C15orf61		TCGA-C4-A0F6-01	0.720535	-0.6487	1.36924
				C17orf108		TCGA-C4-A0F7-01	-0.598798	-0.540777	-0.0580214
				C17orf61		TCGA-CF-A1HR-01	-0.232335	-0.614075	0.381741
				C17orf81		TCGA-CF-A1HS-01	-0.447812	0.599473	-1.04729
				C17orf89		TCGA-CF-A27C-01	-0.374923	-0.464183	0.0892604
				C18orf32		TCGA-CF-A3MF-01	-0.586995	-0.507643	-0.0793517
				C18orf54		TCGA-CF-A3MG-01	-0.561667	-0.721066	0.1594
				C19orf42		TCGA-CF-A3MH-01	-0.535667	-0.616486	0.0808186
				C19orf55		TCGA-CF-A3MI-01	-0.323312	-0.558959	0.235648
				C19orf56		TCGA-CF-A47S-01	0.218044	-0.397281	0.615325
				C19orf70		TCGA-CF-A47T-01	0.26817	-0.628253	0.896423
				C1orf38		TCGA-CF-A47V-01	-0.476676	-0.66402	0.187344
				C1orf56		TCGA-CF-A47W-01	0.476707	-0.723103	1.19981
				C1orf66		TCGA-CF-A47X-01	0.332823	-0.707018	1.03984
				C1orf84		TCGA-CF-A47Y-01	-0.284502	-0.626355	0.341853
				C20orf132		TCGA-CF-A5U8-01	0.48957	-0.750269	1.23984
				C20orf30		TCGA-CF-A5UA-01	0.36458	-0.908946	1.27353
				C20orf7		TCGA-CF-A7I0-01	-0.442729	-0.469903	0.0271745
				C21orf33		TCGA-CF-A8HX-01	-0.508592	-0.735092	0.226501
				C21orf57		TCGA-CF-A8HY-01	-0.395589	-0.743739	0.34815
				C22orf30		TCGA-CF-A9FF-01	-0.312084	-0.863623	0.551539
				C22orf32		TCGA-CF-A9FL-01	0.366363	-0.816557	1.18292
				C2orf64		TCGA-CF-A9FM-01	0.521909	-0.495528	1.01744
				C2orf7		TCGA-CU-A0YN-01	-0.77038	0.89473	-1.66511
				C3orf23		TCGA-CU-A0YO-01	0.373977	0.356277	0.0176999
				C3orf71		TCGA-CU-A0YR-01	0.478413	0.260609	0.217805
				C3orf74		TCGA-CU-A3KJ-01	-0.378646	-0.361364	-0.0172821
				C3orf75		TCGA-CU-A3QU-01	-0.310529	0.428991	-0.73952
				C4orf52		TCGA-CU-A3YL-01	-0.66104	-0.729778	0.0687375
				C5AR1		TCGA-CU-A5W6-01	0.30317	-0.811095	1.11427
				C6orf108		TCGA-CU-A72E-01	0.533417	-0.400849	0.934265
				C6orf130		TCGA-DK-A1A3-01	0.296232	-0.653323	0.949554
				C6orf136		TCGA-DK-A1A5-01	0.279904	-0.769914	1.04982
				C6orf150		TCGA-DK-A1A6-01	-0.232313	-0.482444	0.250131
				C6orf167		TCGA-DK-A1A7-01	0.342211	-0.352908	0.695119
				C6orf203		TCGA-DK-A1AA-01	0.364502	-0.609206	0.973708
				C6orf226		TCGA-DK-A1AB-01	-0.638118	0.666654	-1.30477
				C7orf30		TCGA-DK-A1AC-01	0.323564	0.36195	-0.0383858
				C7orf55		TCGA-DK-A1AD-01	0.540376	0.301753	0.238623
				C7orf59		TCGA-DK-A1AE-01	0.704267	-0.474488	1.17875
				C9orf103		TCGA-DK-A1AF-01	-0.737453	-0.4743	-0.263153
				C9orf110		TCGA-DK-A1AG-01	-0.429298	-0.701059	0.271761
				C9orf123		TCGA-DK-A2HX-01	-0.51799	0.406256	-0.924246
				C9orf23		TCGA-DK-A2I1-01	0.274209	-0.894373	1.16858
				C9orf53		TCGA-DK-A2I2-01	0.411514	0.357014	0.0545003
				CA5A		TCGA-DK-A2I4-01	-0.681154	0.660171	-1.34133
				CABC1		TCGA-DK-A2I6-01	0.377522	0.726184	-0.348662
				CALML5		TCGA-DK-A3IK-01	-0.376443	-0.67104	0.294598
				CAMSAP1		TCGA-DK-A3IL-01	-0.303214	-0.353873	0.0506594
				CAP1		TCGA-DK-A3IM-01	-0.36183	0.741427	-1.10326
				CARKD		TCGA-DK-A3IN-01	-0.421673	0.731125	-1.1528
				CBL		TCGA-DK-A3IQ-01	-0.874601	-0.542345	-0.332255
				CCDC12		TCGA-DK-A3IS-01	0.374778	-0.721266	1.09604
				CCDC56		TCGA-DK-A3IT-01	0.307476	0.341791	-0.0343149
				CCDC72		TCGA-DK-A3IU-01	-0.59101	0.528712	-1.11972
				CCNB1IP1		TCGA-DK-A3IV-01	-0.677715	0.545158	-1.22287
				CCNG1		TCGA-DK-A3WW-01	0.521467	-0.314154	0.835621
				CCNT1		TCGA-DK-A3WX-01	-0.319723	0.403259	-0.722981
				CCR4		TCGA-DK-A3WY-01	-0.36174	-0.437904	0.0761635
				CCR8		TCGA-DK-A3X1-01	0.216155	-0.405629	0.621784
				CCS		TCGA-DK-A3X2-01	0.454546	0.801672	-0.347126
				CD101		TCGA-DK-A6AV-01	-0.504728	-0.410461	-0.0942665
				CD109		TCGA-DK-A6AW-01	0.437536	-0.464548	0.902085
				CD274		TCGA-DK-A6B0-01	0.523678	-0.520747	1.04443
				CD300E		TCGA-DK-A6B1-01	-0.33204	-0.474935	0.142895
				CD320		TCGA-DK-A6B2-01	-0.356382	-0.461102	0.10472
				CD44		TCGA-DK-A6B5-01	-0.369785	-0.538844	0.169059
				CD80		TCGA-DK-A6B6-01	0.313899	0.443702	-0.129803
				CD84		TCGA-DK-AA6L-01	-0.723726	0.606368	-1.33009
				CD86		TCGA-DK-AA6M-01	-0.618797	0.711214	-1.33001
				CDC42SE1		TCGA-DK-AA6P-01	-0.194769	0.496408	-0.691177
				CDH11		TCGA-DK-AA6Q-01	-0.451954	0.428482	-0.880436
				CDKL5		TCGA-DK-AA6R-01	-0.429694	0.799804	-1.2295
				CDKN2A		TCGA-DK-AA6S-01	-0.489175	-0.567356	0.0781803
				CDKN2B		TCGA-DK-AA6T-01	0.507125	0.449917	0.0572083
				CDKN2BAS		TCGA-DK-AA6U-01	-0.402952	0.452536	-0.855489
				CENPI		TCGA-DK-AA6W-01	-0.350353	-0.297226	-0.0531267
				CEP110		TCGA-DK-AA6X-01	0.653071	-0.617074	1.27014
				CEP135		TCGA-DK-AA71-01	0.268343	-0.473357	0.741699
				CEP350		TCGA-DK-AA74-01	-0.538309	-0.667469	0.12916
				CEP97		TCGA-DK-AA75-01	0.244763	-0.484996	0.729759
				CHCHD10		TCGA-DK-AA76-01	-0.411631	-0.480763	0.0691321
				CHCHD2		TCGA-DK-AA77-01	-0.39935	-0.657564	0.258214
				CHCHD4		TCGA-E5-A2PC-01	-0.312749	-0.477216	0.164467
				CHCHD8		TCGA-E5-A4TZ-01	-0.397887	0.652143	-1.05003
				CHD8		TCGA-E5-A4U1-01	-0.450644	-0.417987	-0.0326564
				CHMP2A		TCGA-E7-A3X6-01	-0.434535	0.435391	-0.869926
				CHPT1		TCGA-E7-A3Y1-01	0.389418	0.335497	0.0539213
				CHST11		TCGA-E7-A4IJ-01	0.30054	0.402437	-0.101897
				CHSY1		TCGA-E7-A4XJ-01	0.387025	-0.253406	0.640431
				CHSY3		TCGA-E7-A519-01	-0.579959	-0.671041	0.0910823
				CISD3		TCGA-E7-A541-01	-0.465915	0.468346	-0.934261
				CLCA2		TCGA-E7-A5KE-01	-0.275067	0.433924	-0.708991
				CLEC2B		TCGA-E7-A5KF-01	0.305982	-0.319345	0.625327
				CLEC5A		TCGA-E7-A677-01	-0.471013	0.650358	-1.12137
				CLEC7A		TCGA-E7-A678-01	0.571671	-0.337448	0.909118
				CLOCK		TCGA-E7-A6MD-01	-0.6214	-0.570317	-0.051083
				CLPP		TCGA-E7-A6ME-01	-0.616399	0.470928	-1.08733
				CLSPN		TCGA-E7-A6MF-01	0.283558	0.38769	-0.104132
				CLYBL		TCGA-E7-A7DU-01	-0.311067	-0.787704	0.476638
				CMC1		TCGA-E7-A7DV-01	0.423614	0.739729	-0.316114
				CMIP		TCGA-E7-A7PW-01	-0.392853	-0.458833	0.0659805
				CMTM1		TCGA-E7-A7XN-01	0.425776	0.744528	-0.318752
				CNPY2		TCGA-E7-A85H-01	-0.620006	-0.83002	0.210014
				COL10A1		TCGA-E7-A8O7-01	-0.367609	-0.393022	0.0254138
				COL11A1		TCGA-E7-A8O8-01	-0.217973	-0.633436	0.415463
				COL1A1		TCGA-E7-A97P-01	-0.237521	-0.58929	0.351769
				COL24A1		TCGA-E7-A97Q-01	-0.560288	-0.57494	0.014653
				COL5A1		TCGA-FD-A3B3-01	-0.477881	0.770656	-1.24854
				COL5A2		TCGA-FD-A3B4-01	-0.54782	0.645883	-1.1937
				COL8A2		TCGA-FD-A3B5-01	-0.725703	0.476816	-1.20252
				COPE		TCGA-FD-A3B6-01	-0.666098	0.658879	-1.32498
				COQ10A		TCGA-FD-A3B7-01	-0.650586	0.664798	-1.31538
				COQ3		TCGA-FD-A3B8-01	-0.57709	0.809096	-1.38619
				COQ4		TCGA-FD-A3N5-01	-0.509557	0.737246	-1.2468
				COQ5		TCGA-FD-A3N6-01	0.350204	0.510345	-0.160141
				COQ9		TCGA-FD-A3NA-01	-0.221036	-0.3368	0.115764
				CORO1C		TCGA-FD-A3SJ-01	0.229957	0.292458	-0.0625005
				COX11		TCGA-FD-A3SL-01	-0.441326	0.470345	-0.911671
				COX16		TCGA-FD-A3SM-01	-0.399049	-0.676735	0.277686
				COX17		TCGA-FD-A3SN-01	-0.297948	0.84427	-1.14222
				COX18		TCGA-FD-A3SO-01	0.381558	0.785407	-0.403849
				COX4I1		TCGA-FD-A3SP-01	-0.625535	-0.393831	-0.231705
				COX5A		TCGA-FD-A3SQ-01	-0.616288	-0.43293	-0.183358
				COX5B		TCGA-FD-A3SR-01	-0.705832	-0.449863	-0.255969
				COX6A1		TCGA-FD-A3SS-01	-0.301071	0.559051	-0.860121
				COX6B1		TCGA-FD-A43N-01	-0.543324	-0.730536	0.187212
				COX7A2		TCGA-FD-A43P-01	-0.317887	0.474504	-0.792391
				COX7A2L		TCGA-FD-A43S-01	-0.398636	-0.693237	0.2946
				COX7B		TCGA-FD-A43U-01	-0.658187	-0.68122	0.0230332
				COX7C		TCGA-FD-A43X-01	-0.511609	-0.731492	0.219884
				COX8A		TCGA-FD-A43Y-01	-0.544901	0.46665	-1.01155
				CREB1		TCGA-FD-A5BR-01	-0.328793	-0.785473	0.45668
				CREBBP		TCGA-FD-A5BS-01	-0.582944	0.36287	-0.945814
				CRLF3		TCGA-FD-A5BT-01	-0.778253	-0.418296	-0.359957
				CRLS1		TCGA-FD-A5BU-01	-0.476461	0.378815	-0.855276
				CRYL1		TCGA-FD-A5BV-01	-0.3211	-0.451459	0.130359
				CSDAP1		TCGA-FD-A5BX-01	-0.240586	-0.642434	0.401848
				CSF2RB		TCGA-FD-A5BY-01	-0.616608	0.489353	-1.10596
				CSGALNACT2		TCGA-FD-A5BZ-01	-0.443164	-0.523391	0.0802269
				CSNK1G1		TCGA-FD-A5C0-01	-0.288113	0.531813	-0.819926
				CTDSP2		TCGA-FD-A5C1-01	0.269834	0.616102	-0.346267
				CTHRC1		TCGA-FD-A62N-01	-0.717738	0.567328	-1.28507
				CTTNBP2NL		TCGA-FD-A62O-01	-0.511745	0.625731	-1.13748
				CWC15		TCGA-FD-A62P-01	0.179151	-0.385239	0.564391
				CYB561D2		TCGA-FD-A62S-01	-0.90061	-0.306827	-0.593783
				CYBB		TCGA-FD-A6TA-01	-0.696354	-0.740371	0.0440166
				DAK		TCGA-FD-A6TB-01	-0.529145	-0.747842	0.218697
				DAPP1		TCGA-FD-A6TC-01	-0.648518	0.546296	-1.19481
				DCI		TCGA-FD-A6TD-01	-0.369728	0.644832	-1.01456
				DCLRE1B		TCGA-FD-A6TE-01	0.305796	-0.383378	0.689174
				DCXR		TCGA-FD-A6TF-01	-0.553459	0.426251	-0.979709
				DDT		TCGA-FD-A6TG-01	-0.673935	-0.369928	-0.304007
				DDTL		TCGA-FD-A6TH-01	-0.282657	0.645343	-0.928
				DECR1		TCGA-FD-A6TI-01	0.454971	-0.518679	0.97365
				DECR2		TCGA-FD-A6TK-01	-0.361471	-0.472802	0.111331
				DENND2C		TCGA-FJ-A3Z7-01	-0.390956	0.345294	-0.73625
				DGKA		TCGA-FJ-A3Z9-01	-0.300116	-0.401156	0.101039
				DHODH		TCGA-FJ-A3ZE-01	-0.294053	-0.700387	0.406334
				DHPS		TCGA-FJ-A3ZF-01	-0.23374	0.43756	-0.6713
				DHRS12		TCGA-FJ-A871-01	-0.329516	-0.598065	0.26855
				DHRS7B		TCGA-FT-A3EE-01	0.404241	0.594886	-0.190645
				DHRSX		TCGA-FT-A61P-01	-0.455117	0.590797	-1.04591
				DHX8		TCGA-G2-A2EC-01	-0.453371	-0.593095	0.139724
				DNAJC13		TCGA-G2-A2EF-01	0.252415	-0.746359	0.998774
				DNAJC19		TCGA-G2-A2EJ-01	-0.455478	0.81918	-1.27466
				DNAJC30		TCGA-G2-A2EK-01	-0.286581	0.469347	-0.755927
				DNMT1		TCGA-G2-A2EL-01	0.25437	0.484118	-0.229748
				DOCK2		TCGA-G2-A2EO-01	0.398838	-0.423836	0.822674
				DPH5		TCGA-G2-A2ES-01	0.340137	0.69463	-0.354493
				DPM3		TCGA-G2-A3IB-01	-0.526392	-0.336491	-0.189902
				DSC3		TCGA-G2-A3IE-01	0.2812	-0.66575	0.94695
				DSE		TCGA-G2-A3VY-01	-0.410915	-0.475932	0.065017
				DSG3		TCGA-G2-AA3B-01	0.54237	-0.415289	0.957659
				DUSP18		TCGA-G2-AA3C-01	0.307956	-0.454755	0.762711
				DUSP7		TCGA-G2-AA3D-01	0.264239	-0.736013	1.00025
				DYRK2		TCGA-G2-AA3F-01	-0.369861	-0.223807	-0.146053
				DYRK3		TCGA-GC-A3BM-01	0.285567	0.865856	-0.580289
				E2F7		TCGA-GC-A3I6-01	-0.476809	0.552571	-1.02938
				ECH1		TCGA-GC-A3OO-01	-0.507906	0.582726	-1.09063
				ECHS1		TCGA-GC-A3RB-01	-0.258896	0.682024	-0.94092
				ECSIT		TCGA-GC-A3RC-01	-0.444804	0.807238	-1.25204
				EDF1		TCGA-GC-A3RD-01	-0.469025	-0.483598	0.0145733
				EGFL6		TCGA-GC-A3WC-01	0.32602	0.608752	-0.282732
				EHBP1L1		TCGA-GC-A3YS-01	-0.632966	0.633029	-1.266
				EHD2		TCGA-GC-A4ZW-01	-0.481621	0.598129	-1.07975
				EIF2AK2		TCGA-GC-A6I1-01	-0.386905	0.962222	-1.34913
				EIF2C1		TCGA-GC-A6I3-01	-0.239391	-0.85996	0.620569
				EIF2C3		TCGA-GD-A2C5-01	-0.503743	-0.608166	0.104423
				EIF2C4		TCGA-GD-A3OP-01	-0.456546	-0.461865	0.00531877
				EIF4EBP3		TCGA-GD-A3OQ-01	-0.707762	-0.538447	-0.169316
				ELF4		TCGA-GD-A3OS-01	-0.776924	0.532268	-1.30919
				ELK3		TCGA-GD-A6C6-01	-0.327984	-0.61085	0.282866
				EMP1		TCGA-GD-A76B-01	0.288121	-0.877139	1.16526
				EMR2		TCGA-GU-A42P-01	-0.210247	-0.44602	0.235773
				ENDOG		TCGA-GU-A42Q-01	-0.431487	0.621351	-1.05284
				EPHX2		TCGA-GU-A42R-01	-0.574871	-0.834427	0.259556
				ERO1L		TCGA-GU-A762-01	-0.468821	-0.403347	-0.0654735
				ERP29		TCGA-GU-A763-01	0.621845	-0.784275	1.40612
				ESD		TCGA-GU-A764-01	-0.664083	0.395041	-1.05912
				ETV3		TCGA-GU-A766-01	-0.510465	0.563926	-1.07439
				ETV3L		TCGA-GU-A767-01	0.22369	-0.545107	0.768796
				EXOC6B		TCGA-GU-AATO-01	-0.503183	-0.486227	-0.0169558
				EXOSC7		TCGA-GU-AATP-01	-0.48126	-0.483158	0.00189871
				EYA3		TCGA-GU-AATQ-01	0.209898	-0.629258	0.839156
				FAHD2A		TCGA-GV-A3JV-01	-0.462522	0.519497	-0.982018
				FAM105B		TCGA-GV-A3JW-01	-0.396572	-0.398965	0.0023927
				FAM115C		TCGA-GV-A3JX-01	-0.483335	0.487023	-0.970358
				FAM126A		TCGA-GV-A3JZ-01	-0.70002	0.333206	-1.03323
				FAM165B		TCGA-GV-A3QF-01	0.404526	-0.648154	1.05268
				FAM173A		TCGA-GV-A3QH-01	-0.471723	-0.63396	0.162237
				FAM185A		TCGA-GV-A3QI-01	-0.275005	-0.511082	0.236077
				FAM195A		TCGA-GV-A3QK-01	-0.343057	-0.76561	0.422552
				FAM200B		TCGA-GV-A40E-01	0.204998	0.623103	-0.418106
				FAM36A		TCGA-GV-A40G-01	-0.157088	0.436788	-0.593876
				FAM55C		TCGA-GV-A6ZA-01	0.385741	-0.657523	1.04326
				FAM83A		TCGA-H4-A2HO-01	0.58371	-0.660076	1.24379
				FAM96A		TCGA-H4-A2HQ-01	-0.486429	-0.566417	0.0799879
				FAM96B		TCGA-HQ-A2OE-01	-0.275314	0.71323	-0.988544
				FAP		TCGA-HQ-A2OF-01	-0.216768	-0.317287	0.100519
				FAT2		TCGA-HQ-A5ND-01	0.304488	-0.815633	1.12012
				FAU		TCGA-HQ-A5NE-01	-0.620053	0.724346	-1.3444
				FBXL15		TCGA-K4-A3WS-01	-0.714056	-0.658992	-0.0550636
				FCGR2C		TCGA-K4-A3WU-01	0.365893	-0.748148	1.11404
				FDX1		TCGA-K4-A3WV-01	-0.537899	-0.774281	0.236382
				FGD6		TCGA-K4-A4AB-01	-0.718267	-0.396965	-0.321302
				FH		TCGA-K4-A4AC-01	-0.456803	-0.703281	0.246478
				FHIT		TCGA-K4-A54R-01	-0.382412	0.490024	-0.872436
				FIS1		TCGA-K4-A5RH-01	-0.565839	0.538456	-1.10429
				FKBP14		TCGA-K4-A5RI-01	0.586092	-0.738207	1.3243
				FKBP15		TCGA-K4-A5RJ-01	0.713168	0.479415	0.233753
				FLNA		TCGA-K4-A6FZ-01	-0.395372	0.856641	-1.25201
				FMNL1		TCGA-K4-A6MB-01	-0.269824	0.465562	-0.735385
				FMNL3		TCGA-K4-A83P-01	-0.791371	-0.407813	-0.383558
				FN3K		TCGA-K4-AAQO-01	0.320171	-0.603131	0.923301
				FOSL2		TCGA-KQ-A41N-01	-0.358961	-0.330472	-0.0284888
				FOXJ3		TCGA-KQ-A41O-01	-0.319374	-0.787276	0.467901
				FOXK1		TCGA-KQ-A41P-01	0.60876	-0.558758	1.16752
				FOXRED1		TCGA-KQ-A41Q-01	-0.464215	-0.366549	-0.0976659
				FPR1		TCGA-KQ-A41R-01	-0.265827	-0.765391	0.499564
				FPR2		TCGA-KQ-A41S-01	-0.767196	-0.454191	-0.313005
				FPR3		TCGA-LC-A66R-01	-0.60725	0.592273	-1.19952
				FRMD8		TCGA-LT-A5Z6-01	-0.290324	-0.46822	0.177896
				FSCN1		TCGA-LT-A8JT-01	0.354043	0.496746	-0.142703
				FUT11		TCGA-MV-A51V-01	0.286416	0.563735	-0.277319
				FXN		TCGA-PQ-A6FI-01	-0.254987	0.668238	-0.923226
				FYB		TCGA-PQ-A6FN-01	0.436002	0.806605	-0.370604
				GADD45GIP1		TCGA-R3-A69X-01	-0.361889	-0.559284	0.197396
				GAL3ST4		TCGA-S5-A6DX-01	-0.21816	-0.663462	0.445302
				GALT		TCGA-S5-AA26-01	-0.329147	-0.776744	0.447596
				GAPVD1		TCGA-SY-A9G0-01	-0.503264	0.595275	-1.09854
				GAS2L3		TCGA-SY-A9G5-01	-0.66339	-0.79489	0.1315
				GBP6		TCGA-UY-A78K-01	-0.256856	0.386355	-0.643211
				GCAT		TCGA-UY-A78L-01	-0.367968	0.617383	-0.985351
				GCDH		TCGA-UY-A78M-01	0.275104	-0.507045	0.78215
				GCSH		TCGA-UY-A78N-01	0.526017	-0.583789	1.10981
				GFER		TCGA-UY-A78O-01	0.259509	-0.574989	0.834498
				GFOD1		TCGA-UY-A78P-01	0.295615	-0.586737	0.882352
				GKAP1		TCGA-UY-A8OB-01	-0.40876	0.48572	-0.89448
				GLI3		TCGA-UY-A8OC-01	-0.768263	-0.364194	-0.404068
				GLIPR1		TCGA-UY-A8OD-01	-0.809423	-0.793226	-0.0161974
				GLOD4		TCGA-UY-A9PA-01	-0.288818	0.629628	-0.918446
				GLRX5		TCGA-UY-A9PB-01	-0.567475	0.500377	-1.06785
				GLT25D1		TCGA-UY-A9PD-01	0.473076	-0.745232	1.21831
				GLYCTK		TCGA-UY-A9PE-01	-0.298959	-0.579921	0.280962
				GMEB1		TCGA-UY-A9PF-01	0.664345	-0.36195	1.02629
				GNA15		TCGA-UY-A9PH-01	0.208693	-0.799767	1.00846
				GNAI3		TCGA-XF-A8HB-01	0.514321	0.524343	-0.010022
				GNB1		TCGA-XF-A8HC-01	-0.371368	-0.591087	0.21972
				GNB4		TCGA-XF-A8HD-01	-0.648318	0.578078	-1.2264
				GON4L		TCGA-XF-A8HE-01	0.436034	-0.417407	0.85344
				GOT1		TCGA-XF-A8HF-01	0.611742	-0.825424	1.43717
				GOT2		TCGA-XF-A8HG-01	0.578071	-0.809957	1.38803
				GPATCH8		TCGA-XF-A8HH-01	-0.27962	-0.644401	0.364782
				GPR109A		TCGA-XF-A8HI-01	-0.265572	-0.631183	0.365611
				GPR115		TCGA-XF-A9SH-01	0.571519	-0.452881	1.0244
				GPR1		TCGA-XF-A9SI-01	-0.290077	0.694411	-0.984488
				GPR132		TCGA-XF-A9SJ-01	-0.323639	-0.554387	0.230748
				GPR141		TCGA-XF-A9SK-01	-0.524796	-0.76566	0.240864
				GPR161		TCGA-XF-A9SL-01	-0.350749	-0.522239	0.171491
				GPR68		TCGA-XF-A9SM-01	-0.613317	0.514351	-1.12767
				GPR84		TCGA-XF-A9SP-01	-0.288889	-0.420361	0.131472
				GPR87		TCGA-XF-A9ST-01	0.583842	0.471545	0.112297
				GRHPR		TCGA-XF-A9SU-01	-0.533215	-0.858613	0.325397
				GSDMC		TCGA-XF-A9SV-01	-0.529751	-0.591187	0.0614366
				GSTK1		TCGA-XF-A9SW-01	0.257105	-0.273553	0.530658
				GSTZ1		TCGA-XF-A9SX-01	-0.519514	0.537624	-1.05714
				GTF3C4		TCGA-XF-A9SY-01	-0.345558	0.566676	-0.912234
				HACL1		TCGA-XF-A9SZ-01	-0.451333	-0.394524	-0.0568091
				HADH		TCGA-XF-A9T0-01	-0.460532	-0.635295	0.174763
				HADHB		TCGA-XF-A9T2-01	-0.323385	-0.524486	0.201101
				HAGH		TCGA-XF-A9T3-01	-0.680985	0.550399	-1.23138
				HAPLN3		TCGA-XF-A9T4-01	-0.751861	-0.449458	-0.302403
				HCK		TCGA-XF-A9T5-01	0.563394	-0.475981	1.03937
				HDDC3		TCGA-XF-A9T6-01	-0.324659	0.45333	-0.777988
				HECA		TCGA-XF-A9T8-01	-0.453046	-0.615241	0.162194
				HEG1		TCGA-XF-AAME-01	-0.598771	0.387955	-0.986726
				HELB		TCGA-XF-AAMG-01	-0.275295	-0.575705	0.300411
				HEXIM2		TCGA-XF-AAMH-01	-0.280871	-0.888016	0.607145
				HIBADH		TCGA-XF-AAMJ-01	-0.582697	0.724921	-1.30762
				HIGD1A		TCGA-XF-AAML-01	-0.618723	-0.406362	-0.212361
				HIGD2A		TCGA-XF-AAMQ-01	-0.317852	-0.715561	0.397709
				HINT1		TCGA-XF-AAMR-01	-0.288738	-0.756919	0.46818
				HINT2		TCGA-XF-AAMT-01	-0.72683	0.664127	-1.39096
				HIVEP1		TCGA-XF-AAMW-01	-0.662452	0.458345	-1.1208
				HIVEP2		TCGA-XF-AAMX-01	-0.323963	-0.406837	0.0828739
				HIVEP3		TCGA-XF-AAMY-01	-0.518265	-0.447269	-0.0709954
				HK2		TCGA-XF-AAMZ-01	-0.276523	-0.410646	0.134123
				HMGCL		TCGA-XF-AAN0-01	-0.460281	-0.434399	-0.0258822
				HOXC13		TCGA-XF-AAN1-01	0.343909	-0.605724	0.949633
				HPSE		TCGA-XF-AAN2-01	-0.350922	0.732155	-1.08308
				HRSP12		TCGA-XF-AAN3-01	-0.494717	0.828485	-1.3232
				HSCB		TCGA-XF-AAN4-01	0.349308	-0.618889	0.968196
				HSD17B10		TCGA-XF-AAN5-01	-0.260562	-0.577337	0.316775
				HSD17B4		TCGA-XF-AAN7-01	-0.36639	0.438025	-0.804415
				HSD17B8		TCGA-XF-AAN8-01	-0.571878	0.608921	-1.1808
				HSPE1		TCGA-YC-A89H-01	0.52135	0.494827	0.0265231
				ICAM1		TCGA-YC-A8S6-01	-0.436544	0.627628	-1.06417
				IFFO2		TCGA-YC-A9TC-01	0.711185	-0.635701	1.34689
				IFI16		TCGA-YF-AA3L-01	0.259815	-0.447671	0.707486
				IKZF3		TCGA-YF-AA3M-01	0.396632	0.570075	-0.173443
				IL12RB2		TCGA-ZF-A9R0-01	-0.664253	-0.665491	0.00123833
				IL17RA		TCGA-ZF-A9R1-01	-0.304978	-0.767347	0.462369
				IL1F5		TCGA-ZF-A9R2-01	-0.333238	-0.358232	0.0249937
				IL1F9		TCGA-ZF-A9R3-01	-0.314745	-0.61025	0.295505
				IL1RAP		TCGA-ZF-A9R4-01	0.399645	0.453703	-0.0540587
				IL20RB		TCGA-ZF-A9R5-01	0.440515	-0.234033	0.674548
				IL21R		TCGA-ZF-A9R7-01	-0.529756	-0.656788	0.127032
				IL2RA		TCGA-ZF-A9R9-01	-0.570367	-0.764127	0.19376
				IL4R		TCGA-ZF-A9RC-01	-0.621062	0.49342	-1.11448
				IL7R		TCGA-ZF-A9RD-01	0.270697	0.718039	-0.447342
				IMMP1L		TCGA-ZF-A9RE-01	0.427257	0.79962	-0.372363
				IMMP2L		TCGA-ZF-A9RF-01	-0.390721	0.88186	-1.27258
				INHBA		TCGA-ZF-A9RL-01	0.30259	-0.665911	0.968501
				IPMK		TCGA-ZF-A9RM-01	0.257824	0.685184	-0.42736
				IPPK		TCGA-ZF-A9RN-01	-0.599956	-0.66361	0.0636538
				IQGAP1		TCGA-ZF-AA4N-01	0.278107	0.660156	-0.382049
				IRAK3		TCGA-ZF-AA4R-01	-0.714624	0.459282	-1.17391
				ISCA2		TCGA-ZF-AA4T-01	0.39283	0.595673	-0.202843
				ISCU		TCGA-ZF-AA4U-01	0.65315	-0.644426	1.29758
				ITGA2		TCGA-ZF-AA4V-01	-0.455997	0.476373	-0.932371
				ITGA5		TCGA-ZF-AA4W-01	-0.328375	0.763219	-1.0916
				ITGAM		TCGA-ZF-AA4X-01	-0.478544	0.373905	-0.852449
				ITGAX		TCGA-ZF-AA51-01	0.270687	0.705869	-0.435183
				ITPR3		TCGA-ZF-AA52-01	-0.565222	0.480773	-1.046
				ITPRIP		TCGA-ZF-AA53-01	-0.679199	-0.751046	0.0718468
				ITPRIPL2		TCGA-ZF-AA54-01	0.284533	-0.687752	0.972285
				IVD		TCGA-ZF-AA56-01	-0.280384	-0.729547	0.449163
				IVL		TCGA-ZF-AA58-01	-0.514181	0.757004	-1.27118
				JAGN1		TCGA-ZF-AA5H-01	-0.726255	0.736048	-1.4623
				JAK1		TCGA-ZF-AA5N-01	0.399985	-0.333401	0.733387
				JOSD1		TCGA-ZF-AA5P-01	-0.375656	0.344166	-0.719822
				KDM2A		TCGA-3C-AAAU-01	-0.660749	0.539347	-1.2001
				KDM5A		TCGA-3C-AALI-01	-0.435781	-0.830731	0.394951
				KDM5B		TCGA-3C-AALJ-01	-0.693477	-0.689047	-0.0044297
				KIAA0090		TCGA-3C-AALK-01	-0.760604	-0.580484	-0.18012
				KIAA0114		TCGA-4H-AAAK-01	-0.79308	0.31229	-1.10537
				KIAA0141		TCGA-5L-AAT0-01	-0.723818	-0.724328	0.000510147
				KIAA0226		TCGA-5L-AAT1-01	-0.442372	-0.337395	-0.104977
				KIAA0247		TCGA-5T-A9QA-01	-0.274868	-0.626416	0.351548
				KIAA0947		TCGA-A1-A0SB-01	0.25516	0.355326	-0.100165
				KIAA1432		TCGA-A1-A0SD-01	-0.561415	0.505542	-1.06696
				KIAA1609		TCGA-A1-A0SE-01	-0.656475	-0.438136	-0.218339
				KIAA1949		TCGA-A1-A0SF-01	-0.309747	-0.56994	0.260193
				KIF26B		TCGA-A1-A0SG-01	-0.54697	-0.527619	-0.0193513
				KIF2A		TCGA-A1-A0SH-01	-0.787557	0.675134	-1.46269
				KIF9		TCGA-A1-A0SI-01	-0.710386	0.668867	-1.37925
				KIRREL		TCGA-A1-A0SJ-01	-0.423571	0.343556	-0.767127
				KLC4		TCGA-A1-A0SK-01	0.219618	-0.346528	0.566146
				KLF15		TCGA-A1-A0SM-01	-0.613515	0.7914	-1.40492
				KLF7		TCGA-A1-A0SN-01	-0.640401	-0.600371	-0.0400307
				KLHDC2		TCGA-A1-A0SO-01	-0.287711	0.669218	-0.956929
				KLHDC9		TCGA-A1-A0SP-01	-0.392897	0.741779	-1.13468
				KLHL6		TCGA-A1-A0SQ-01	-0.536435	-0.510401	-0.0260335
				KNG1		TCGA-A2-A04N-01	-0.424505	-0.306227	-0.118278
				KPNA6		TCGA-A2-A04P-01	-0.522382	0.33798	-0.860361
				KRT14		TCGA-A2-A04Q-01	-0.417202	0.526239	-0.943441
				KRT16		TCGA-A2-A04R-01	-0.634396	-0.757833	0.123438
				KRT17		TCGA-A2-A04T-01	-0.266536	0.60229	-0.868826
				KRT5		TCGA-A2-A04U-01	-0.307761	0.644239	-0.952
				KRT6A		TCGA-A2-A04V-01	-0.401662	-0.33962	-0.0620419
				KRT6C		TCGA-A2-A04W-01	0.416346	0.56465	-0.148303
				LATS1		TCGA-A2-A04X-01	-0.495658	-0.761558	0.2659
				LCN12		TCGA-A2-A04Y-01	0.372736	-0.671906	1.04464
				LDHD		TCGA-A2-A0CK-01	-0.693818	-0.776038	0.0822203
				LEAP2		TCGA-A2-A0CL-01	-0.719378	0.557228	-1.27661
				LETMD1		TCGA-A2-A0CM-01	-0.488827	0.880779	-1.36961
				LHFPL2		TCGA-A2-A0CO-01	-0.858177	-0.289938	-0.568239
				LIAS		TCGA-A2-A0CP-01	-0.438063	-0.47822	0.0401562
				LILRA6		TCGA-A2-A0CQ-01	-0.33624	-0.692732	0.356492
				LILRB3		TCGA-A2-A0CR-01	-0.637013	-0.58734	-0.0496726
				LIMS1		TCGA-A2-A0CS-01	-0.426139	-0.729665	0.303525
				LIPT1		TCGA-A2-A0CT-01	-0.37353	-0.494441	0.120911
				LNPEP		TCGA-A2-A0CU-01	-0.536657	-0.2724	-0.264257
				LOC100128822		TCGA-A2-A0CV-01	-0.302018	-0.26214	-0.0398774
				LOC100271836		TCGA-A2-A0CW-01	-0.393144	-0.580783	0.18764
				LOC154761		TCGA-A2-A0CX-01	-0.338887	0.432806	-0.771692
				LOC202781		TCGA-A2-A0CY-01	-0.523179	-0.576964	0.0537852
				LOC284441		TCGA-A2-A0CZ-01	-0.585638	-0.625252	0.0396148
				LOC388789		TCGA-A2-A0D0-01	0.536657	0.796296	-0.259639
				LOC440957		TCGA-A2-A0D1-01	-0.492539	-0.585122	0.0925831
				LOC728743		TCGA-A2-A0D2-01	0.273455	0.661936	-0.388481
				LOX		TCGA-A2-A0D3-01	-0.300513	-0.468432	0.167919
				LRCH3		TCGA-A2-A0D4-01	-0.523407	-0.324854	-0.198553
				LRRC8C		TCGA-A2-A0EM-01	-0.515851	0.384384	-0.900234
				LRRK1		TCGA-A2-A0EN-01	-0.554021	0.475966	-1.02999
				LSM3		TCGA-A2-A0EO-01	-0.316117	-0.499497	0.18338
				LTB4R		TCGA-A2-A0EP-01	-0.49992	-0.449819	-0.050101
				LTB4R2		TCGA-A2-A0EQ-01	-0.572892	-0.53573	-0.0371627
				LUZP1		TCGA-A2-A0ER-01	-0.506293	0.553404	-1.0597
				LYPD5		TCGA-A2-A0ES-01	-0.510611	0.456972	-0.967584
				LYRM1		TCGA-A2-A0ET-01	0.189574	0.549262	-0.359688
				LYRM5		TCGA-A2-A0EU-01	0.349736	0.595165	-0.24543
				MACF1		TCGA-A2-A0EV-01	-0.604943	0.433214	-1.03816
				MACROD1		TCGA-A2-A0EW-01	-0.511205	0.343268	-0.854472
				MAML1		TCGA-A2-A0EX-01	-0.280956	0.250796	-0.531752
				MAP3K2		TCGA-A2-A0EY-01	-0.426876	-0.504176	0.0773
				MAP3K6		TCGA-A2-A0ST-01	-0.657816	0.784329	-1.44215
				MAP4K5		TCGA-A2-A0SU-01	-0.522724	-0.602061	0.0793363
				MAP7D1		TCGA-A2-A0SV-01	0.39137	-0.508991	0.90036
				MARVELD1		TCGA-A2-A0SW-01	-0.23261	0.335742	-0.568352
				MAST4		TCGA-A2-A0SX-01	-0.704839	0.813687	-1.51853
				MBLAC1		TCGA-A2-A0SY-01	-0.670037	-0.814724	0.144688
				MBNL1		TCGA-A2-A0T0-01	0.466219	0.488351	-0.0221324
				MCAT		TCGA-A2-A0T1-01	-0.368532	-0.674679	0.306147
				MCEE		TCGA-A2-A0T2-01	-0.30786	0.690581	-0.998441
				MCL1		TCGA-A2-A0T3-01	-0.773988	-0.313943	-0.460045
				MCTP1		TCGA-A2-A0T4-01	-0.635808	-0.511339	-0.124469
				MDH1		TCGA-A2-A0T5-01	-0.591341	0.35454	-0.945882
				MED13L		TCGA-A2-A0T6-01	-0.690688	0.631998	-1.32269
				MEFV		TCGA-A2-A0T7-01	-0.567672	-0.289645	-0.278027
				MFSD3		TCGA-A2-A0YC-01	-0.570071	-0.385469	-0.184602
				MGAT5		TCGA-A2-A0YD-01	-0.6326	0.435919	-1.06852
				MGC70857		TCGA-A2-A0YE-01	-0.824195	0.729165	-1.55336
				MGST2		TCGA-A2-A0YF-01	-0.270836	-0.607357	0.336521
				MICAL2		TCGA-A2-A0YG-01	-0.560552	0.246341	-0.806893
				MICALCL		TCGA-A2-A0YH-01	-0.373558	-0.527484	0.153926
				MICALL1		TCGA-A2-A0YI-01	-0.559142	0.555295	-1.11444
				MICB		TCGA-A2-A0YJ-01	-0.413665	0.726645	-1.14031
				MKKS		TCGA-A2-A0YK-01	-0.421277	0.589865	-1.01114
				MKL1		TCGA-A2-A0YL-01	-0.660042	0.427363	-1.08741
				MKNK1		TCGA-A2-A0YM-01	-0.781771	0.785867	-1.56764
				MLYCD		TCGA-A2-A0YT-01	-0.501929	0.500652	-1.00258
				MMAB		TCGA-A2-A1FV-01	-0.31432	0.456698	-0.771018
				MMP13		TCGA-A2-A1FW-01	-0.354604	-0.429032	0.0744283
				MMP1		TCGA-A2-A1FX-01	-0.56502	-0.540629	-0.0243911
				MMP14		TCGA-A2-A1FZ-01	-0.723569	-0.623694	-0.0998749
				MMP3		TCGA-A2-A1G0-01	-0.626399	0.44248	-1.06888
				MN1		TCGA-A2-A1G1-01	0.33168	0.7994	-0.46772
				MNDA		TCGA-A2-A1G4-01	-0.517028	0.513707	-1.03073
				MOBKL2A		TCGA-A2-A1G6-01	0.318291	0.343187	-0.0248955
				MOSC1		TCGA-A2-A259-01	-0.581436	0.583338	-1.16477
				MPDU1		TCGA-A2-A25A-01	-0.510013	0.397768	-0.907781
				MPND		TCGA-A2-A25B-01	-0.415146	0.307697	-0.722843
				MRC2		TCGA-A2-A25C-01	-0.549722	-0.602165	0.0524431
				MRP63		TCGA-A2-A25D-01	0.567729	-0.716796	1.28453
				MRPL12		TCGA-A2-A25E-01	-0.478019	-0.469353	-0.00866664
				MRPL1		TCGA-A2-A25F-01	0.357732	0.700631	-0.342898
				MRPL16		TCGA-A2-A3KC-01	-0.715582	-0.786359	0.0707763
				MRPL20		TCGA-A2-A3KD-01	-0.796992	-0.400881	-0.396111
				MRPL21		TCGA-A2-A3XS-01	-0.435938	-0.344676	-0.0912621
				MRPL22		TCGA-A2-A3XT-01	0.303233	0.597555	-0.294322
				MRPL23		TCGA-A2-A3XU-01	0.604164	0.801837	-0.197673
				MRPL2		TCGA-A2-A3XV-01	0.474843	-0.527153	1.002
				MRPL32		TCGA-A2-A3XW-01	-0.667618	-0.700643	0.0330252
				MRPL34		TCGA-A2-A3XX-01	-0.516924	-0.631545	0.114621
				MRPL35		TCGA-A2-A3XY-01	-0.302518	0.64975	-0.952268
				MRPL40		TCGA-A2-A3XZ-01	-0.350061	0.388698	-0.738759
				MRPL41		TCGA-A2-A3Y0-01	-0.314769	0.670467	-0.985236
				MRPL43		TCGA-A2-A4RW-01	-0.814265	0.353065	-1.16733
				MRPL44		TCGA-A2-A4RX-01	-0.550538	0.879983	-1.43052
				MRPL46		TCGA-A2-A4RY-01	-0.734971	-0.575555	-0.159416
				MRPL48		TCGA-A2-A4S0-01	-0.283325	0.310783	-0.594108
				MRPL53		TCGA-A2-A4S1-01	-0.620933	0.367215	-0.988148
				MRPL54		TCGA-A2-A4S2-01	-0.786581	-0.398322	-0.388258
				MRPS11		TCGA-A2-A4S3-01	-0.491748	-0.731875	0.240127
				MRPS18B		TCGA-A7-A0CD-01	-0.375309	0.349152	-0.724461
				MRPS24		TCGA-A7-A0CE-01	0.325731	-0.38733	0.713061
				MRPS25		TCGA-A7-A0CG-01	0.272458	0.411717	-0.139259
				MRPS26		TCGA-A7-A0CH-01	0.29037	0.528819	-0.238449
				MRPS28		TCGA-A7-A0CJ-01	-0.426367	0.354724	-0.781091
				MRPS31		TCGA-A7-A0D9-01	0.529064	0.548036	-0.0189715
				MRPS33		TCGA-A7-A0DA-01	0.332879	0.650419	-0.317541
				MRPS36		TCGA-A7-A0DB-01	-0.326901	-0.287763	-0.0391381
				MRPS9		TCGA-A7-A0DC-01	-0.279424	-0.467418	0.187994
				MSN		TCGA-A7-A13D-01	-0.547645	0.903864	-1.45151
				MSRB2		TCGA-A7-A13E-01	-0.657246	0.390327	-1.04757
				MST1		TCGA-A7-A13F-01	-0.397292	-0.616896	0.219604
				MTERFD3		TCGA-A7-A13G-01	-0.387408	0.349616	-0.737024
				MTF1		TCGA-A7-A13H-01	-0.760564	-0.412757	-0.347806
				MTFMT		TCGA-A7-A26E-01	-0.444914	0.532541	-0.977454
				MTHFS		TCGA-A7-A26F-01	0.393584	0.686458	-0.292875
				MTIF3		TCGA-A7-A26G-01	0.287482	0.678222	-0.39074
				MX2		TCGA-A7-A26H-01	-0.81572	0.575861	-1.39158
				MXD1		TCGA-A7-A26I-01	0.328171	0.680056	-0.351886
				MYCBP2		TCGA-A7-A26J-01	-0.505011	0.486342	-0.991353
				MYEOV2		TCGA-A7-A2KD-01	-0.762025	0.514405	-1.27643
				MYH9		TCGA-A7-A3IY-01	-0.579099	-0.553855	-0.0252439
				MYO1G		TCGA-A7-A3IZ-01	-0.722253	0.433202	-1.15546
				MYO9A		TCGA-A7-A3J0-01	-0.511192	-0.423108	-0.0880835
				MYO9B		TCGA-A7-A3J1-01	-0.796744	0.279981	-1.07673
				MYOF		TCGA-A7-A3RF-01	-0.282528	0.296883	-0.579412
				MYSM1		TCGA-A7-A425-01	-0.609325	-0.774822	0.165497
				N4BP1		TCGA-A7-A426-01	-0.882257	-0.710832	-0.171425
				NBPF10		TCGA-A7-A4SA-01	-0.636885	-0.505411	-0.131474
				NCF2		TCGA-A7-A4SB-01	-0.745783	-0.302308	-0.443475
				NCOA3		TCGA-A7-A4SC-01	-0.515249	0.355214	-0.870463
				NCRNA00219		TCGA-A7-A4SD-01	-0.386006	0.855059	-1.24106
				NDE1		TCGA-A7-A4SE-01	-0.490404	0.774907	-1.26531
				NDFIP1		TCGA-A7-A4SF-01	-0.47973	-0.540718	0.0609877
				NDUFA10		TCGA-A7-A56D-01	-0.553312	-0.564092	0.0107793
				NDUFA11		TCGA-A7-A5ZV-01	-0.754638	0.537158	-1.2918
				NDUFA12		TCGA-A7-A5ZW-01	0.429071	-0.415468	0.844539
				NDUFA13		TCGA-A7-A5ZX-01	-0.40655	-0.55779	0.15124
				NDUFA1		TCGA-A7-A6VV-01	-0.474084	0.774907	-1.24899
				NDUFA2		TCGA-A7-A6VW-01	0.293971	0.426321	-0.132351
				NDUFA3		TCGA-A7-A6VX-01	-0.683738	0.35916	-1.0429
				NDUFA4		TCGA-A7-A6VY-01	-0.631863	0.712265	-1.34413
				NDUFA5		TCGA-A8-A06O-01	-0.363291	0.383848	-0.747139
				NDUFA6		TCGA-A8-A06P-01	-0.739986	0.47433	-1.21432
				NDUFA7		TCGA-A8-A06Q-01	-0.303216	0.562396	-0.865613
				NDUFA8		TCGA-A8-A06R-01	-0.271613	-0.475905	0.204291
				NDUFA9		TCGA-A8-A06T-01	-0.322611	-0.336449	0.0138378
				NDUFAB1		TCGA-A8-A06U-01	-0.51639	0.316882	-0.833272
				NDUFAF1		TCGA-A8-A06X-01	-0.410487	0.556607	-0.967094
				NDUFAF2		TCGA-A8-A06Y-01	0.277471	-0.695548	0.973019
				NDUFAF3		TCGA-A8-A06Z-01	-0.349069	0.445166	-0.794235
				NDUFAF4		TCGA-A8-A075-01	0.285701	0.4637	-0.177999
				NDUFB10		TCGA-A8-A076-01	-0.319856	0.426359	-0.746214
				NDUFB11		TCGA-A8-A079-01	-0.552835	0.362977	-0.915812
				NDUFB1		TCGA-A8-A07B-01	-0.467706	0.406227	-0.873933
				NDUFB2		TCGA-A8-A07C-01	-0.378131	0.678648	-1.05678
				NDUFB3		TCGA-A8-A07E-01	-0.617206	0.420325	-1.03753
				NDUFB6		TCGA-A8-A07F-01	-0.37717	0.297013	-0.674183
				NDUFB7		TCGA-A8-A07G-01	-0.374181	0.785367	-1.15955
				NDUFB8		TCGA-A8-A07I-01	-0.741716	0.491336	-1.23305
				NDUFC1		TCGA-A8-A07J-01	-0.614014	0.423587	-1.0376
				NDUFC2		TCGA-A8-A07L-01	-0.507534	0.473379	-0.980913
				NDUFS3		TCGA-A8-A07O-01	-0.360846	0.707611	-1.06846
				NDUFS4		TCGA-A8-A07P-01	0.221863	0.582185	-0.360322
				NDUFS7		TCGA-A8-A07R-01	0.337147	0.407523	-0.0703757
				NDUFS8		TCGA-A8-A07S-01	-0.323913	-0.630186	0.306273
				NDUFV1		TCGA-A8-A07U-01	-0.357383	0.695098	-1.05248
				NDUFV2		TCGA-A8-A07W-01	-0.695175	-0.445474	-0.249701
				NDUFV3		TCGA-A8-A07Z-01	-0.643586	-0.48808	-0.155506
				NECAB3		TCGA-A8-A082-01	-0.648203	-0.450357	-0.197846
				NFKB1		TCGA-A8-A084-01	-0.67583	-0.475586	-0.200244
				NFU1		TCGA-A8-A085-01	-0.67975	0.673645	-1.3534
				NHP2		TCGA-A8-A086-01	-0.752436	0.343219	-1.09566
				NIN		TCGA-A8-A08A-01	-0.658668	0.328377	-0.987046
				NIPBL		TCGA-A8-A08B-01	-0.542037	0.252449	-0.794486
				NLRC5		TCGA-A8-A08C-01	-0.495171	0.476953	-0.972124
				NLRP1		TCGA-A8-A08F-01	-0.43804	0.387205	-0.825245
				NLRP3		TCGA-A8-A08G-01	-0.215607	0.362007	-0.577615
				NOD2		TCGA-A8-A08I-01	-0.584193	0.566705	-1.1509
				NOL9		TCGA-A8-A08J-01	-0.294074	-0.628687	0.334613
				NOTCH2		TCGA-A8-A08L-01	-0.606704	0.464501	-1.0712
				NPC1		TCGA-A8-A08O-01	-0.427304	0.502746	-0.93005
				NPRL2		TCGA-A8-A08P-01	-0.422825	0.390235	-0.81306
				NRL		TCGA-A8-A08R-01	-0.455804	0.66403	-1.11983
				NSMCE1		TCGA-A8-A08S-01	-0.623714	-0.611105	-0.0126088
				NTHL1		TCGA-A8-A08T-01	-0.410301	0.448162	-0.858462
				NUDT16L1		TCGA-A8-A08X-01	-0.556685	-0.297594	-0.259091
				NUDT6		TCGA-A8-A08Z-01	-0.537923	0.642445	-1.18037
				NUDT7		TCGA-A8-A091-01	-0.742469	0.69035	-1.43282
				NUDT9		TCGA-A8-A092-01	-0.476011	-0.367083	-0.108928
				NUP153		TCGA-A8-A093-01	-0.53615	-0.288509	-0.247641
				NUP188		TCGA-A8-A095-01	-0.563874	-0.491445	-0.0724283
				NUP62		TCGA-A8-A097-01	-0.465955	0.409344	-0.8753
				OAS2		TCGA-A8-A099-01	0.369236	-0.551235	0.920472
				OAS3		TCGA-A8-A09A-01	-0.778039	0.399602	-1.17764
				OBFC2A		TCGA-A8-A09B-01	-0.496735	0.34454	-0.841275
				OCIAD1		TCGA-A8-A09C-01	-0.585841	-0.617499	0.0316578
				ODF2L		TCGA-A8-A09D-01	-0.512694	0.732578	-1.24527
				OGDHL		TCGA-A8-A09E-01	-0.568295	-0.457444	-0.11085
				OGFRL1		TCGA-A8-A09I-01	-0.605745	-0.555429	-0.0503163
				OLFML2B		TCGA-A8-A09K-01	-0.478864	0.579465	-1.05833
				OSCAR		TCGA-A8-A09M-01	-0.543137	-0.467517	-0.0756201
				OSMR		TCGA-A8-A09N-01	0.213811	0.444557	-0.230745
				OTUD4		TCGA-A8-A09Q-01	0.536889	0.485746	0.0511426
				OXNAD1		TCGA-A8-A09R-01	-0.527009	0.637856	-1.16486
				OXSM		TCGA-A8-A09T-01	-0.3364	0.510645	-0.847045
				P2RY6		TCGA-A8-A09V-01	-0.492701	0.499352	-0.992052
				PAK2		TCGA-A8-A09W-01	0.38615	0.351479	0.0346715
				PANX1		TCGA-A8-A09X-01	0.383374	-0.308242	0.691616
				PAPD7		TCGA-A8-A0A1-01	-0.458007	0.539415	-0.997422
				PARK7		TCGA-A8-A0A2-01	-0.564317	-0.278723	-0.285594
				PARP14		TCGA-A8-A0A4-01	-0.626327	-0.538666	-0.087661
				PCBD1		TCGA-A8-A0A6-01	-0.355265	0.394281	-0.749546
				PCCA		TCGA-A8-A0A7-01	0.269136	0.542343	-0.273207
				PCCB		TCGA-A8-A0A9-01	-0.685154	-0.450736	-0.234418
				PCYT1A		TCGA-A8-A0AB-01	-0.650864	-0.409151	-0.241713
				PCYT2		TCGA-A8-A0AD-01	-0.441044	0.705554	-1.1466
				PDCD1LG2		TCGA-AC-A23C-01	-0.663561	0.574553	-1.23811
				PDHA1		TCGA-AC-A23E-01	-0.634787	0.675616	-1.3104
				PDHB		TCGA-AC-A23G-01	-0.801038	0.389082	-1.19012
				PEBP1		TCGA-AC-A23H-01	-0.29102	0.601672	-0.892692
				PECI		TCGA-AC-A2B8-01	-0.616386	0.502309	-1.11869
				PEMT		TCGA-AC-A2BK-01	-0.363335	0.691516	-1.05485
				PEX11G		TCGA-AC-A2BM-01	-0.370613	0.734838	-1.10545
				PEX16		TCGA-AC-A2FB-01	-0.523132	0.504517	-1.02765
				PEX7		TCGA-AC-A2FE-01	-0.732306	-0.716763	-0.0155429
				PFDN5		TCGA-AC-A2FF-01	-0.4194	0.448622	-0.868022
				PFKFB3		TCGA-AC-A2FG-01	-0.610385	-0.349039	-0.261346
				PGLYRP3		TCGA-AC-A2FK-01	-0.564336	0.440498	-1.00483
				PGLYRP4		TCGA-AC-A2FM-01	-0.592638	-0.690929	0.0982913
				PHB2		TCGA-AC-A2FO-01	-0.510899	0.619746	-1.13064
				PHB		TCGA-AC-A2QH-01	-0.588808	-0.602301	0.0134938
				PHPT1		TCGA-AC-A2QI-01	-0.730244	0.320943	-1.05119
				PHYH		TCGA-AC-A2QJ-01	-0.48207	-0.705196	0.223126
				PIAS3		TCGA-AC-A3BB-01	-0.682553	-0.448225	-0.234328
				PIGH		TCGA-AC-A3EH-01	-0.543935	0.405548	-0.949483
				PIGP		TCGA-AC-A3HN-01	-0.774039	-0.747147	-0.026892
				PIK3CA		TCGA-AC-A3OD-01	-0.835632	-0.545332	-0.2903
				PIK3CG		TCGA-AC-A3QP-01	-0.255628	-0.714397	0.458769
				PIN4		TCGA-AC-A3QQ-01	-0.704713	-0.56171	-0.143003
				PKM2		TCGA-AC-A3TM-01	-0.474245	-0.596099	0.121853
				PKP1		TCGA-AC-A3TN-01	-0.416384	-0.599887	0.183503
				PLA2G4E		TCGA-AC-A3W5-01	-0.653825	0.336232	-0.990057
				PLAU		TCGA-AC-A3W6-01	-0.803271	-0.375605	-0.427667
				PLAUR		TCGA-AC-A3W7-01	-0.611739	-0.452197	-0.159543
				PLEC		TCGA-AC-A3YI-01	-0.765788	0.554309	-1.3201
				PLEKHJ1		TCGA-AC-A3YJ-01	0.314841	-0.755062	1.0699
				PLEKHM2		TCGA-AC-A4ZE-01	-0.511345	-0.632231	0.120886
				PLK2		TCGA-AC-A5EH-01	-0.442304	-0.401927	-0.0403765
				PLK3		TCGA-AC-A5XS-01	-0.351592	-0.628815	0.277223
				PLXNA1		TCGA-AC-A5XU-01	-0.505758	0.312351	-0.818109
				PMAIP1		TCGA-AC-A62V-01	-0.413105	-0.606491	0.193385
				PMPCA		TCGA-AC-A62X-01	-0.356338	0.780601	-1.13694
				PMPCB		TCGA-AC-A62Y-01	-0.339555	-0.61521	0.275656
				PNKD		TCGA-AC-A6IV-01	-0.663222	0.542017	-1.20524
				PNPO		TCGA-AC-A6IW-01	0.27578	0.528825	-0.253045
				PODNL1		TCGA-AC-A6IX-01	-0.632411	-0.604891	-0.02752
				POLDIP2		TCGA-AC-A6NO-01	-0.522374	-0.520826	-0.00154865
				POP5		TCGA-AC-A7VB-01	-0.496045	0.388511	-0.884556
				PPA2		TCGA-AC-A7VC-01	-0.37827	0.463318	-0.841588
				PPP1R7		TCGA-AC-A8OP-01	-0.646962	0.324723	-0.971684
				PPP1R9B		TCGA-AC-A8OQ-01	-0.573158	0.497933	-1.07109
				PPP4R1		TCGA-AC-A8OR-01	-0.636087	-0.637813	0.00172633
				PRDM1		TCGA-AC-A8OS-01	-0.64715	-0.426332	-0.220818
				PRDM2		TCGA-AN-A03X-01	-0.413821	0.321352	-0.735173
				PRDX2		TCGA-AN-A03Y-01	-0.627583	-0.692058	0.0644748
				PRDX3		TCGA-AN-A041-01	-0.704133	0.406099	-1.11023
				PRDX5		TCGA-AN-A046-01	-0.612902	-0.487919	-0.124983
				PRKDC		TCGA-AN-A049-01	-0.791717	-0.621619	-0.170099
				PSMG4		TCGA-AN-A04A-01	-0.529423	-0.470149	-0.0592741
				PSTK		TCGA-AN-A04C-01	-0.304208	-0.684499	0.380291
				PTAFR		TCGA-AN-A04D-01	-0.434798	0.648585	-1.08338
				PTGR2		TCGA-AN-A0AJ-01	-0.277853	-0.655943	0.37809
				PTHLH		TCGA-AN-A0AK-01	0.274727	-0.408854	0.683582
				PTOV1		TCGA-AN-A0AL-01	0.459451	-0.420217	0.879667
				PTPMT1		TCGA-AN-A0AM-01	-0.458383	0.662283	-1.12067
				PTPN12		TCGA-AN-A0AR-01	-0.372466	-0.675265	0.302799
				PTPN14		TCGA-AN-A0AS-01	-0.58716	0.621949	-1.20911
				PTPN1		TCGA-AN-A0AT-01	-0.274379	0.547003	-0.821382
				PTPN22		TCGA-AN-A0FD-01	-0.433263	-0.551412	0.11815
				PTPRE		TCGA-AN-A0FF-01	-0.409522	-0.499295	0.0897728
				PTS		TCGA-AN-A0FJ-01	-0.644451	0.787847	-1.4323
				QDPR		TCGA-AN-A0FK-01	-0.303417	-0.669341	0.365924
				QSER1		TCGA-AN-A0FL-01	0.446583	-0.316086	0.762669
				RAB27B		TCGA-AN-A0FN-01	-0.442309	-0.377136	-0.0651731
				RAB31		TCGA-AN-A0FS-01	-0.38445	-0.296827	-0.0876229
				RAP2B		TCGA-AN-A0FT-01	0.287786	-0.665649	0.953435
				RASA2		TCGA-AN-A0FV-01	-0.632428	0.582503	-1.21493
				RASAL2		TCGA-AN-A0FW-01	-0.680563	-0.603931	-0.0766317
				RASSF5		TCGA-AN-A0FX-01	-0.758311	0.708423	-1.46673
				RBL1		TCGA-AN-A0FY-01	-0.297172	0.545891	-0.843064
				RBMS1		TCGA-AN-A0FZ-01	-0.716666	0.375426	-1.09209
				RC3H2		TCGA-AN-A0G0-01	-0.38934	-0.450231	0.0608912
				RCOR1		TCGA-AN-A0XL-01	-0.582864	0.411298	-0.994162
				RECQL		TCGA-AN-A0XN-01	-0.346244	0.679828	-1.02607
				REEP6		TCGA-AN-A0XO-01	-0.62177	0.601301	-1.22307
				REL		TCGA-AN-A0XP-01	-0.293217	-0.359157	0.0659399
				RELT		TCGA-AN-A0XR-01	-0.631311	-0.547951	-0.0833594
				REPIN1		TCGA-AN-A0XS-01	-0.754369	-0.557514	-0.196855
				RHBDF2		TCGA-AN-A0XT-01	-0.78058	0.426868	-1.20745
				RHBDL2		TCGA-AN-A0XU-01	-0.356111	0.699651	-1.05576
				RIN2		TCGA-AN-A0XV-01	0.558045	-0.264221	0.822267
				RIT1		TCGA-AN-A0XW-01	-0.752268	-0.33666	-0.415608
				RLF		TCGA-AO-A03L-01	-0.692627	-0.722489	0.0298625
				RNF168		TCGA-AO-A03M-01	-0.37765	0.402469	-0.780119
				RNF169		TCGA-AO-A03N-01	0.299263	-0.734405	1.03367
				RNF19B		TCGA-AO-A03O-01	-0.35263	0.426253	-0.778883
				RNF213		TCGA-AO-A03P-01	0.298712	-0.571918	0.87063
				RNF5		TCGA-AO-A03R-01	-0.202643	-0.467512	0.264869
				ROCK1		TCGA-AO-A03T-01	-0.494464	-0.680369	0.185906
				ROMO1		TCGA-AO-A03U-01	-0.615663	0.575347	-1.19101
				RPL14		TCGA-AO-A03V-01	-0.593523	-0.454571	-0.138952
				RPL15		TCGA-AO-A0J2-01	0.34629	-0.411213	0.757503
				RPL24		TCGA-AO-A0J3-01	-0.332209	-0.70225	0.37004
				RPL26L1		TCGA-AO-A0J4-01	-0.569054	0.6212	-1.19025
				RPL27A		TCGA-AO-A0J5-01	-0.744825	-0.431756	-0.31307
				RPL29		TCGA-AO-A0J6-01	-0.311908	0.423298	-0.735205
				RPL32		TCGA-AO-A0J7-01	-0.339938	-0.591452	0.251514
				RPL34		TCGA-AO-A0J8-01	0.357239	0.329168	0.0280718
				RPL37A		TCGA-AO-A0J9-01	-0.43737	-0.889769	0.4524
				RPL6		TCGA-AO-A0JA-01	-0.583858	-0.347729	-0.236129
				RPP14		TCGA-AO-A0JB-01	-0.268406	-0.879218	0.610812
				RPS14		TCGA-AO-A0JC-01	-0.426913	0.368931	-0.795844
				RPS19BP1		TCGA-AO-A0JD-01	0.380163	0.273883	0.10628
				RPS23		TCGA-AO-A0JE-01	-0.758138	0.322638	-1.08078
				RPS25		TCGA-AO-A0JF-01	-0.344678	0.817767	-1.16244
				RPS27L		TCGA-AO-A0JG-01	-0.606878	-0.382708	-0.224171
				RPSAP9		TCGA-AO-A0JI-01	0.335865	-0.740624	1.07649
				RRAGC		TCGA-AO-A0JJ-01	-0.33767	-0.567986	0.230316
				RSAD1		TCGA-AO-A0JL-01	-0.490713	-0.664888	0.174175
				RSAD2		TCGA-AO-A0JM-01	-0.546538	0.356673	-0.903211
				RUNDC2A		TCGA-AO-A124-01	0.380224	-0.299124	0.679348
				RUNX1		TCGA-AO-A125-01	-0.319668	-0.795723	0.476055
				RUNX2		TCGA-AO-A126-01	-0.645906	-0.561596	-0.0843097
				RUNX3		TCGA-AO-A128-01	-0.543145	0.625717	-1.16886
				S100A7		TCGA-AO-A129-01	-0.434018	0.732137	-1.16615
				S100A8		TCGA-AO-A12A-01	-0.45036	-0.589431	0.139071
				S100PBP		TCGA-AO-A12B-01	0.470287	-0.61381	1.0841
				SAMD4B		TCGA-AO-A12C-01	-0.55291	0.431388	-0.984298
				SAMD9		TCGA-AO-A12D-01	-0.483881	0.478538	-0.962419
				SAMD9L		TCGA-AO-A12E-01	0.319652	-0.40803	0.727682
				SAMHD1		TCGA-AO-A12F-01	0.345041	-0.393767	0.738808
				SAMSN1		TCGA-AO-A12G-01	-0.440718	0.314678	-0.755396
				SAP18		TCGA-AO-A12H-01	0.479598	-0.361766	0.841364
				SAT2		TCGA-AO-A1KO-01	0.371116	0.424761	-0.0536452
				SBNO2		TCGA-AO-A1KP-01	0.493117	-0.682047	1.17516
				SBSN		TCGA-AO-A1KQ-01	0.363974	-0.690099	1.05407
				SCAND1		TCGA-AO-A1KR-01	-0.312277	0.454067	-0.766343
				SCRN2		TCGA-AO-A1KS-01	-0.267878	-0.367889	0.100011
				SDHD		TCGA-AO-A1KT-01	-0.489223	0.722275	-1.2115
				SDR16C5		TCGA-AQ-A04H-01	-0.652403	0.814296	-1.4667
				SDR39U1		TCGA-AQ-A04J-01	-0.631014	0.585635	-1.21665
				SDSL		TCGA-AQ-A04L-01	-0.352662	0.43764	-0.790302
				SEC11C		TCGA-AQ-A0Y5-01	0.196987	0.465223	-0.268236
				SEC61B		TCGA-AQ-A1H2-01	-0.410232	-0.548178	0.137946
				SELK		TCGA-AQ-A1H3-01	-0.554751	0.378679	-0.93343
				SENP1		TCGA-AQ-A54N-01	0.2186	0.430301	-0.211701
				SERF2		TCGA-AQ-A54O-01	-0.341863	-0.648356	0.306493
				SERPINB13		TCGA-AQ-A7U7-01	-0.670533	0.498943	-1.16948
				SERPINB2		TCGA-AR-A0TP-01	-0.470089	0.783261	-1.25335
				SERPINB3		TCGA-AR-A0TQ-01	-0.435068	-0.746096	0.311029
				SERPINB4		TCGA-AR-A0TR-01	0.224861	-0.32373	0.548592
				SERPINB7		TCGA-AR-A0TS-01	-0.570209	0.640894	-1.2111
				SERPINB8		TCGA-AR-A0TT-01	-0.396016	0.372133	-0.768149
				SERTAD2		TCGA-AR-A0TU-01	0.501402	0.605046	-0.103644
				SERTAD4		TCGA-AR-A0TV-01	-0.567502	0.429836	-0.997338
				SFRP2		TCGA-AR-A0TW-01	0.425637	-0.292285	0.717922
				SFXN3		TCGA-AR-A0TX-01	-0.609935	0.922721	-1.53266
				SFXN4		TCGA-AR-A0TY-01	0.368114	-0.708897	1.07701
				SH3GLB1		TCGA-AR-A0TZ-01	-0.468559	0.43696	-0.90552
				SH3PXD2A		TCGA-AR-A0U0-01	0.630769	0.649467	-0.0186982
				SH3PXD2B		TCGA-AR-A0U1-01	-0.255912	0.493733	-0.749644
				SHBG		TCGA-AR-A0U2-01	-0.443389	0.446145	-0.889534
				SHOX2		TCGA-AR-A0U3-01	-0.496563	-0.281258	-0.215305
				SIRPB1		TCGA-AR-A0U4-01	-0.500439	0.634927	-1.13537
				SIRPB2		TCGA-AR-A1AH-01	0.500537	0.738412	-0.237875
				SIRT3		TCGA-AR-A1AI-01	-0.408404	0.744773	-1.15318
				SKI		TCGA-AR-A1AJ-01	-0.37474	0.789592	-1.16433
				SKIL		TCGA-AR-A1AK-01	-0.543214	-0.420259	-0.122955
				SLC10A6		TCGA-AR-A1AL-01	-0.53108	0.379139	-0.910219
				SLC12A6		TCGA-AR-A1AM-01	-0.800497	-0.429732	-0.370765
				SLC16A3		TCGA-AR-A1AN-01	-0.416489	-0.43833	0.0218418
				SLC25A11		TCGA-AR-A1AO-01	-0.312711	0.531484	-0.844195
				SLC25A1		TCGA-AR-A1AP-01	-0.62749	0.411533	-1.03902
				SLC25A20		TCGA-AR-A1AQ-01	0.372441	0.727267	-0.354826
				SLC25A24		TCGA-AR-A1AR-01	0.381757	0.765354	-0.383597
				SLC25A26		TCGA-AR-A1AS-01	-0.491992	0.38114	-0.873132
				SLC25A33		TCGA-AR-A1AT-01	-0.54509	0.541458	-1.08655
				SLC25A3		TCGA-AR-A1AU-01	-0.860715	0.292879	-1.15359
				SLC25A38		TCGA-AR-A1AV-01	-0.542338	0.441921	-0.984259
				SLC25A4		TCGA-AR-A1AW-01	-0.636781	-0.279212	-0.357569
				SLC27A5		TCGA-AR-A1AX-01	-0.591522	0.812879	-1.4044
				SLC28A3		TCGA-AR-A1AY-01	-0.391811	0.708101	-1.09991
				SLC35D2		TCGA-AR-A24H-01	-0.430081	0.376409	-0.806491
				SLC37A2		TCGA-AR-A24K-01	0.590192	0.806752	-0.21656
				SLC37A4		TCGA-AR-A24L-01	-0.626106	0.691073	-1.31718
				SLC43A1		TCGA-AR-A24M-01	-0.342492	0.562544	-0.905036
				SLFN11		TCGA-AR-A24N-01	0.399078	0.752169	-0.353091
				SLFN12L		TCGA-AR-A24O-01	-0.461411	0.405513	-0.866923
				SLFN5		TCGA-AR-A24P-01	-0.46334	0.716207	-1.17955
				SMG1		TCGA-AR-A24Q-01	-0.267368	0.485898	-0.753266
				SMURF2		TCGA-AR-A24R-01	-0.447635	-0.310643	-0.136992
				SNHG11		TCGA-AR-A24S-01	-0.37514	0.504906	-0.880046
				SNHG8		TCGA-AR-A24T-01	-0.690055	-0.474129	-0.215926
				SNRNP25		TCGA-AR-A24U-01	0.498684	0.760823	-0.262138
				SNRNP35		TCGA-AR-A24V-01	-0.651163	0.56913	-1.22029
				SOD1		TCGA-AR-A24W-01	-0.315305	0.456034	-0.771339
				SPAG7		TCGA-AR-A24X-01	-0.402287	0.586507	-0.988794
				SPATA24		TCGA-AR-A24Z-01	-0.615137	-0.472808	-0.142329
				SPCS1		TCGA-AR-A250-01	-0.332012	0.520122	-0.852134
				SPCS2		TCGA-AR-A251-01	-0.364832	0.639913	-1.00474
				SPEN		TCGA-AR-A252-01	0.455195	0.483804	-0.0286095
				SPHAR		TCGA-AR-A254-01	-0.601184	-0.367078	-0.234106
				SPHK1		TCGA-AR-A255-01	-0.520592	0.53662	-1.05721
				SPRR1B		TCGA-AR-A256-01	0.540105	0.869634	-0.329529
				SPRR2D		TCGA-AR-A2LE-01	0.32464	0.613974	-0.289333
				SPRYD4		TCGA-AR-A2LH-01	-0.444615	0.654503	-1.09912
				SRCAP		TCGA-AR-A2LJ-01	-0.718307	-0.552584	-0.165722
				SRGAP2		TCGA-AR-A2LK-01	-0.603216	-0.521355	-0.0818608
				SRP14		TCGA-AR-A2LL-01	-0.596008	-0.582451	-0.0135571
				SSH1		TCGA-AR-A2LM-01	-0.817174	0.66207	-1.47924
				SSH2		TCGA-AR-A2LN-01	-0.638629	0.408138	-1.04677
				ST8SIA4		TCGA-AR-A2LO-01	-0.873871	-0.459175	-0.414696
				STAG1		TCGA-AR-A2LQ-01	-0.54997	0.838354	-1.38832
				STAG3L4		TCGA-AR-A2LR-01	-0.50459	0.654021	-1.15861
				STAT1		TCGA-AR-A5QM-01	-0.604365	-0.773057	0.168692
				STAT2		TCGA-AR-A5QN-01	-0.422195	-0.461699	0.0395043
				STAT3		TCGA-AR-A5QP-01	-0.349666	-0.798787	0.449122
				STK16		TCGA-AR-A5QQ-01	-0.691613	0.288071	-0.979684
				STK4		TCGA-B6-A0I1-01	0.305409	0.805584	-0.500176
				STRADB		TCGA-B6-A0I2-01	-0.421068	0.793937	-1.215
				STRN		TCGA-B6-A0I5-01	-0.341761	-0.517855	0.176093
				STX11		TCGA-B6-A0I6-01	-0.575952	0.572347	-1.1483
				STX6		TCGA-B6-A0I8-01	-0.603922	-0.431674	-0.172248
				SUCLG1		TCGA-B6-A0I9-01	-0.567745	0.525905	-1.09365
				SUCLG2		TCGA-B6-A0IA-01	0.352575	-0.838082	1.19066
				SULT2A1		TCGA-B6-A0IB-01	-0.633977	-0.643527	0.00954991
				SURF1		TCGA-B6-A0IC-01	-0.274595	0.309737	-0.584332
				SWAP70		TCGA-B6-A0IE-01	0.289072	-0.570397	0.859469
				TACO1		TCGA-B6-A0IG-01	-0.742734	-0.692793	-0.0499413
				TAF1L		TCGA-B6-A0IH-01	-0.693024	-0.486521	-0.206503
				TANC2		TCGA-B6-A0IJ-01	-0.371664	-0.346003	-0.0256612
				TAOK1		TCGA-B6-A0IK-01	-0.325918	-0.361889	0.0359714
				TAP2		TCGA-B6-A0IM-01	-0.661131	0.504794	-1.16593
				TATDN3		TCGA-B6-A0IN-01	-0.243149	-0.745536	0.502388
				TBCA		TCGA-B6-A0IO-01	-0.344404	-0.810422	0.466018
				TCEB2		TCGA-B6-A0IP-01	-0.445058	-0.351888	-0.0931694
				TCP11L1		TCGA-B6-A0IQ-01	-0.251447	0.43336	-0.684807
				TCTA		TCGA-B6-A0RE-01	-0.252473	0.722229	-0.974702
				TDGF3		TCGA-B6-A0RG-01	-0.652952	-0.803367	0.150415
				TEP1		TCGA-B6-A0RH-01	-0.447174	0.274815	-0.721988
				TET2		TCGA-B6-A0RI-01	-0.710987	0.448257	-1.15924
				TET3		TCGA-B6-A0RL-01	-0.572671	-0.303551	-0.26912
				TEX264		TCGA-B6-A0RM-01	-0.328693	0.392777	-0.72147
				TGFB1		TCGA-B6-A0RN-01	-0.479578	0.45917	-0.938747
				TGM5		TCGA-B6-A0RO-01	0.315245	-0.612389	0.927634
				THBD		TCGA-B6-A0RP-01	-0.388439	-0.260811	-0.127627
				THBS2		TCGA-B6-A0RQ-01	-0.408679	0.411101	-0.81978
				THYN1		TCGA-B6-A0RS-01	-0.330562	-0.518738	0.188176
				TIMM10		TCGA-B6-A0RT-01	-0.375591	0.686976	-1.06257
				TIMM13		TCGA-B6-A0RU-01	-0.387148	0.656053	-1.0432
				TIMM16		TCGA-B6-A0RV-01	-0.702911	-0.44002	-0.26289
				TIMM8B		TCGA-B6-A0WS-01	-0.676573	-0.416806	-0.259768
				TLR1		TCGA-B6-A0WT-01	-0.688522	0.606654	-1.29518
				TLR2		TCGA-B6-A0WV-01	-0.607266	-0.366977	-0.240289
				TLR6		TCGA-B6-A0WW-01	-0.610842	-0.557035	-0.0538072
				TLR8		TCGA-B6-A0WX-01	-0.490553	0.698304	-1.18886
				TM4SF19		TCGA-B6-A0WY-01	-0.705702	-0.499885	-0.205817
				TM7SF2		TCGA-B6-A0WZ-01	-0.494903	-0.865406	0.370503
				TMEM120A		TCGA-B6-A0X0-01	-0.301418	-0.426425	0.125007
				TMEM126A		TCGA-B6-A0X1-01	-0.316254	0.782255	-1.09851
				TMEM126B		TCGA-B6-A0X4-01	0.475156	0.60221	-0.127054
				TMEM129		TCGA-B6-A0X5-01	0.449731	-0.439108	0.888839
				TMEM14B		TCGA-B6-A0X7-01	-0.503476	-0.501118	-0.00235734
				TMEM14C		TCGA-B6-A1KC-01	0.291409	0.630616	-0.339207
				TMEM154		TCGA-B6-A1KF-01	0.539669	-0.536526	1.0762
				TMEM173		TCGA-B6-A1KI-01	0.309973	0.325883	-0.0159107
				TMEM177		TCGA-B6-A1KN-01	-0.324384	0.416386	-0.74077
				TMEM184B		TCGA-B6-A2IU-01	-0.313263	-0.625325	0.312062
				TMEM205		TCGA-B6-A3ZX-01	-0.749569	0.665973	-1.41554
				TMEM208		TCGA-B6-A400-01	-0.776271	0.402461	-1.17873
				TMEM223		TCGA-B6-A401-01	-0.713113	-0.723709	0.0105958
				TMEM42		TCGA-B6-A402-01	0.20218	-0.363236	0.565416
				TMEM43		TCGA-B6-A408-01	-0.544425	0.506229	-1.05065
				TMEM45A		TCGA-B6-A409-01	0.462301	0.576868	-0.114566
				TMEM93		TCGA-B6-A40B-01	-0.589814	-0.677903	0.0880887
				TMOD3		TCGA-B6-A40C-01	-0.635172	-0.663219	0.0280474
				TMPRSS11D		TCGA-BH-A0AU-01	-0.275952	0.511387	-0.787339
				TNC		TCGA-BH-A0AV-01	-0.728767	0.776024	-1.50479
				TNFAIP3		TCGA-BH-A0AW-01	-0.297774	-0.610993	0.31322
				TNFAIP6		TCGA-BH-A0AY-01	0.228414	0.43747	-0.209056
				TNFRSF9		TCGA-BH-A0AZ-01	-0.691599	-0.518384	-0.173215
				TNFSF13B		TCGA-BH-A0B0-01	-0.338727	0.305372	-0.6441
				TNIP3		TCGA-BH-A0B1-01	-0.489268	-0.460045	-0.0292221
				TNNT1		TCGA-BH-A0B3-01	-0.34463	0.740494	-1.08512
				TOPBP1		TCGA-BH-A0B4-01	-0.749459	-0.352642	-0.396817
				TP63		TCGA-BH-A0B5-01	-0.654285	-0.406267	-0.248018
				TPM4		TCGA-BH-A0B6-01	-0.592928	-0.527791	-0.0651366
				TPPP2		TCGA-BH-A0B7-01	-0.414126	0.612968	-1.02709
				TRAF3		TCGA-BH-A0B8-01	-0.600716	-0.596172	-0.00454385
				TRAM2		TCGA-BH-A0B9-01	0.356711	0.62547	-0.268758
				TRAPPC2L		TCGA-BH-A0BA-01	0.217186	-0.452366	0.669552
				TRAPPC6A		TCGA-BH-A0BC-01	-0.810186	-0.539545	-0.270641
				TREM1		TCGA-BH-A0BD-01	-0.693366	0.378819	-1.07219
				TRERF1		TCGA-BH-A0BF-01	-0.579122	-0.772537	0.193416
				TRIO		TCGA-BH-A0BG-01	0.217741	-0.425908	0.643649
				TRIP12		TCGA-BH-A0BJ-01	-0.177987	-0.626452	0.448465
				TRPT1		TCGA-BH-A0BL-01	-0.480062	0.542526	-1.02259
				TRPV3		TCGA-BH-A0BM-01	0.524624	-0.635764	1.16039
				TRUB2		TCGA-BH-A0BO-01	-0.601959	0.720586	-1.32254
				TSC22D2		TCGA-BH-A0BP-01	-0.556063	0.510734	-1.0668
				TST		TCGA-BH-A0BQ-01	-0.521258	-0.465058	-0.0561992
				TTC38		TCGA-BH-A0BR-01	-0.78018	0.588805	-1.36898
				TTLL5		TCGA-BH-A0BS-01	0.42777	0.346439	0.0813313
				TUBB6		TCGA-BH-A0BT-01	0.448142	-0.817537	1.26568
				TUSC2		TCGA-BH-A0BV-01	-0.46806	-0.706238	0.238178
				TXN2		TCGA-BH-A0BW-01	-0.404366	0.63117	-1.03554
				TXNL1		TCGA-BH-A0BZ-01	-0.706011	-0.319619	-0.386392
				TXNRD2		TCGA-BH-A0C0-01	-0.447745	0.710597	-1.15834
				TYMP		TCGA-BH-A0C1-01	-0.523953	-0.532642	0.00868904
				UBA6		TCGA-BH-A0C3-01	-0.409725	0.45031	-0.860035
				UBASH3B		TCGA-BH-A0C7-01	-0.711771	-0.868301	0.15653
				UBL5		TCGA-BH-A0DD-01	-0.553072	0.472131	-1.0252
				UBN1		TCGA-BH-A0DE-01	-0.488088	0.36048	-0.848568
				UBR4		TCGA-BH-A0DG-01	-0.800298	-0.356849	-0.44345
				UBXN7		TCGA-BH-A0DH-01	-0.364513	-0.489065	0.124553
				UBXN8		TCGA-BH-A0DI-01	-0.777954	0.489801	-1.26776
				UGCG		TCGA-BH-A0DK-01	-0.750436	-0.578154	-0.172282
				UHMK1		TCGA-BH-A0DL-01	-0.490521	0.459421	-0.949942
				ULBP2		TCGA-BH-A0DO-01	-0.345572	-0.40675	0.0611782
				UNC5B		TCGA-BH-A0DP-01	-0.437588	0.283966	-0.721555
				UQCR10		TCGA-BH-A0DQ-01	-0.67381	0.311566	-0.985377
				UQCR11		TCGA-BH-A0DS-01	0.283469	-0.668542	0.952011
				UQCRB		TCGA-BH-A0DT-01	-0.604935	-0.380512	-0.224423
				UQCRC1		TCGA-BH-A0DV-01	-0.526436	-0.359255	-0.167181
				UQCRC2		TCGA-BH-A0DX-01	-0.503457	-0.554979	0.0515222
				UQCRFS1		TCGA-BH-A0DZ-01	-0.715563	-0.539159	-0.176405
				UQCRQ		TCGA-BH-A0E0-01	0.626398	0.53673	0.0896672
				UROS		TCGA-BH-A0E1-01	-0.43782	-0.603305	0.165485
				USMG5		TCGA-BH-A0E2-01	-0.503667	-0.495754	-0.00791299
				USP30		TCGA-BH-A0E6-01	-0.334617	0.492965	-0.827582
				USP31		TCGA-BH-A0E7-01	-0.254854	0.361551	-0.616405
				UXT		TCGA-BH-A0E9-01	-0.549864	-0.380136	-0.169728
				VCAN		TCGA-BH-A0EA-01	-0.662828	0.57694	-1.23977
				VCL		TCGA-BH-A0EB-01	-0.419619	-0.446813	0.0271942
				VPS28		TCGA-BH-A0EE-01	0.477007	0.366315	0.110692
				WASF2		TCGA-BH-A0EI-01	-0.766481	0.43866	-1.20514
				WBP1		TCGA-BH-A0GY-01	-0.282396	0.62614	-0.908537
				WBSCR22		TCGA-BH-A0GZ-01	-0.388674	-0.530156	0.141483
				WDHD1		TCGA-BH-A0H0-01	-0.32345	-0.478237	0.154787
				WDR47		TCGA-BH-A0H3-01	-0.484821	0.496141	-0.980962
				WISP1		TCGA-BH-A0H5-01	-0.333996	0.525265	-0.859261
				WNK1		TCGA-BH-A0H6-01	-0.57604	0.599816	-1.17586
				WNT9A		TCGA-BH-A0H7-01	0.244045	-0.450392	0.694436
				WWC3		TCGA-BH-A0H9-01	0.265211	-0.317008	0.582219
				XIRP1		TCGA-BH-A0HA-01	-0.605869	-0.689026	0.0831566
				XRN1		TCGA-BH-A0HB-01	-0.460996	-0.547158	0.0861618
				YEATS2		TCGA-BH-A0HF-01	-0.388532	-0.401137	0.0126054
				ZC3HAV1L		TCGA-BH-A0HI-01	0.325514	-0.631988	0.957503
				ZNF185		TCGA-BH-A0HK-01	-0.450975	-0.307023	-0.143952
				ZNF267		TCGA-BH-A0HL-01	-0.4819	-0.363518	-0.118383
				ZNF444		TCGA-BH-A0HN-01	-0.538708	-0.731112	0.192404
				ZNF469		TCGA-BH-A0HO-01	0.369067	-0.280017	0.649084
				ZNF511		TCGA-BH-A0HP-01	-0.465439	0.418937	-0.884376
				ZNF563		TCGA-BH-A0HQ-01	-0.634676	-0.293455	-0.341222
				ZNF699		TCGA-BH-A0HU-01	-0.380957	0.452176	-0.833132
				ZNFX1		TCGA-BH-A0HW-01	-0.479565	-0.600759	0.121194
				ZNHIT1		TCGA-BH-A0HX-01	-0.417625	-0.279836	-0.137789
				ZSCAN20		TCGA-BH-A0HY-01	-0.655646	-0.65646	0.000814087
				ZSWIM4		TCGA-BH-A0RX-01	0.275418	-0.354566	0.629984
						TCGA-BH-A0W3-01	-0.521721	-0.59223	0.0705088
						TCGA-BH-A0W4-01	-0.637689	0.533167	-1.17086
						TCGA-BH-A0W5-01	-0.456991	0.510426	-0.967417
						TCGA-BH-A0W7-01	-0.552585	-0.557771	0.00518589
						TCGA-BH-A0WA-01	-0.655865	0.804054	-1.45992
						TCGA-BH-A18F-01	-0.485893	0.535222	-1.02112
						TCGA-BH-A18G-01	-0.498713	-0.366806	-0.131907
						TCGA-BH-A18H-01	-0.495116	0.512337	-1.00745
						TCGA-BH-A18I-01	-0.525368	0.79894	-1.32431
						TCGA-BH-A18J-01	-0.835925	-0.299188	-0.536737
						TCGA-BH-A18K-01	0.398065	-0.530004	0.928069
						TCGA-BH-A18L-01	-0.526558	-0.278907	-0.247651
						TCGA-BH-A18M-01	-0.646101	-0.40331	-0.242791
						TCGA-BH-A18N-01	-0.639649	-0.367338	-0.272311
						TCGA-BH-A18P-01	-0.711766	0.272182	-0.983948
						TCGA-BH-A18Q-01	-0.583778	0.649746	-1.23352
						TCGA-BH-A18R-01	-0.260645	0.33864	-0.599285
						TCGA-BH-A18S-01	-0.345884	-0.517115	0.171231
						TCGA-BH-A18T-01	-0.427149	0.822362	-1.24951
						TCGA-BH-A18U-01	0.406869	0.338007	0.0688612
						TCGA-BH-A18V-01	-0.537247	-0.488093	-0.0491533
						TCGA-BH-A1EN-01	0.32872	-0.674057	1.00278
						TCGA-BH-A1EO-01	-0.574081	0.657751	-1.23183
						TCGA-BH-A1ES-01	-0.447152	0.612936	-1.06009
						TCGA-BH-A1ET-01	0.40204	0.299697	0.102343
						TCGA-BH-A1EU-01	-0.394816	0.482424	-0.87724
						TCGA-BH-A1EV-01	-0.673607	0.544501	-1.21811
						TCGA-BH-A1EW-01	-0.627765	0.588961	-1.21673
						TCGA-BH-A1EX-01	-0.402815	0.288437	-0.691252
						TCGA-BH-A1EY-01	-0.60452	0.617865	-1.22239
						TCGA-BH-A1F0-01	0.344142	0.413998	-0.069856
						TCGA-BH-A1F2-01	0.423071	0.467557	-0.0444866
						TCGA-BH-A1F5-01	0.346764	0.511305	-0.164541
						TCGA-BH-A1F6-01	0.461677	0.79551	-0.333833
						TCGA-BH-A1F8-01	0.353522	0.524646	-0.171124
						TCGA-BH-A1FB-01	-0.574508	0.688547	-1.26306
						TCGA-BH-A1FC-01	-0.532498	0.801177	-1.33367
						TCGA-BH-A1FD-01	-0.276339	0.685139	-0.961478
						TCGA-BH-A1FE-01	-0.554424	0.39415	-0.948574
						TCGA-BH-A1FG-01	0.324371	-0.698767	1.02314
						TCGA-BH-A1FH-01	-0.467469	0.516662	-0.984131
						TCGA-BH-A1FJ-01	-0.484099	-0.646203	0.162104
						TCGA-BH-A1FL-01	-0.436916	-0.612425	0.175508
						TCGA-BH-A1FM-01	-0.259043	-0.404201	0.145158
						TCGA-BH-A1FN-01	-0.558168	0.628034	-1.1862
						TCGA-BH-A1FR-01	0.322488	0.382776	-0.0602877
						TCGA-BH-A1FU-01	-0.372889	0.733734	-1.10662
						TCGA-BH-A201-01	-0.693313	0.600453	-1.29377
						TCGA-BH-A202-01	0.332087	0.575526	-0.243439
						TCGA-BH-A203-01	0.312964	-0.599008	0.911972
						TCGA-BH-A204-01	0.331265	0.474435	-0.14317
						TCGA-BH-A208-01	0.22093	0.728002	-0.507072
						TCGA-BH-A209-01	0.570866	0.492651	0.0782154
						TCGA-BH-A28O-01	-0.616979	-0.458821	-0.158158
						TCGA-BH-A28Q-01	-0.680064	0.333568	-1.01363
						TCGA-BH-A2L8-01	-0.506358	0.40006	-0.906418
						TCGA-BH-A42T-01	-0.77078	-0.581046	-0.189734
						TCGA-BH-A42U-01	-0.480319	-0.555324	0.0750052
						TCGA-BH-A42V-01	-0.633483	-0.686153	0.0526696
						TCGA-BH-A5IZ-01	-0.713152	0.417921	-1.13107
						TCGA-BH-A5J0-01	-0.602166	-0.465476	-0.136691
						TCGA-BH-A6R8-01	0.31696	-0.519692	0.836652
						TCGA-BH-A6R9-01	-0.756661	0.530807	-1.28747
						TCGA-BH-A8FY-01	-0.520872	-0.674536	0.153664
						TCGA-BH-A8FZ-01	-0.659535	0.404241	-1.06378
						TCGA-BH-A8G0-01	-0.656225	-0.365545	-0.29068
						TCGA-BH-AB28-01	-0.855379	-0.44001	-0.415369
						TCGA-C8-A12L-01	-0.615139	-0.372647	-0.242492
						TCGA-C8-A12M-01	0.254557	0.42502	-0.170463
						TCGA-C8-A12N-01	-0.523205	0.335374	-0.858579
						TCGA-C8-A12O-01	-0.32044	0.624246	-0.944686
						TCGA-C8-A12P-01	0.57736	0.764558	-0.187198
						TCGA-C8-A12Q-01	-0.529269	0.439769	-0.969038
						TCGA-C8-A12U-01	0.480722	-0.357898	0.838619
						TCGA-C8-A12V-01	-0.635047	0.674352	-1.3094
						TCGA-C8-A12W-01	-0.505412	-0.308248	-0.197164
						TCGA-C8-A12X-01	-0.297314	-0.747558	0.450244
						TCGA-C8-A12Y-01	-0.465237	-0.545396	0.0801587
						TCGA-C8-A12Z-01	-0.356823	-0.335681	-0.021142
						TCGA-C8-A130-01	-0.626506	-0.610918	-0.0155875
						TCGA-C8-A131-01	-0.595006	0.581113	-1.17612
						TCGA-C8-A132-01	-0.333827	0.608563	-0.94239
						TCGA-C8-A134-01	-0.280155	0.706938	-0.987093
						TCGA-C8-A135-01	-0.667659	-0.556824	-0.110835
						TCGA-C8-A137-01	-0.212249	0.514032	-0.726281
						TCGA-C8-A138-01	-0.32076	-0.636207	0.315447
						TCGA-C8-A1HE-01	-0.538924	-0.675475	0.136552
						TCGA-C8-A1HF-01	0.341274	0.533072	-0.191798
						TCGA-C8-A1HG-01	0.289888	-0.307697	0.597585
						TCGA-C8-A1HI-01	0.49262	0.320985	0.171635
						TCGA-C8-A1HJ-01	0.368334	0.685077	-0.316744
						TCGA-C8-A1HK-01	0.246086	-0.517026	0.763111
						TCGA-C8-A1HL-01	-0.417097	-0.63603	0.218933
						TCGA-C8-A1HM-01	0.267226	0.544486	-0.27726
						TCGA-C8-A1HN-01	0.661468	0.486682	0.174786
						TCGA-C8-A1HO-01	-0.357871	0.433945	-0.791816
						TCGA-C8-A26V-01	-0.250685	0.483681	-0.734366
						TCGA-C8-A26W-01	-0.683931	0.432089	-1.11602
						TCGA-C8-A26X-01	-0.503959	0.550444	-1.0544
						TCGA-C8-A26Y-01	0.580916	0.536925	0.0439904
						TCGA-C8-A26Z-01	-0.395785	-0.380593	-0.0151914
						TCGA-C8-A273-01	-0.352301	-0.371516	0.0192144
						TCGA-C8-A274-01	0.279843	-0.667185	0.947029
						TCGA-C8-A275-01	-0.330065	-0.378393	0.0483287
						TCGA-C8-A278-01	0.500302	0.395567	0.104736
						TCGA-C8-A27A-01	0.465331	-0.425755	0.891085
						TCGA-C8-A27B-01	-0.631196	0.623477	-1.25467
						TCGA-C8-A3M7-01	-0.302155	-0.431756	0.1296
						TCGA-C8-A3M8-01	-0.680162	-0.273774	-0.406388
						TCGA-C8-A8HP-01	-0.54562	-0.68153	0.13591
						TCGA-C8-A8HQ-01	-0.828122	-0.598913	-0.229209
						TCGA-C8-A8HR-01	-0.728033	0.528363	-1.2564
						TCGA-D8-A13Y-01	-0.470609	-0.373997	-0.0966118
						TCGA-D8-A13Z-01	-0.43362	0.528054	-0.961674
						TCGA-D8-A140-01	-0.641904	0.355029	-0.996933
						TCGA-D8-A141-01	-0.591543	0.562176	-1.15372
						TCGA-D8-A142-01	-0.395015	0.433837	-0.828853
						TCGA-D8-A143-01	-0.580293	-0.412944	-0.167349
						TCGA-D8-A145-01	-0.565009	0.55781	-1.12282
						TCGA-D8-A146-01	-0.624636	0.623198	-1.24783
						TCGA-D8-A147-01	-0.418245	0.782255	-1.2005
						TCGA-D8-A1J8-01	-0.217684	0.384851	-0.602535
						TCGA-D8-A1J9-01	-0.639874	0.599027	-1.2389
						TCGA-D8-A1JA-01	-0.534442	0.858274	-1.39272
						TCGA-D8-A1JB-01	-0.575823	0.344988	-0.920811
						TCGA-D8-A1JC-01	-0.732885	0.413447	-1.14633
						TCGA-D8-A1JD-01	-0.751688	0.479731	-1.23142
						TCGA-D8-A1JE-01	-0.420389	0.5462	-0.966589
						TCGA-D8-A1JF-01	0.317067	0.494061	-0.176994
						TCGA-D8-A1JG-01	0.314515	0.742555	-0.42804
						TCGA-D8-A1JH-01	-0.614938	0.566428	-1.18137
						TCGA-D8-A1JI-01	-0.327672	-0.502146	0.174474
						TCGA-D8-A1JJ-01	-0.479535	-0.472108	-0.00742703
						TCGA-D8-A1JK-01	-0.482537	-0.345845	-0.136692
						TCGA-D8-A1JL-01	0.317466	0.731002	-0.413537
						TCGA-D8-A1JM-01	-0.331754	0.634937	-0.966692
						TCGA-D8-A1JN-01	0.543751	-0.358683	0.902434
						TCGA-D8-A1JP-01	-0.677736	0.579097	-1.25683
						TCGA-D8-A1JS-01	0.524042	-0.786371	1.31041
						TCGA-D8-A1JT-01	0.344566	0.359684	-0.0151182
						TCGA-D8-A1JU-01	-0.387421	0.59486	-0.982281
						TCGA-D8-A1X5-01	-0.612044	0.559672	-1.17172
						TCGA-D8-A1X6-01	-0.285472	-0.4387	0.153227
						TCGA-D8-A1X7-01	-0.36721	0.739998	-1.10721
						TCGA-D8-A1X8-01	-0.478146	0.46509	-0.943236
						TCGA-D8-A1X9-01	-0.522942	0.709903	-1.23284
						TCGA-D8-A1XA-01	-0.505219	0.760392	-1.26561
						TCGA-D8-A1XB-01	-0.73948	0.877947	-1.61743
						TCGA-D8-A1XC-01	-0.363125	0.5809	-0.944026
						TCGA-D8-A1XD-01	-0.495942	0.664904	-1.16085
						TCGA-D8-A1XF-01	-0.742577	0.531321	-1.2739
						TCGA-D8-A1XG-01	-0.676294	0.458882	-1.13518
						TCGA-D8-A1XJ-01	0.327828	0.515644	-0.187816
						TCGA-D8-A1XK-01	-0.592056	0.748148	-1.3402
						TCGA-D8-A1XL-01	-0.417134	-0.380486	-0.0366481
						TCGA-D8-A1XM-01	-0.690329	0.534504	-1.22483
						TCGA-D8-A1XO-01	-0.53446	0.783486	-1.31795
						TCGA-D8-A1XQ-01	0.367823	-0.654792	1.02261
						TCGA-D8-A1XR-01	-0.340476	-0.602946	0.262469
						TCGA-D8-A1XS-01	-0.331193	-0.54269	0.211498
						TCGA-D8-A1XT-01	-0.498656	0.767931	-1.26659
						TCGA-D8-A1XU-01	-0.457877	0.654032	-1.11191
						TCGA-D8-A1XV-01	0.517471	0.457661	0.05981
						TCGA-D8-A1XW-01	-0.309023	0.578107	-0.88713
						TCGA-D8-A1XY-01	-0.234471	0.450126	-0.684597
						TCGA-D8-A1XZ-01	0.406472	0.327965	0.0785068
						TCGA-D8-A1Y0-01	-0.564219	0.369468	-0.933686
						TCGA-D8-A1Y1-01	-0.527194	-0.379952	-0.147242
						TCGA-D8-A1Y2-01	-0.327858	0.290746	-0.618604
						TCGA-D8-A1Y3-01	0.672138	-0.513112	1.18525
						TCGA-D8-A27E-01	0.498835	0.664484	-0.16565
						TCGA-D8-A27F-01	-0.437396	0.763616	-1.20101
						TCGA-D8-A27G-01	-0.734602	0.463969	-1.19857
						TCGA-D8-A27H-01	-0.708927	0.738289	-1.44722
						TCGA-D8-A27I-01	-0.608394	0.532011	-1.1404
						TCGA-D8-A27K-01	-0.423803	0.464435	-0.888239
						TCGA-D8-A27L-01	-0.695225	0.726024	-1.42125
						TCGA-D8-A27M-01	-0.572806	0.823121	-1.39593
						TCGA-D8-A27N-01	-0.452793	-0.522979	0.0701857
						TCGA-D8-A27P-01	-0.378161	0.468942	-0.847103
						TCGA-D8-A27R-01	-0.338144	-0.46039	0.122246
						TCGA-D8-A27T-01	-0.68908	0.365464	-1.05454
						TCGA-D8-A27V-01	-0.28914	0.409647	-0.698787
						TCGA-D8-A27W-01	-0.505997	-0.457456	-0.0485408
						TCGA-D8-A3Z5-01	-0.605483	-0.636597	0.031113
						TCGA-D8-A3Z6-01	-0.579901	-0.688301	0.1084
						TCGA-D8-A4Z1-01	-0.650721	0.349834	-1.00055
						TCGA-D8-A73U-01	-0.712177	-0.435491	-0.276687
						TCGA-D8-A73W-01	-0.792283	-0.391035	-0.401247
						TCGA-D8-A73X-01	-0.449699	-0.546789	0.0970895
						TCGA-E2-A105-01	-0.533365	-0.358564	-0.174801
						TCGA-E2-A106-01	-0.494733	-0.797127	0.302393
						TCGA-E2-A107-01	-0.452084	-0.729837	0.277753
						TCGA-E2-A108-01	-0.359399	0.607372	-0.966771
						TCGA-E2-A109-01	-0.505183	-0.760846	0.255663
						TCGA-E2-A10A-01	-0.444711	0.715064	-1.15977
						TCGA-E2-A10B-01	-0.491071	-0.486347	-0.00472409
						TCGA-E2-A10C-01	0.512408	-0.702518	1.21493
						TCGA-E2-A10E-01	-0.522807	-0.660999	0.138192
						TCGA-E2-A10F-01	-0.54577	0.595385	-1.14115
						TCGA-E2-A14N-01	0.582683	0.839018	-0.256335
						TCGA-E2-A14O-01	-0.403614	-0.793808	0.390195
						TCGA-E2-A14P-01	-0.311825	-0.503149	0.191324
						TCGA-E2-A14Q-01	-0.379387	-0.524055	0.144668
						TCGA-E2-A14R-01	0.445403	0.370691	0.074712
						TCGA-E2-A14S-01	-0.395503	-0.590587	0.195083
						TCGA-E2-A14T-01	0.374677	-0.61191	0.986586
						TCGA-E2-A14U-01	-0.586168	-0.530584	-0.0555843
						TCGA-E2-A14V-01	-0.513143	-0.478541	-0.0346018
						TCGA-E2-A14W-01	0.365372	0.636678	-0.271306
						TCGA-E2-A14X-01	0.311806	0.589641	-0.277835
						TCGA-E2-A14Y-01	0.628425	0.692639	-0.0642137
						TCGA-E2-A14Z-01	0.351907	-0.614901	0.966807
						TCGA-E2-A150-01	0.222515	0.486083	-0.263568
						TCGA-E2-A152-01	-0.789264	0.384919	-1.17418
						TCGA-E2-A153-01	-0.584216	0.588635	-1.17285
						TCGA-E2-A154-01	-0.4516	-0.565346	0.113746
						TCGA-E2-A155-01	-0.497758	0.628014	-1.12577
						TCGA-E2-A156-01	-0.303953	-0.394682	0.0907287
						TCGA-E2-A158-01	-0.572562	0.853224	-1.42579
						TCGA-E2-A159-01	-0.462201	0.67243	-1.13463
						TCGA-E2-A15A-01	-0.55147	0.582498	-1.13397
						TCGA-E2-A15C-01	-0.549285	0.460976	-1.01026
						TCGA-E2-A15D-01	-0.547028	0.450727	-0.997755
						TCGA-E2-A15E-01	-0.602849	0.399269	-1.00212
						TCGA-E2-A15F-01	-0.335134	0.557597	-0.892731
						TCGA-E2-A15G-01	-0.361924	-0.474737	0.112812
						TCGA-E2-A15H-01	-0.278635	-0.628314	0.349679
						TCGA-E2-A15I-01	-0.35785	0.379808	-0.737658
						TCGA-E2-A15J-01	0.263391	-0.389782	0.653172
						TCGA-E2-A15K-01	-0.648367	-0.692597	0.0442304
						TCGA-E2-A15L-01	-0.295952	0.405958	-0.701911
						TCGA-E2-A15M-01	-0.335457	0.541968	-0.877425
						TCGA-E2-A15O-01	-0.501152	-0.475727	-0.0254248
						TCGA-E2-A15P-01	-0.401202	0.576866	-0.978068
						TCGA-E2-A15R-01	0.314326	0.498989	-0.184663
						TCGA-E2-A15S-01	-0.375571	0.315609	-0.69118
						TCGA-E2-A15T-01	-0.390805	0.367713	-0.758518
						TCGA-E2-A1AZ-01	-0.387075	0.78103	-1.16811
						TCGA-E2-A1B0-01	0.365553	0.468763	-0.10321
						TCGA-E2-A1B1-01	-0.312556	-0.453861	0.141305
						TCGA-E2-A1B4-01	-0.251442	-0.731167	0.479725
						TCGA-E2-A1B5-01	0.32896	-0.419203	0.748163
						TCGA-E2-A1B6-01	0.604878	-0.436471	1.04135
						TCGA-E2-A1BC-01	-0.336314	0.402863	-0.739177
						TCGA-E2-A1BD-01	-0.464521	-0.756258	0.291737
						TCGA-E2-A1IE-01	-0.618494	0.391352	-1.00985
						TCGA-E2-A1IF-01	-0.4866	-0.673792	0.187192
						TCGA-E2-A1IG-01	-0.838547	0.507218	-1.34577
						TCGA-E2-A1IH-01	-0.512338	0.460415	-0.972753
						TCGA-E2-A1II-01	0.459531	0.790839	-0.331308
						TCGA-E2-A1IJ-01	-0.628705	0.432744	-1.06145
						TCGA-E2-A1IK-01	0.400779	-0.421072	0.821851
						TCGA-E2-A1IL-01	-0.475293	-0.421602	-0.0536908
						TCGA-E2-A1IN-01	0.35053	-0.270222	0.620753
						TCGA-E2-A1IO-01	-0.708379	0.75115	-1.45953
						TCGA-E2-A1IU-01	-0.543329	-0.436241	-0.107088
						TCGA-E2-A1L6-01	-0.418399	-0.383876	-0.0345228
						TCGA-E2-A1L7-01	-0.72519	0.573564	-1.29875
						TCGA-E2-A1L8-01	-0.430714	-0.513502	0.0827882
						TCGA-E2-A1L9-01	-0.401418	0.413631	-0.815048
						TCGA-E2-A1LA-01	-0.63788	-0.532647	-0.105233
						TCGA-E2-A1LB-01	0.325742	-0.715728	1.04147
						TCGA-E2-A1LE-01	-0.633036	-0.565482	-0.0675548
						TCGA-E2-A1LG-01	0.746896	0.373002	0.373894
						TCGA-E2-A1LH-01	-0.63857	-0.378414	-0.260157
						TCGA-E2-A1LI-01	-0.472973	0.59734	-1.07031
						TCGA-E2-A1LK-01	0.380641	0.716811	-0.336171
						TCGA-E2-A1LL-01	-0.448402	-0.365474	-0.0829287
						TCGA-E2-A1LS-01	0.356314	-0.346223	0.702538
						TCGA-E2-A2P5-01	-0.465801	-0.814842	0.34904
						TCGA-E2-A2P6-01	-0.48153	-0.55861	0.0770796
						TCGA-E2-A3DX-01	-0.668946	0.411942	-1.08089
						TCGA-E2-A56Z-01	-0.497176	-0.72714	0.229964
						TCGA-E2-A570-01	0.312096	0.58043	-0.268333
						TCGA-E2-A572-01	-0.309584	-0.722145	0.412561
						TCGA-E2-A573-01	-0.282907	0.651899	-0.934805
						TCGA-E2-A574-01	0.649138	0.539611	0.109528
						TCGA-E2-A576-01	-0.507072	-0.894037	0.386966
						TCGA-E2-A9RU-01	-0.358026	-0.353013	-0.00501266
						TCGA-E9-A1N3-01	0.401256	0.762736	-0.36148
						TCGA-E9-A1N4-01	0.543092	0.427963	0.11513
						TCGA-E9-A1N5-01	-0.65982	0.4658	-1.12562
						TCGA-E9-A1N6-01	-0.519098	0.382953	-0.90205
						TCGA-E9-A1N8-01	-0.742312	0.584594	-1.32691
						TCGA-E9-A1N9-01	0.230752	-0.357495	0.588247
						TCGA-E9-A1NA-01	-0.647705	0.47021	-1.11791
						TCGA-E9-A1NC-01	-0.364226	0.513879	-0.878104
						TCGA-E9-A1ND-01	0.36167	0.552201	-0.190532
						TCGA-E9-A1NE-01	-0.658981	0.47464	-1.13362
						TCGA-E9-A1NF-01	-0.696302	0.280938	-0.97724
						TCGA-E9-A1NG-01	-0.500519	0.608939	-1.10946
						TCGA-E9-A1NH-01	-0.578269	0.435552	-1.01382
						TCGA-E9-A1NI-01	-0.528702	-0.52714	-0.00156209
						TCGA-E9-A1QZ-01	-0.263674	-0.325698	0.0620241
						TCGA-E9-A1R0-01	-0.475689	-0.456861	-0.0188275
						TCGA-E9-A1R2-01	-0.697608	-0.449952	-0.247656
						TCGA-E9-A1R3-01	-0.523283	0.448436	-0.971719
						TCGA-E9-A1R4-01	-0.669202	0.590146	-1.25935
						TCGA-E9-A1R5-01	-0.278834	-0.510324	0.23149
						TCGA-E9-A1R6-01	0.299597	0.44552	-0.145923
						TCGA-E9-A1R7-01	-0.701682	0.299308	-1.00099
						TCGA-E9-A1RA-01	-0.588507	0.392492	-0.980999
						TCGA-E9-A1RB-01	0.394052	0.601025	-0.206973
						TCGA-E9-A1RC-01	-0.319721	-0.369505	0.0497843
						TCGA-E9-A1RD-01	0.501348	0.349437	0.151911
						TCGA-E9-A1RE-01	0.322666	-0.464543	0.787208
						TCGA-E9-A1RF-01	-0.501897	-0.675065	0.173168
						TCGA-E9-A1RG-01	-0.253379	-0.65725	0.403871
						TCGA-E9-A1RH-01	-0.38608	0.509989	-0.896069
						TCGA-E9-A1RI-01	-0.272913	0.396472	-0.669386
						TCGA-E9-A226-01	-0.593817	0.762635	-1.35645
						TCGA-E9-A227-01	0.262638	-0.454523	0.717161
						TCGA-E9-A228-01	-0.384549	-0.319103	-0.065446
						TCGA-E9-A229-01	-0.701849	0.583798	-1.28565
						TCGA-E9-A22A-01	-0.212518	-0.496576	0.284057
						TCGA-E9-A22B-01	0.237629	-0.667127	0.904756
						TCGA-E9-A22D-01	-0.253145	0.313607	-0.566751
						TCGA-E9-A22E-01	-0.491928	0.291692	-0.78362
						TCGA-E9-A22G-01	-0.295333	0.37291	-0.668244
						TCGA-E9-A22H-01	-0.359338	0.438559	-0.797897
						TCGA-E9-A243-01	-0.302878	0.603086	-0.905964
						TCGA-E9-A244-01	0.575465	0.800511	-0.225046
						TCGA-E9-A245-01	-0.410902	-0.359818	-0.0510849
						TCGA-E9-A247-01	-0.364977	-0.580001	0.215024
						TCGA-E9-A248-01	0.241892	0.544302	-0.302411
						TCGA-E9-A249-01	-0.302011	-0.307603	0.00559196
						TCGA-E9-A24A-01	-0.260921	0.683565	-0.944486
						TCGA-E9-A295-01	-0.556433	-0.722246	0.165813
						TCGA-E9-A2JS-01	-0.429624	-0.378646	-0.0509772
						TCGA-E9-A2JT-01	-0.471912	0.48891	-0.960821
						TCGA-E9-A3HO-01	-0.515065	-0.436539	-0.0785258
						TCGA-E9-A3Q9-01	-0.343478	-0.549201	0.205723
						TCGA-E9-A3QA-01	-0.604549	0.850836	-1.45538
						TCGA-E9-A3X8-01	-0.284743	-0.722277	0.437533
						TCGA-E9-A54X-01	-0.308346	-0.384765	0.076419
						TCGA-E9-A54Y-01	-0.323317	-0.768089	0.444771
						TCGA-E9-A5FK-01	0.277039	-0.674583	0.951622
						TCGA-E9-A5FL-01	0.361454	-0.745762	1.10722
						TCGA-E9-A5UO-01	-0.542077	0.588781	-1.13086
						TCGA-E9-A5UP-01	-0.638384	-0.680064	0.0416794
						TCGA-E9-A6HE-01	-0.506135	-0.548541	0.0424059
						TCGA-EW-A1IW-01	-0.741139	-0.520616	-0.220524
						TCGA-EW-A1IX-01	-0.455191	0.427125	-0.882316
						TCGA-EW-A1IY-01	0.28554	0.775783	-0.490244
						TCGA-EW-A1IZ-01	-0.333864	0.219644	-0.553508
						TCGA-EW-A1J1-01	-0.65451	-0.422326	-0.232184
						TCGA-EW-A1J2-01	-0.518645	0.535073	-1.05372
						TCGA-EW-A1J3-01	-0.587476	0.402492	-0.989969
						TCGA-EW-A1J5-01	-0.65671	0.429429	-1.08614
						TCGA-EW-A1J6-01	-0.355975	-0.526394	0.170419
						TCGA-EW-A1OV-01	-0.612723	0.416456	-1.02918
						TCGA-EW-A1OW-01	0.343863	0.878758	-0.534895
						TCGA-EW-A1OX-01	-0.419452	-0.390406	-0.0290462
						TCGA-EW-A1OY-01	-0.422275	0.437678	-0.859953
						TCGA-EW-A1OZ-01	-0.579776	-0.603238	0.0234621
						TCGA-EW-A1P0-01	0.471194	0.352076	0.119118
						TCGA-EW-A1P1-01	-0.586749	0.858073	-1.44482
						TCGA-EW-A1P3-01	-0.38334	-0.701059	0.317719
						TCGA-EW-A1P4-01	-0.271123	0.680411	-0.951534
						TCGA-EW-A1P5-01	-0.575482	-0.415447	-0.160035
						TCGA-EW-A1P6-01	-0.413081	0.386954	-0.800035
						TCGA-EW-A1P7-01	-0.607976	0.880718	-1.48869
						TCGA-EW-A1P8-01	0.34972	0.642327	-0.292608
						TCGA-EW-A1PA-01	-0.404954	0.351482	-0.756436
						TCGA-EW-A1PB-01	0.193958	0.573086	-0.379128
						TCGA-EW-A1PC-01	-0.560687	-0.468209	-0.0924775
						TCGA-EW-A1PD-01	-0.758941	0.350333	-1.10927
						TCGA-EW-A1PE-01	-0.576365	-0.429243	-0.147122
						TCGA-EW-A1PF-01	-0.735161	0.759102	-1.49426
						TCGA-EW-A1PG-01	-0.557719	0.649134	-1.20685
						TCGA-EW-A1PH-01	0.431758	0.482837	-0.0510799
						TCGA-EW-A2FR-01	-0.704722	0.558152	-1.26287
						TCGA-EW-A2FS-01	-0.677651	-0.590289	-0.0873621
						TCGA-EW-A2FV-01	-0.297854	-0.637241	0.339388
						TCGA-EW-A2FW-01	-0.480722	-0.862039	0.381318
						TCGA-EW-A3E8-01	-0.764835	-0.525732	-0.239103
						TCGA-EW-A3U0-01	-0.654044	0.410984	-1.06503
						TCGA-EW-A423-01	-0.553475	-0.805524	0.252049
						TCGA-EW-A424-01	-0.411058	-0.506856	0.0957973
						TCGA-EW-A6S9-01	-0.69088	0.415162	-1.10604
						TCGA-EW-A6SA-01	-0.378809	-0.630264	0.251455
						TCGA-EW-A6SB-01	-0.330275	-0.42851	0.098235
						TCGA-EW-A6SC-01	-0.813083	0.542159	-1.35524
						TCGA-EW-A6SD-01	-0.61559	-0.260787	-0.354803
						TCGA-GI-A2C8-01	-0.347429	0.413937	-0.761365
						TCGA-GI-A2C9-01	-0.444261	0.722246	-1.16651
						TCGA-GM-A2D9-01	-0.43048	-0.498327	0.0678469
						TCGA-GM-A2DA-01	-0.423646	-0.451264	0.0276189
						TCGA-GM-A2DB-01	0.339367	-0.27899	0.618357
						TCGA-GM-A2DC-01	0.332373	-0.552277	0.88465
						TCGA-GM-A2DD-01	-0.393363	0.364989	-0.758352
						TCGA-GM-A2DF-01	-0.548911	0.731528	-1.28044
						TCGA-GM-A2DH-01	-0.450693	0.569088	-1.01978
						TCGA-GM-A2DI-01	-0.872029	0.623627	-1.49566
						TCGA-GM-A2DK-01	-0.406884	-0.312244	-0.0946398
						TCGA-GM-A2DL-01	-0.556502	0.43696	-0.993463
						TCGA-GM-A2DM-01	-0.307277	0.413649	-0.720926
						TCGA-GM-A2DN-01	-0.520546	0.443529	-0.964075
						TCGA-GM-A2DO-01	-0.516769	-0.637528	0.120759
						TCGA-GM-A3NW-01	-0.54345	-0.349816	-0.193634
						TCGA-GM-A3NY-01	0.340358	-0.745927	1.08629
						TCGA-GM-A3XG-01	0.291879	-0.710473	1.00235
						TCGA-GM-A3XL-01	0.324314	0.694489	-0.370175
						TCGA-GM-A3XN-01	-0.565396	-0.691997	0.126601
						TCGA-GM-A4E0-01	-0.438231	-0.414242	-0.0239894
						TCGA-GM-A5PV-01	0.408193	-0.639207	1.0474
						TCGA-GM-A5PX-01	0.471869	-0.433206	0.905075
						TCGA-HN-A2NL-01	0.244942	0.240835	0.00410733
						TCGA-HN-A2OB-01	-0.747525	-0.417583	-0.329943
						TCGA-JL-A3YW-01	-0.397535	0.503855	-0.90139
						TCGA-JL-A3YX-01	0.239304	-0.802357	1.04166
						TCGA-LD-A66U-01	-0.627337	-0.788147	0.16081
						TCGA-LD-A74U-01	-0.712156	-0.526056	-0.186099
						TCGA-LD-A7W5-01	-0.775149	-0.541003	-0.234147
						TCGA-LD-A7W6-01	-0.71187	-0.693173	-0.0186973
						TCGA-LD-A9QF-01	-0.528865	-0.659827	0.130961
						TCGA-LL-A440-01	-0.770694	0.430415	-1.20111
						TCGA-LL-A441-01	-0.742138	-0.523826	-0.218312
						TCGA-LL-A442-01	-0.282896	0.396424	-0.67932
						TCGA-LL-A50Y-01	0.233004	-0.71086	0.943863
						TCGA-LL-A5YL-01	-0.325306	-0.795382	0.470076
						TCGA-LL-A5YM-01	-0.423299	-0.672639	0.24934
						TCGA-LL-A5YN-01	-0.55746	-0.631157	0.0736969
						TCGA-LL-A5YO-01	-0.290153	-0.376811	0.0866583
						TCGA-LL-A5YP-01	-0.714733	0.650175	-1.36491
						TCGA-LL-A6FP-01	-0.367521	-0.784491	0.416969
						TCGA-LL-A6FQ-01	-0.434465	-0.652348	0.217883
						TCGA-LL-A6FR-01	-0.576192	0.480511	-1.0567
						TCGA-LL-A73Y-01	-0.488704	0.625774	-1.11448
						TCGA-LL-A73Z-01	-0.636668	-0.661993	0.0253245
						TCGA-LL-A740-01	-0.522719	-0.308371	-0.214348
						TCGA-LL-A7SZ-01	-0.376131	-0.609475	0.233344
						TCGA-LL-A7T0-01	-0.47064	-0.550609	0.0799696
						TCGA-LL-A8F5-01	-0.550474	0.472587	-1.02306
						TCGA-LL-A9Q3-01	-0.323931	-0.605429	0.281498
						TCGA-LQ-A4E4-01	-0.606164	-0.362323	-0.243841
						TCGA-MS-A51U-01	-0.452863	-0.654417	0.201553
						TCGA-OK-A5Q2-01	-0.828265	-0.634783	-0.193481
						TCGA-OL-A5D6-01	-0.483087	-0.447658	-0.0354282
						TCGA-OL-A5D7-01	-0.414217	0.563369	-0.977586
						TCGA-OL-A5D8-01	-0.642925	-0.36295	-0.279975
						TCGA-OL-A5DA-01	-0.772435	-0.467429	-0.305006
						TCGA-OL-A5RU-01	-0.394227	-0.671377	0.27715
						TCGA-OL-A5RV-01	-0.539229	-0.588256	0.0490265
						TCGA-OL-A5RW-01	-0.368028	0.76035	-1.12838
						TCGA-OL-A5RX-01	-0.627765	-0.592296	-0.0354686
						TCGA-OL-A5RY-01	-0.73406	-0.441672	-0.292388
						TCGA-OL-A5RZ-01	-0.543509	-0.860286	0.316777
						TCGA-OL-A5S0-01	-0.531145	0.46028	-0.991425
						TCGA-OL-A66I-01	-0.232131	0.502839	-0.73497
						TCGA-OL-A66J-01	-0.479066	-0.388029	-0.0910369
						TCGA-OL-A66K-01	-0.419508	-0.316208	-0.1033
						TCGA-OL-A66L-01	-0.214784	-0.780453	0.565669
						TCGA-OL-A66N-01	-0.575902	-0.807092	0.231191
						TCGA-OL-A66O-01	-0.406221	-0.74231	0.336088
						TCGA-OL-A66P-01	-0.393139	-0.425816	0.0326771
						TCGA-OL-A6VO-01	-0.41426	0.550992	-0.965252
						TCGA-OL-A6VQ-01	-0.667545	0.366865	-1.03441
						TCGA-OL-A6VR-01	-0.607002	-0.773143	0.166142
						TCGA-OL-A97C-01	-0.621962	-0.708775	0.0868125
						TCGA-PE-A5DC-01	-0.744572	-0.624763	-0.119809
						TCGA-PE-A5DD-01	-0.799946	-0.587544	-0.212402
						TCGA-PE-A5DE-01	-0.762484	-0.381624	-0.38086
						TCGA-PL-A8LX-01	-0.561337	0.24181	-0.803147
						TCGA-PL-A8LY-01	0.263737	-0.76864	1.03238
						TCGA-PL-A8LZ-01	-0.524006	0.683388	-1.20739
						TCGA-S3-A6ZF-01	-0.659962	0.292021	-0.951984
						TCGA-S3-A6ZG-01	-0.55076	-0.330563	-0.220197
						TCGA-S3-A6ZH-01	-0.540172	-0.705806	0.165634
						TCGA-S3-AA0Z-01	-0.864458	0.588556	-1.45301
						TCGA-S3-AA10-01	-0.506175	0.879008	-1.38518
						TCGA-S3-AA11-01	-0.745942	-0.714946	-0.0309968
						TCGA-S3-AA12-01	-0.472225	0.571199	-1.04342
						TCGA-S3-AA14-01	-0.435714	-0.310367	-0.125347
						TCGA-S3-AA15-01	-0.636182	0.705009	-1.34119
						TCGA-S3-AA17-01	-0.814969	-0.638346	-0.176623
						TCGA-UL-AAZ6-01	-0.442414	-0.750395	0.307981
						TCGA-UU-A93S-01	0.581238	-0.417381	0.99862
						TCGA-V7-A7HQ-01	-0.396228	-0.68381	0.287582
						TCGA-W8-A86G-01	-0.568836	-0.505303	-0.0635326
						TCGA-WT-AB41-01	-0.430557	-0.909067	0.47851
						TCGA-WT-AB44-01	-0.401536	-0.615472	0.213936
						TCGA-XX-A899-01	-0.657111	-0.414672	-0.242439
						TCGA-XX-A89A-01	-0.754481	-0.392316	-0.362164
						TCGA-Z7-A8R5-01	-0.297405	-0.798708	0.501303
						TCGA-Z7-A8R6-01	-0.694411	-0.718521	0.0241103
						TCGA-2W-A8YY-01	0.534427	-0.585635	1.12006
						TCGA-4J-AA1J-01	-0.609275	0.50622	-1.11549
						TCGA-BI-A0VR-01	-0.467319	0.827674	-1.29499
						TCGA-BI-A0VS-01	-0.690035	0.787571	-1.47761
						TCGA-BI-A20A-01	0.3098	0.545609	-0.235808
						TCGA-C5-A0TN-01	-0.596563	0.460993	-1.05756
						TCGA-C5-A1BE-01	-0.62909	0.419728	-1.04882
						TCGA-C5-A1BF-01	0.208602	0.501221	-0.29262
						TCGA-C5-A1BI-01	-0.76292	0.643573	-1.40649
						TCGA-C5-A1BJ-01	-0.772761	0.590196	-1.36296
						TCGA-C5-A1BK-01	-0.745489	0.611619	-1.35711
						TCGA-C5-A1BL-01	-0.46565	0.857668	-1.32332
						TCGA-C5-A1BM-01	-0.595387	0.774929	-1.37032
						TCGA-C5-A1BN-01	-0.451954	0.754516	-1.20647
						TCGA-C5-A1BQ-01	-0.423921	0.523969	-0.947891
						TCGA-C5-A1M5-01	-0.376705	0.426045	-0.80275
						TCGA-C5-A1M6-01	-0.622245	0.652611	-1.27486
						TCGA-C5-A1M7-01	-0.377643	0.881715	-1.25936
						TCGA-C5-A1M8-01	-0.531208	0.491875	-1.02308
						TCGA-C5-A1M9-01	0.441094	0.662618	-0.221524
						TCGA-C5-A1ME-01	-0.20795	-0.405159	0.197209
						TCGA-C5-A1MF-01	-0.337901	-0.537721	0.19982
						TCGA-C5-A1MH-01	-0.650271	0.727387	-1.37766
						TCGA-C5-A1MI-01	-0.526088	0.599863	-1.12595
						TCGA-C5-A1MJ-01	0.399683	0.696344	-0.296662
						TCGA-C5-A1MK-01	-0.404105	0.662209	-1.06631
						TCGA-C5-A1ML-01	-0.568665	0.617109	-1.18577
						TCGA-C5-A1MN-01	-0.496335	0.768171	-1.26451
						TCGA-C5-A1MP-01	-0.665217	0.478236	-1.14345
						TCGA-C5-A1MQ-01	-0.380919	-0.417757	0.0368381
						TCGA-C5-A2LS-01	-0.20163	-0.369526	0.167896
						TCGA-C5-A2LT-01	-0.367718	0.74915	-1.11687
						TCGA-C5-A2LV-01	-0.361387	0.599756	-0.961144
						TCGA-C5-A2LX-01	-0.575601	0.759861	-1.33546
						TCGA-C5-A2LY-01	-0.352145	0.546475	-0.89862
						TCGA-C5-A2LZ-01	-0.536998	0.676015	-1.21301
						TCGA-C5-A2M1-01	0.443358	0.667959	-0.224601
						TCGA-C5-A2M2-01	-0.374894	0.448006	-0.8229
						TCGA-C5-A3HD-01	-0.214859	0.643679	-0.858538
						TCGA-C5-A3HE-01	0.62453	0.562667	0.0618633
						TCGA-C5-A3HF-01	0.182693	0.573888	-0.391195
						TCGA-C5-A3HL-01	-0.455154	0.568155	-1.02331
						TCGA-C5-A7CG-01	-0.44399	0.608859	-1.05285
						TCGA-C5-A7CH-01	-0.613386	0.835711	-1.4491
						TCGA-C5-A7CJ-01	-0.593409	0.880595	-1.474
						TCGA-C5-A7CK-01	-0.489426	0.771845	-1.26127
						TCGA-C5-A7CL-01	-0.923425	0.668718	-1.59214
						TCGA-C5-A7CM-01	-0.468769	0.432004	-0.900773
						TCGA-C5-A7CO-01	0.600489	0.511768	0.0887206
						TCGA-C5-A7UC-01	-0.548532	0.661809	-1.21034
						TCGA-C5-A7UE-01	-0.709164	0.622657	-1.33182
						TCGA-C5-A7UH-01	-0.768549	0.732679	-1.50123
						TCGA-C5-A7UI-01	-0.276781	0.443509	-0.72029
						TCGA-C5-A7X3-01	-0.395814	0.496444	-0.892258
						TCGA-C5-A7X5-01	-0.578041	0.66732	-1.24536
						TCGA-C5-A7X8-01	-0.606083	-0.398821	-0.207263
						TCGA-C5-A7XC-01	-0.69453	0.708297	-1.40283
						TCGA-C5-A8XH-01	-0.549089	0.810299	-1.35939
						TCGA-C5-A8XI-01	-0.561572	0.619556	-1.18113
						TCGA-C5-A8XJ-01	-0.702298	0.392818	-1.09512
						TCGA-C5-A8XK-01	-0.293171	0.733097	-1.02627
						TCGA-C5-A8YQ-01	0.241084	0.782324	-0.541241
						TCGA-C5-A8YR-01	-0.391108	0.43434	-0.825448
						TCGA-C5-A8YT-01	-0.651456	-0.495317	-0.15614
						TCGA-C5-A8ZZ-01	-0.45617	0.611464	-1.06763
						TCGA-C5-A901-01	-0.720677	0.883387	-1.60406
						TCGA-C5-A902-01	-0.666901	0.511353	-1.17825
						TCGA-C5-A905-01	0.268292	0.442098	-0.173806
						TCGA-C5-A907-01	0.276663	0.59021	-0.313547
						TCGA-DG-A2KH-01	0.241566	0.36588	-0.124313
						TCGA-DG-A2KJ-01	-0.507827	-0.699276	0.191449
						TCGA-DG-A2KK-01	0.241403	-0.416678	0.658081
						TCGA-DG-A2KL-01	-0.534208	0.831818	-1.36603
						TCGA-DG-A2KM-01	-0.517539	0.572388	-1.08993
						TCGA-DR-A0ZL-01	-0.47178	0.74754	-1.21932
						TCGA-DR-A0ZM-01	0.374764	-0.675203	1.04997
						TCGA-DS-A0VK-01	-0.841791	0.685259	-1.52705
						TCGA-DS-A0VL-01	-0.64765	0.606677	-1.25433
						TCGA-DS-A0VM-01	-0.294628	0.593463	-0.88809
						TCGA-DS-A0VN-01	-0.409489	0.617387	-1.02688
						TCGA-DS-A1O9-01	-0.698926	0.82916	-1.52809
						TCGA-DS-A1OA-01	-0.493663	0.575417	-1.06908
						TCGA-DS-A1OB-01	0.444112	0.663718	-0.219605
						TCGA-DS-A1OC-01	-0.52475	0.788929	-1.31368
						TCGA-DS-A1OD-01	-0.428142	0.545057	-0.9732
						TCGA-DS-A3LQ-01	-0.606859	0.456364	-1.06322
						TCGA-DS-A5RQ-01	-0.504409	0.498744	-1.00315
						TCGA-DS-A7WF-01	-0.600129	0.641567	-1.2417
						TCGA-DS-A7WH-01	-0.605429	0.78292	-1.38835
						TCGA-DS-A7WI-01	-0.341077	0.464052	-0.805129
						TCGA-EA-A1QS-01	-0.770879	0.743065	-1.51394
						TCGA-EA-A1QT-01	-0.488864	0.479282	-0.968146
						TCGA-EA-A3HQ-01	-0.478789	0.858494	-1.33728
						TCGA-EA-A3HR-01	-0.685135	0.522943	-1.20808
						TCGA-EA-A3HS-01	-0.612459	0.81284	-1.4253
						TCGA-EA-A3HT-01	-0.403231	0.881329	-1.28456
						TCGA-EA-A3HU-01	-0.383639	0.819743	-1.20338
						TCGA-EA-A3QD-01	-0.429416	0.497188	-0.926603
						TCGA-EA-A3QE-01	-0.694582	0.847352	-1.54193
						TCGA-EA-A3Y4-01	-0.503983	0.531834	-1.03582
						TCGA-EA-A410-01	-0.424595	-0.628988	0.204393
						TCGA-EA-A411-01	-0.732062	0.683208	-1.41527
						TCGA-EA-A439-01	-0.70444	0.615664	-1.3201
						TCGA-EA-A43B-01	-0.47759	0.42967	-0.907259
						TCGA-EA-A44S-01	-0.316319	0.364237	-0.680556
						TCGA-EA-A4BA-01	-0.279713	-0.636408	0.356694
						TCGA-EA-A50E-01	0.387457	0.806841	-0.419384
						TCGA-EA-A556-01	0.578327	0.474946	0.103381
						TCGA-EA-A5FO-01	0.592688	0.541436	0.0512518
						TCGA-EA-A5O9-01	-0.516553	0.668094	-1.18465
						TCGA-EA-A5ZD-01	-0.195627	0.668947	-0.864574
						TCGA-EA-A5ZE-01	-0.392684	0.528992	-0.921676
						TCGA-EA-A5ZF-01	-0.767973	0.344772	-1.11274
						TCGA-EA-A6QX-01	-0.473288	0.573143	-1.04643
						TCGA-EA-A78R-01	-0.26268	0.820059	-1.08274
						TCGA-EA-A97N-01	-0.758397	0.740587	-1.49898
						TCGA-EK-A2GZ-01	-0.541582	0.595834	-1.13742
						TCGA-EK-A2H0-01	0.292928	0.5703	-0.277372
						TCGA-EK-A2H1-01	-0.321978	0.645731	-0.967708
						TCGA-EK-A2IP-01	-0.676623	0.459273	-1.1359
						TCGA-EK-A2IR-01	0.272127	0.403287	-0.13116
						TCGA-EK-A2PG-01	0.300379	0.564202	-0.263823
						TCGA-EK-A2PI-01	-0.536113	0.568916	-1.10503
						TCGA-EK-A2PK-01	-0.266565	0.572307	-0.838872
						TCGA-EK-A2PL-01	0.266429	0.582104	-0.315675
						TCGA-EK-A2PM-01	0.510498	0.710223	-0.199725
						TCGA-EK-A2R7-01	0.466982	0.473579	-0.00659706
						TCGA-EK-A2R8-01	-0.329656	0.760508	-1.09016
						TCGA-EK-A2R9-01	-0.462842	-0.48012	0.0172787
						TCGA-EK-A2RA-01	-0.405485	0.603703	-1.00919
						TCGA-EK-A2RB-01	-0.308774	0.539312	-0.848086
						TCGA-EK-A2RC-01	-0.533945	0.497765	-1.03171
						TCGA-EK-A2RE-01	-0.698776	0.70842	-1.4072
						TCGA-EK-A2RJ-01	0.475088	0.580835	-0.105746
						TCGA-EK-A2RK-01	0.343601	0.533434	-0.189833
						TCGA-EK-A2RL-01	-0.493997	0.455029	-0.949026
						TCGA-EK-A2RM-01	-0.255035	0.409831	-0.664866
						TCGA-EK-A2RN-01	-0.471865	0.513698	-0.985563
						TCGA-EK-A2RO-01	-0.596545	0.676059	-1.2726
						TCGA-EK-A3GJ-01	-0.495087	0.627614	-1.1227
						TCGA-EK-A3GK-01	-0.387615	0.604448	-0.992063
						TCGA-EK-A3GN-01	0.604968	0.636309	-0.0313413
						TCGA-EX-A1H5-01	-0.660981	0.483752	-1.14473
						TCGA-EX-A1H6-01	0.325113	-0.378629	0.703742
						TCGA-EX-A3L1-01	-0.618701	0.692381	-1.31108
						TCGA-EX-A449-01	-0.167337	-0.421609	0.254273
						TCGA-EX-A69L-01	0.353424	0.415752	-0.0623275
						TCGA-EX-A69M-01	-0.376493	0.388858	-0.765351
						TCGA-EX-A8YF-01	0.604148	0.377573	0.226575
						TCGA-FU-A23K-01	0.577308	0.485351	0.0919564
						TCGA-FU-A23L-01	-0.428383	0.397137	-0.82552
						TCGA-FU-A2QG-01	-0.470626	0.80271	-1.27334
						TCGA-FU-A3EO-01	0.374462	-0.443016	0.817478
						TCGA-FU-A3HY-01	-0.264481	0.824033	-1.08851
						TCGA-FU-A3HZ-01	0.532757	-0.459188	0.991945
						TCGA-FU-A3NI-01	-0.69814	0.780637	-1.47878
						TCGA-FU-A3TQ-01	-0.531349	0.683657	-1.21501
						TCGA-FU-A3TX-01	-0.448318	0.779594	-1.22791
						TCGA-FU-A3WB-01	-0.417176	0.458866	-0.876042
						TCGA-FU-A3YQ-01	-0.602936	0.76236	-1.3653
						TCGA-FU-A40J-01	-0.28572	0.843566	-1.12929
						TCGA-FU-A57G-01	-0.322515	-0.363945	0.0414293
						TCGA-FU-A5XV-01	-0.422789	0.803645	-1.22643
						TCGA-FU-A770-01	-0.213144	0.71981	-0.932954
						TCGA-GH-A9DA-01	-0.548757	0.649944	-1.1987
						TCGA-HG-A2PA-01	-0.70492	0.720399	-1.42532
						TCGA-HM-A3JJ-01	-0.623365	0.468848	-1.09221
						TCGA-HM-A3JK-01	-0.627719	0.526392	-1.15411
						TCGA-HM-A4S6-01	-0.637232	0.665027	-1.30226
						TCGA-HM-A6W2-01	0.366776	-0.59445	0.961225
						TCGA-IR-A3L7-01	-0.298	-0.42503	0.12703
						TCGA-IR-A3LA-01	0.789985	-0.38444	1.17443
						TCGA-IR-A3LB-01	-0.582713	0.64378	-1.22649
						TCGA-IR-A3LC-01	0.380092	0.702968	-0.322877
						TCGA-IR-A3LF-01	-0.197868	0.425789	-0.623657
						TCGA-IR-A3LH-01	-0.609314	-0.450599	-0.158716
						TCGA-IR-A3LI-01	-0.337494	-0.387761	0.0502666
						TCGA-IR-A3LK-01	0.581073	0.852195	-0.271122
						TCGA-IR-A3LL-01	-0.45972	0.647462	-1.10718
						TCGA-JW-A5VG-01	-0.530575	0.507108	-1.03768
						TCGA-JW-A5VH-01	0.544069	-0.522651	1.06672
						TCGA-JW-A5VI-01	-0.705424	0.740471	-1.4459
						TCGA-JW-A5VJ-01	-0.639849	0.740144	-1.37999
						TCGA-JW-A5VK-01	-0.301638	0.492583	-0.794221
						TCGA-JW-A5VL-01	-0.591819	0.490616	-1.08244
						TCGA-JW-A69B-01	0.374781	0.36754	0.00724091
						TCGA-JW-A852-01	-0.366081	0.398883	-0.764965
						TCGA-JW-AAVH-01	0.26913	0.423922	-0.154792
						TCGA-JX-A3PZ-01	-0.384728	0.427921	-0.812649
						TCGA-JX-A3Q0-01	-0.25007	0.738122	-0.988192
						TCGA-JX-A3Q8-01	-0.254577	-0.407937	0.15336
						TCGA-JX-A5QV-01	-0.651515	0.403716	-1.05523
						TCGA-LP-A4AU-01	-0.258896	0.583352	-0.842248
						TCGA-LP-A4AW-01	-0.515514	0.446716	-0.96223
						TCGA-LP-A4AX-01	-0.466475	0.550619	-1.01709
						TCGA-LP-A5U2-01	0.614614	0.680991	-0.0663771
						TCGA-LP-A5U3-01	0.151283	0.637577	-0.486293
						TCGA-LP-A7HU-01	0.476218	0.527105	-0.0508878
						TCGA-MA-AA3W-01	-0.721417	0.694977	-1.41639
						TCGA-MA-AA3X-01	-0.414577	0.693383	-1.10796
						TCGA-MA-AA3Y-01	-0.32204	0.722277	-1.04432
						TCGA-MA-AA3Z-01	-0.418256	0.485904	-0.90416
						TCGA-MA-AA41-01	-0.419745	0.839491	-1.25924
						TCGA-MA-AA42-01	0.53712	0.568006	-0.0308868
						TCGA-MA-AA43-01	-0.714775	0.506055	-1.22083
						TCGA-MU-A51Y-01	-0.619351	0.428218	-1.04757
						TCGA-MU-A5YI-01	-0.526317	0.373272	-0.899589
						TCGA-MU-A8JM-01	-0.825904	0.681203	-1.50711
						TCGA-MY-A5BD-01	-0.442259	0.416245	-0.858504
						TCGA-MY-A5BE-01	-0.33076	0.563246	-0.894007
						TCGA-MY-A5BF-01	-0.441934	0.57192	-1.01385
						TCGA-MY-A913-01	-0.605387	0.919889	-1.52528
						TCGA-PN-A8MA-01	-0.538671	0.471816	-1.01049
						TCGA-Q1-A5R1-01	0.399502	0.398111	0.0013918
						TCGA-Q1-A5R2-01	-0.473178	0.487089	-0.960267
						TCGA-Q1-A5R3-01	-0.692637	-0.416201	-0.276436
						TCGA-Q1-A6DT-01	-0.41066	0.675085	-1.08574
						TCGA-Q1-A6DV-01	-0.404297	0.748024	-1.15232
						TCGA-Q1-A6DW-01	-0.262997	0.803212	-1.06621
						TCGA-Q1-A73O-01	-0.4974	0.930363	-1.42776
						TCGA-Q1-A73P-01	-0.383428	-0.394571	0.0111422
						TCGA-Q1-A73Q-01	-0.626053	0.614627	-1.24068
						TCGA-Q1-A73R-01	-0.732538	0.617577	-1.35012
						TCGA-Q1-A73S-01	0.553459	-0.490134	1.04359
						TCGA-R2-A69V-01	-0.322778	0.490487	-0.813265
						TCGA-RA-A741-01	-0.314087	0.473614	-0.787701
						TCGA-UC-A7PD-01	-0.681969	0.638356	-1.32033
						TCGA-UC-A7PF-01	-0.670239	0.717695	-1.38793
						TCGA-UC-A7PG-01	-0.593219	0.801856	-1.39508
						TCGA-UC-A7PI-01	-0.390817	-0.462348	0.0715312
						TCGA-VS-A8EB-01	-0.671859	0.647906	-1.31977
						TCGA-VS-A8EC-01	0.368423	0.801028	-0.432605
						TCGA-VS-A8EG-01	-0.767215	0.793182	-1.5604
						TCGA-VS-A8EH-01	-0.73457	0.783006	-1.51758
						TCGA-VS-A8EI-01	-0.463689	0.705328	-1.16902
						TCGA-VS-A8EJ-01	0.257021	-0.454118	0.711139
						TCGA-VS-A8EK-01	-0.757046	0.910273	-1.66732
						TCGA-VS-A8EL-01	-0.641173	0.867985	-1.50916
						TCGA-VS-A8Q8-01	-0.512501	0.549923	-1.06242
						TCGA-VS-A8Q9-01	0.406837	0.51831	-0.111474
						TCGA-VS-A8QA-01	-0.544826	0.42704	-0.971865
						TCGA-VS-A8QC-01	-0.846274	0.687752	-1.53403
						TCGA-VS-A8QF-01	-0.386873	0.753952	-1.14082
						TCGA-VS-A8QH-01	0.631808	0.402853	0.228955
						TCGA-VS-A8QM-01	-0.660174	0.768782	-1.42895
						TCGA-VS-A94W-01	-0.566006	0.668667	-1.23467
						TCGA-VS-A94X-01	-0.27844	0.562038	-0.840478
						TCGA-VS-A94Y-01	-0.559802	0.764476	-1.32428
						TCGA-VS-A94Z-01	-0.568088	0.806477	-1.37456
						TCGA-VS-A950-01	-0.464452	0.594943	-1.0594
						TCGA-VS-A952-01	-0.380419	0.574983	-0.955401
						TCGA-VS-A953-01	-0.521291	0.803199	-1.32449
						TCGA-VS-A954-01	-0.39664	0.62115	-1.01779
						TCGA-VS-A957-01	-0.23417	0.705496	-0.939666
						TCGA-VS-A958-01	-0.526846	0.707707	-1.23455
						TCGA-VS-A959-01	-0.693376	0.511192	-1.20457
						TCGA-VS-A9U5-01	-0.618832	0.60469	-1.22352
						TCGA-VS-A9U6-01	-0.761664	0.323031	-1.0847
						TCGA-VS-A9U7-01	-0.248492	0.487049	-0.735541
						TCGA-VS-A9UB-01	-0.657864	0.753379	-1.41124
						TCGA-VS-A9UC-01	-0.822931	0.578842	-1.40177
						TCGA-VS-A9UD-01	-0.314391	0.542138	-0.85653
						TCGA-VS-A9UH-01	-0.470094	0.685402	-1.15549
						TCGA-VS-A9UI-01	-0.568222	0.651633	-1.21985
						TCGA-VS-A9UJ-01	-0.605124	-0.428816	-0.176308
						TCGA-VS-A9UL-01	-0.528657	0.428632	-0.957289
						TCGA-VS-A9UM-01	-0.6597	0.685696	-1.3454
						TCGA-VS-A9UO-01	-0.571786	0.452555	-1.02434
						TCGA-VS-A9UP-01	-0.603001	-0.389735	-0.213266
						TCGA-VS-A9UQ-01	-0.624374	0.55652	-1.18089
						TCGA-VS-A9UR-01	-0.534788	0.66366	-1.19845
						TCGA-VS-A9UT-01	-0.724729	0.664503	-1.38923
						TCGA-VS-A9UU-01	-0.620739	0.797685	-1.41843
						TCGA-VS-A9UV-01	0.228346	0.520835	-0.292489
						TCGA-VS-A9UY-01	-0.454929	0.816051	-1.27098
						TCGA-VS-A9UZ-01	-0.280573	0.366192	-0.646764
						TCGA-VS-A9V0-01	-0.2856	0.764342	-1.04994
						TCGA-VS-A9V1-01	0.334722	0.59013	-0.255408
						TCGA-VS-A9V2-01	0.23989	0.621294	-0.381404
						TCGA-VS-A9V3-01	-0.569095	0.722563	-1.29166
						TCGA-VS-A9V4-01	0.747239	-0.522481	1.26972
						TCGA-VS-A9V5-01	-0.339763	0.387352	-0.727115
						TCGA-VS-AA62-01	-0.760658	0.72782	-1.48848
						TCGA-WL-A834-01	-0.433306	0.689915	-1.12322
						TCGA-XS-A8TJ-01	-0.671495	0.543191	-1.21469
						TCGA-ZJ-A8QQ-01	-0.408369	0.490758	-0.899127
						TCGA-ZJ-A8QR-01	-0.676631	0.663924	-1.34055
						TCGA-ZJ-AAX4-01	-0.645481	0.665192	-1.31067
						TCGA-ZJ-AAXA-01	-0.5661	0.567648	-1.13375
						TCGA-ZJ-AAXU-01	-0.369344	0.548097	-0.917441
						TCGA-ZX-AA5X-01	-0.681812	0.84953	-1.53134
						TCGA-3X-AAV9-01	-0.733566	-0.848715	0.11515
						TCGA-3X-AAVA-01	0.514825	-0.500612	1.01544
						TCGA-3X-AAVB-01	-0.528015	-0.490863	-0.0371521
						TCGA-3X-AAVC-01	0.605076	0.395259	0.209817
						TCGA-3X-AAVE-01	-0.477221	0.871165	-1.34839
						TCGA-4G-AAZO-01	-0.630739	-0.559182	-0.0715566
						TCGA-4G-AAZT-01	-0.31901	-0.313514	-0.00549635
						TCGA-W5-AA2G-01	0.238203	-0.422604	0.660807
						TCGA-W5-AA2H-01	-0.347424	-0.363052	0.015628
						TCGA-W5-AA2I-01	-0.423006	0.320005	-0.743011
						TCGA-W5-AA2O-01	-0.348532	-0.419613	0.071081
						TCGA-W5-AA2Q-01	-0.347377	0.672659	-1.02004
						TCGA-W5-AA2R-01	-0.30725	0.4065	-0.71375
						TCGA-W5-AA2T-01	-0.542744	0.430653	-0.973397
						TCGA-W5-AA2U-01	-0.430445	0.564326	-0.994771
						TCGA-W5-AA2W-01	0.658247	0.443578	0.214669
						TCGA-W5-AA2X-01	-0.393061	-0.444415	0.0513543
						TCGA-W5-AA2Z-01	-0.450961	-0.557485	0.106524
						TCGA-W5-AA30-01	-0.629701	0.303288	-0.932989
						TCGA-W5-AA31-01	-0.696315	0.593982	-1.2903
						TCGA-W5-AA33-01	-0.528372	0.610087	-1.13846
						TCGA-W5-AA34-01	-0.221629	-0.470394	0.248765
						TCGA-W5-AA36-01	0.62357	-0.821182	1.44475
						TCGA-W5-AA38-01	0.438609	-0.3063	0.744909
						TCGA-W5-AA39-01	0.669602	-0.665302	1.3349
						TCGA-W6-AA0S-01	0.455837	-0.481404	0.937241
						TCGA-WD-A7RX-01	-0.300895	-0.404755	0.10386
						TCGA-YR-A95A-01	0.383723	-0.450946	0.834669
						TCGA-ZD-A8I3-01	-0.500741	-0.429162	-0.0715781
						TCGA-ZH-A8Y1-01	-0.485839	0.626294	-1.11213
						TCGA-ZH-A8Y2-01	-0.720267	-0.463979	-0.256289
						TCGA-ZH-A8Y4-01	0.492022	-0.36593	0.857951
						TCGA-ZH-A8Y5-01	-0.254506	-0.479643	0.225136
						TCGA-ZH-A8Y6-01	0.603039	0.538499	0.0645398
						TCGA-ZH-A8Y8-01	-0.40558	0.437387	-0.842967
						TCGA-ZU-A8S4-01	-0.355852	-0.586841	0.230988
						TCGA-3L-AA1B-01	0.396828	0.35454	0.0422876
						TCGA-4N-A93T-01	0.469499	-0.672235	1.14173
						TCGA-4T-AA8H-01	0.547459	0.532974	0.0144852
						TCGA-5M-AAT4-01	0.658571	0.365501	0.29307
						TCGA-5M-AAT6-01	0.308942	0.52379	-0.214848
						TCGA-5M-AATE-01	0.301177	0.439875	-0.138698
						TCGA-A6-2671-01	-0.255728	0.520176	-0.775904
						TCGA-A6-2672-01	0.475727	0.620721	-0.144994
						TCGA-A6-2674-01	0.326244	0.540708	-0.214464
						TCGA-A6-2675-01	0.500973	-0.281305	0.782278
						TCGA-A6-2676-01	0.67591	-0.440634	1.11654
						TCGA-A6-2677-01	0.656501	-0.409815	1.06632
						TCGA-A6-2678-01	0.702096	0.568936	0.13316
						TCGA-A6-2679-01	-0.432227	-0.582838	0.150612
						TCGA-A6-2680-01	0.468108	-0.38234	0.850448
						TCGA-A6-2681-01	0.283012	0.306105	-0.0230934
						TCGA-A6-2682-01	0.624323	-0.415101	1.03942
						TCGA-A6-2683-01	-0.227006	-0.400833	0.173826
						TCGA-A6-2684-01	0.448148	0.722507	-0.274359
						TCGA-A6-2685-01	-0.260611	-0.399245	0.138634
						TCGA-A6-2686-01	0.327183	0.464199	-0.137016
						TCGA-A6-3807-01	0.75489	0.885357	-0.130467
						TCGA-A6-3808-01	0.636017	0.266061	0.369955
						TCGA-A6-3809-01	0.677487	0.595371	0.082116
						TCGA-A6-3810-01	0.606129	0.414925	0.191204
						TCGA-A6-4105-01	0.270037	0.325335	-0.0552976
						TCGA-A6-4107-01	0.734311	-0.480195	1.21451
						TCGA-A6-5656-01	0.665545	0.367582	0.297963
						TCGA-A6-5657-01	-0.399024	0.598555	-0.997578
						TCGA-A6-5659-01	0.514595	0.513641	0.000953796
						TCGA-A6-5660-01	0.729299	-0.476486	1.20579
						TCGA-A6-5661-01	0.624925	0.550292	0.0746325
						TCGA-A6-5662-01	0.676531	-0.428957	1.10549
						TCGA-A6-5664-01	-0.362346	-0.440696	0.0783493
						TCGA-A6-5665-01	0.673009	0.362746	0.310264
						TCGA-A6-5666-01	0.736375	0.358964	0.377411
						TCGA-A6-5667-01	0.533474	-0.377462	0.910936
						TCGA-A6-6137-01	0.477425	-0.36003	0.837455
						TCGA-A6-6138-01	0.345396	0.592837	-0.247441
						TCGA-A6-6140-01	0.535852	-0.603962	1.13981
						TCGA-A6-6141-01	0.730308	-0.422019	1.15233
						TCGA-A6-6142-01	-0.315673	0.292572	-0.608245
						TCGA-A6-6648-01	0.513513	0.326804	0.186709
						TCGA-A6-6649-01	-0.543285	0.57762	-1.1209
						TCGA-A6-6650-01	0.553326	-0.297165	0.850491
						TCGA-A6-6651-01	-0.434828	-0.446452	0.0116231
						TCGA-A6-6652-01	0.337675	0.598911	-0.261236
						TCGA-A6-6653-01	0.342096	0.470934	-0.128837
						TCGA-A6-6654-01	-0.507569	-0.47753	-0.0300383
						TCGA-A6-6780-01	0.747892	0.565391	0.182501
						TCGA-A6-6781-01	-0.615448	-0.60725	-0.00819834
						TCGA-A6-6782-01	0.359483	0.36991	-0.0104273
						TCGA-A6-A565-01	-0.261722	0.41576	-0.677482
						TCGA-A6-A566-01	0.406402	0.315596	0.0908056
						TCGA-A6-A567-01	0.567217	-0.467586	1.0348
						TCGA-A6-A56B-01	-0.341315	0.422579	-0.763894
						TCGA-A6-A5ZU-01	0.355995	0.599955	-0.24396
						TCGA-AA-3488-01	-0.255942	-0.608284	0.352342
						TCGA-AA-3489-01	-0.473555	-0.301966	-0.171589
						TCGA-AA-3492-01	0.757161	-0.415369	1.17253
						TCGA-AA-3494-01	0.722573	-0.583974	1.30655
						TCGA-AA-3495-01	0.628735	0.453194	0.17554
						TCGA-AA-3496-01	0.508012	-0.411114	0.919127
						TCGA-AA-3502-01	0.695571	-0.739759	1.43533
						TCGA-AA-3506-01	0.493451	-0.522075	1.01553
						TCGA-AA-3509-01	0.45446	-0.586123	1.04058
						TCGA-AA-3510-01	0.673036	-0.347159	1.02019
						TCGA-AA-3511-01	0.554766	0.364376	0.19039
						TCGA-AA-3514-01	-0.396622	-0.513449	0.116827
						TCGA-AA-3517-01	-0.367364	-0.602886	0.235522
						TCGA-AA-3518-01	0.532959	-0.430798	0.963757
						TCGA-AA-3519-01	0.528219	-0.547426	1.07564
						TCGA-AA-3520-01	0.675814	0.441265	0.234549
						TCGA-AA-3522-01	0.73308	0.322393	0.410687
						TCGA-AA-3524-01	0.675428	0.275978	0.39945
						TCGA-AA-3525-01	0.495239	-0.540017	1.03526
						TCGA-AA-3526-01	0.643203	-0.474435	1.11764
						TCGA-AA-3530-01	0.682549	0.348641	0.333908
						TCGA-AA-3531-01	0.362763	-0.575457	0.93822
						TCGA-AA-3532-01	0.608955	0.565193	0.0437617
						TCGA-AA-3534-01	0.589759	-0.344265	0.934024
						TCGA-AA-3538-01	0.625362	0.476725	0.148637
						TCGA-AA-3542-01	0.627532	-0.507997	1.13553
						TCGA-AA-3543-01	0.590027	0.462985	0.127043
						TCGA-AA-3544-01	0.481425	-0.638428	1.11985
						TCGA-AA-3548-01	0.584721	-0.595493	1.18021
						TCGA-AA-3549-01	0.671297	0.373033	0.298264
						TCGA-AA-3552-01	0.685968	0.442043	0.243925
						TCGA-AA-3553-01	0.754077	0.440456	0.313621
						TCGA-AA-3555-01	0.486559	-0.345723	0.832282
						TCGA-AA-3560-01	0.774514	-0.365073	1.13959
						TCGA-AA-3561-01	0.702746	-0.351903	1.05465
						TCGA-AA-3655-01	0.547246	0.619007	-0.0717609
						TCGA-AA-3660-01	-0.285163	-0.536954	0.251791
						TCGA-AA-3662-01	-0.315153	0.741052	-1.0562
						TCGA-AA-3663-01	0.626937	0.478412	0.148525
						TCGA-AA-3664-01	0.561738	0.661184	-0.0994463
						TCGA-AA-3666-01	0.691853	0.524423	0.16743
						TCGA-AA-3667-01	-0.353525	0.400649	-0.754174
						TCGA-AA-3673-01	0.600655	0.402853	0.197801
						TCGA-AA-3675-01	0.726251	0.288677	0.437574
						TCGA-AA-3678-01	0.482305	0.305852	0.176453
						TCGA-AA-3679-01	0.673677	-0.343133	1.01681
						TCGA-AA-3680-01	0.344908	0.415751	-0.0708425
[truncated: 8,061 more rows]

## Sheet: Table S3
Table S3. miRNA-mRNA pairs that may target different cuproptosis regulators in each tumor type.
FDX1					LIAS					LIPT1					DLD					DLAT					PDHA1					PDHB					MTF1					GLS					CDKN2A
Symbol	Target	Correlation	P value	Cancer type	Symbol	Target	Correlation	P value	Cancer type	Symbol	Target	Correlation	P value	Cancer type	Symbol	Target	Correlation	P value	Cancer type	Symbol	Target	Correlation	P value	Cancer type	Symbol	Target	Correlation	P value	Cancer type	Symbol	Target	Correlation	P value	Cancer type	Symbol	Target	Correlation	P value	Cancer type	Symbol	Target	Correlation	P value	Cancer type	Symbol	Target	Correlation	P value	Cancer type
hsa-miR-101-5p	FDX1	-0.432013	7.83149e-05	ACC	hsa-let-7a-2-3p	LIAS	-0.375908	0.000694781	ACC	hsa-miR-15b-5p	LIPT1	-0.330158	0.0072327	KICH	hsa-let-7a-3p	DLD	-0.284256	0.0116618	ACC	hsa-miR-195-3p	DLAT	-0.307321	0.00620146	ACC	hsa-let-7f-1-3p	PDHA1	-0.33918	0.00238324	ACC	hsa-let-7f-1-3p	PDHB	-0.259947	0.0215399	ACC	hsa-miR-1180-3p	MTF1	-0.327159	0.00345953	ACC	hsa-let-7f-1-3p	GLS	-0.365345	0.00100533	ACC	hsa-miR-335-5p	CDKN2A	-0.349435	0.00171394	ACC
hsa-miR-125b-5p	FDX1	-0.270388	0.0166555	ACC	hsa-miR-17-5p	LIAS	-0.249662	0.0274971	ACC	hsa-miR-182-5p	LIPT1	-0.319942	0.00937448	KICH	hsa-miR-10a-3p	DLD	-0.239532	0.0346704	ACC	hsa-miR-222-5p	DLAT	-0.272819	0.0156662	ACC	hsa-miR-10a-5p	PDHA1	-0.232109	0.0408698	ACC	hsa-miR-1224-5p	PDHB	-0.236627	0.0369958	ACC	hsa-miR-125b-5p	MTF1	-0.285357	0.0113283	ACC	hsa-miR-107	GLS	-0.448535	3.8144e-05	ACC	hsa-miR-507	CDKN2A	-0.234296	0.0389542	ACC
hsa-miR-1287-3p	FDX1	-0.297575	0.00814714	ACC	hsa-miR-182-5p	LIAS	-0.305484	0.0065333	ACC	hsa-miR-361-5p	LIPT1	-0.305071	0.0134714	KICH	hsa-miR-1228-3p	DLD	-0.291185	0.00969657	ACC	hsa-miR-664b-3p	DLAT	-0.223331	0.0493608	ACC	hsa-miR-1226-3p	PDHA1	-0.293464	0.00911673	ACC	hsa-miR-143-5p	PDHB	-0.241331	0.0332924	ACC	hsa-miR-3913-5p	MTF1	-0.253941	0.0248677	ACC	hsa-miR-124-3p	GLS	-0.359629	0.00122154	ACC	hsa-miR-513b-5p	CDKN2A	-0.22343	0.049257	ACC
hsa-miR-140-5p	FDX1	-0.233305	0.0398122	ACC	hsa-miR-183-3p	LIAS	-0.227756	0.0449144	ACC	hsa-miR-514a-3p	LIPT1	-0.30908	0.0122382	KICH	hsa-miR-1287-3p	DLD	-0.254701	0.0244238	ACC	hsa-miR-224-3p	DLAT	-0.266134	4.31374e-06	CESC	hsa-miR-1229-3p	PDHA1	-0.254096	0.0247767	ACC	hsa-miR-1468-5p	PDHB	-0.240699	0.0337712	ACC	hsa-miR-489-3p	MTF1	-0.235104	0.0382657	ACC	hsa-miR-127-5p	GLS	-0.227762	0.0449093	ACC	hsa-miR-944	CDKN2A	-0.258444	0.0223345	ACC
hsa-miR-142-5p	FDX1	-0.399721	0.000288265	ACC	hsa-miR-197-3p	LIAS	-0.31099	0.00558292	ACC	hsa-miR-93-5p	LIPT1	-0.362765	0.00297956	KICH	hsa-miR-130a-3p	DLD	-0.291828	0.00952994	ACC	hsa-miR-452-5p	DLAT	-0.276313	1.76636e-06	CESC	hsa-miR-127-5p	PDHA1	-0.305123	0.0066003	ACC	hsa-miR-193b-5p	PDHB	-0.232411	0.0406003	ACC	hsa-miR-125a-5p	MTF1	-0.352592	3.05963e-13	BLCA	hsa-miR-129-1-3p	GLS	-0.310552	0.00565381	ACC	hsa-miR-224-3p	CDKN2A	-0.234846	1.87283e-06	BLCA
hsa-miR-145-3p	FDX1	-0.291677	0.0095689	ACC	hsa-miR-24-3p	LIAS	-0.302963	0.00701403	ACC	hsa-miR-129-2-3p	LIPT1	-0.264136	1.65586e-09	LGG	hsa-miR-130a-5p	DLD	-0.232175	0.0408101	ACC	hsa-miR-1287-5p	DLAT	-0.463551	0.00440805	CHOL	hsa-miR-130a-5p	PDHA1	-0.246559	0.0295471	ACC	hsa-miR-19b-1-5p	PDHB	-0.23222	0.0407702	ACC	hsa-miR-191-5p	MTF1	-0.2206	7.82378e-06	BLCA	hsa-miR-132-3p	GLS	-0.300359	0.00754305	ACC	hsa-miR-615-3p	CDKN2A	-0.220587	7.83357e-06	BLCA
hsa-miR-145-5p	FDX1	-0.288892	0.0103124	ACC	hsa-miR-26b-5p	LIAS	-0.449756	3.61143e-05	ACC	hsa-miR-129-5p	LIPT1	-0.304098	2.89204e-12	LGG	hsa-miR-149-5p	DLD	-0.253614	0.0250608	ACC	hsa-miR-26a-5p	DLAT	-0.339424	0.0428431	CHOL	hsa-miR-130b-5p	PDHA1	-0.247745	0.0287491	ACC	hsa-miR-21-5p	PDHB	-0.238047	0.0358429	ACC	hsa-miR-483-3p	MTF1	-0.204423	3.55337e-05	BLCA	hsa-miR-139-5p	GLS	-0.309338	0.00585427	ACC	hsa-miR-944	CDKN2A	-0.238535	1.27399e-06	BLCA
hsa-miR-1537-5p	FDX1	-0.238378	0.0355791	ACC	hsa-miR-3681-5p	LIAS	-0.237714	0.0361106	ACC	hsa-miR-1306-3p	LIPT1	-0.26195	2.27722e-09	LGG	hsa-miR-23b-5p	DLD	-0.231983	0.0409823	ACC	hsa-miR-3127-5p	DLAT	-0.365378	0.0284306	CHOL	hsa-miR-15b-3p	PDHA1	-0.26616	0.0185044	ACC	hsa-miR-29a-3p	PDHB	-0.419905	0.000129647	ACC	hsa-miR-15a-5p	MTF1	-0.278325	3.76365e-20	BRCA	hsa-miR-1468-5p	GLS	-0.239499	0.0346962	ACC	hsa-miR-10b-5p	CDKN2A	-0.23698	6.98894e-15	BRCA
hsa-miR-155-5p	FDX1	-0.312715	0.00531153	ACC	hsa-miR-429	LIAS	-0.31894	0.00442644	ACC	hsa-miR-376a-5p	LIPT1	-0.340304	3.70949e-15	LGG	hsa-miR-26b-5p	DLD	-0.308047	0.00607448	ACC	hsa-miR-340-5p	DLAT	-0.361802	0.0301395	CHOL	hsa-miR-183-3p	PDHA1	-0.350069	0.00167876	ACC	hsa-miR-29a-5p	PDHB	-0.309156	0.00588494	ACC	hsa-miR-181b-5p	MTF1	-0.208296	9.1245e-12	BRCA	hsa-miR-153-5p	GLS	-0.44661	4.15584e-05	ACC	hsa-miR-1296-5p	CDKN2A	-0.22657	9.92491e-05	CESC
hsa-miR-186-5p	FDX1	-0.323979	0.00380871	ACC	hsa-miR-499a-3p	LIAS	-0.269903	0.0168591	ACC	hsa-miR-769-3p	LIPT1	-0.407353	1.31319e-21	LGG	hsa-miR-301a-3p	DLD	-0.33852	0.00243342	ACC	hsa-miR-361-3p	DLAT	-0.434919	0.00802985	CHOL	hsa-miR-190b	PDHA1	-0.275387	0.0146763	ACC	hsa-miR-29b-3p	PDHB	-0.428198	9.19826e-05	ACC	hsa-miR-125a-5p	MTF1	-0.251267	1.49035e-05	CESC	hsa-miR-15b-5p	GLS	-0.382401	0.000550184	ACC	hsa-miR-1307-3p	CDKN2A	-0.207324	0.000379345	CESC
hsa-miR-188-5p	FDX1	-0.250072	0.0272352	ACC	hsa-miR-582-5p	LIAS	-0.319414	0.00436479	ACC	hsa-miR-16-2-3p	LIPT1	-0.201164	0.000455553	OV	hsa-miR-30c-5p	DLD	-0.250313	0.0270825	ACC	hsa-miR-3653	DLAT	-0.425665	0.0096456	CHOL	hsa-miR-191-5p	PDHA1	-0.252292	0.0258545	ACC	hsa-miR-339-5p	PDHB	-0.325517	0.0036361	ACC	hsa-miR-1301-3p	MTF1	-0.31103	6.35494e-08	CESC	hsa-miR-16-2-3p	GLS	-0.336073	0.00262789	ACC	hsa-miR-191-5p	CDKN2A	-0.332808	6.26651e-09	CESC
hsa-miR-20a-5p	FDX1	-0.308168	0.00605346	ACC	hsa-miR-197-3p	LIAS	-0.225434	1.41314e-13	BRCA	hsa-miR-34a-5p	LIPT1	-0.253158	9.03612e-06	OV	hsa-miR-32-3p	DLD	-0.284563	0.011568	ACC	hsa-miR-374a-5p	DLAT	-0.434089	0.00816464	CHOL	hsa-miR-1976	PDHA1	-0.259087	0.0219915	ACC	hsa-miR-362-3p	PDHB	-0.302959	0.00701484	ACC	hsa-miR-181b-5p	MTF1	-0.248906	1.80214e-05	CESC	hsa-miR-16-5p	GLS	-0.305584	0.00651479	ACC	hsa-miR-324-5p	CDKN2A	-0.202792	0.000511476	CESC
hsa-miR-21-5p	FDX1	-0.414573	0.000160908	ACC	hsa-miR-224-5p	LIAS	-0.30271	1.03379e-23	BRCA	hsa-miR-489-3p	LIPT1	-0.209336	0.00529804	PAAD	hsa-miR-320a	DLD	-0.309246	0.00586984	ACC	hsa-miR-374b-5p	DLAT	-0.414673	0.011917	CHOL	hsa-miR-215-5p	PDHA1	-0.327092	0.00346655	ACC	hsa-miR-378a-5p	PDHB	-0.376179	0.000688112	ACC	hsa-miR-182-5p	MTF1	-0.251574	1.45382e-05	CESC	hsa-miR-181c-3p	GLS	-0.260748	0.0211259	ACC	hsa-miR-3943	CDKN2A	-0.214125	0.000239374	CESC
hsa-miR-221-5p	FDX1	-0.234126	0.0391002	ACC	hsa-miR-24-3p	LIAS	-0.21995	5.57157e-13	BRCA	hsa-miR-106a-5p	LIPT1	-0.233034	0.00174585	PCPG	hsa-miR-365a-3p	DLD	-0.29511	0.00871701	ACC	hsa-miR-449c-5p	DLAT	-0.36723	0.0275778	CHOL	hsa-miR-24-3p	PDHA1	-0.312395	0.00536095	ACC	hsa-miR-484	PDHB	-0.231271	0.0416239	ACC	hsa-miR-196a-5p	MTF1	-0.311931	5.79542e-08	CESC	hsa-miR-181c-5p	GLS	-0.320238	0.0042593	ACC	hsa-miR-410-3p	CDKN2A	-0.25217	1.38522e-05	CESC
hsa-miR-223-3p	FDX1	-0.268577	0.0174271	ACC	hsa-miR-452-5p	LIAS	-0.238884	4.18989e-15	BRCA	hsa-miR-142-5p	LIPT1	-0.209529	0.00500065	PCPG	hsa-miR-365b-3p	DLD	-0.295331	0.00866465	ACC	hsa-miR-4709-3p	DLAT	-0.361381	0.030346	CHOL	hsa-miR-27b-5p	PDHA1	-0.229659	0.0431071	ACC	hsa-miR-500a-5p	PDHB	-0.481181	8.21569e-06	ACC	hsa-miR-30c-2-3p	MTF1	-0.220904	0.000149092	CESC	hsa-miR-181d-5p	GLS	-0.328154	0.00335622	ACC	hsa-miR-423-3p	CDKN2A	-0.222573	0.000132394	CESC
hsa-miR-2355-3p	FDX1	-0.370898	0.000829138	ACC	hsa-miR-493-5p	LIAS	-0.380409	0.0220965	CHOL	hsa-miR-17-5p	LIPT1	-0.23704	0.00144377	PCPG	hsa-miR-423-5p	DLD	-0.320163	0.00426885	ACC	hsa-miR-380-3p	DLAT	-0.208473	2.51744e-05	COAD	hsa-miR-299-3p	PDHA1	-0.254324	0.0246435	ACC	hsa-miR-501-5p	PDHB	-0.299802	0.00766076	ACC	hsa-miR-3170	MTF1	-0.218121	0.000181401	CESC	hsa-miR-195-3p	GLS	-0.29462	0.0088343	ACC	hsa-miR-500a-3p	CDKN2A	-0.255509	1.05434e-05	CESC
hsa-miR-23b-3p	FDX1	-0.290528	0.00986972	ACC	hsa-miR-143-3p	LIAS	-0.238781	4.80555e-08	HNSC	hsa-miR-182-5p	LIPT1	-0.218444	0.00339682	PCPG	hsa-miR-454-3p	DLD	-0.263818	0.0196026	ACC	hsa-miR-449c-5p	DLAT	-0.243524	7.73102e-07	COAD	hsa-miR-3065-3p	PDHA1	-0.283972	0.0117494	ACC	hsa-miR-507	PDHB	-0.2263	0.0463396	ACC	hsa-miR-550a-5p	MTF1	-0.23803	4.22142e-05	CESC	hsa-miR-197-3p	GLS	-0.244021	0.0313186	ACC	hsa-miR-16-5p	CDKN2A	-0.342542	0.019791	DLBC
hsa-miR-27b-3p	FDX1	-0.22856	0.0441433	ACC	hsa-miR-124-3p	LIAS	-0.257076	0.0387078	KICH	hsa-miR-18a-5p	LIPT1	-0.284216	0.000120655	PCPG	hsa-miR-181a-5p	DLD	-0.226396	4.42225e-06	BLCA	hsa-miR-548y	DLAT	-0.210272	2.13356e-05	COAD	hsa-miR-3065-5p	PDHA1	-0.33942	0.00236517	ACC	hsa-miR-508-5p	PDHB	-0.249843	0.0273811	ACC	hsa-miR-769-3p	MTF1	-0.221811	0.000139786	CESC	hsa-miR-199b-5p	GLS	-0.224609	0.0480407	ACC	hsa-miR-29b-1-5p	CDKN2A	-0.299456	0.0431999	DLBC
hsa-miR-28-3p	FDX1	-0.280574	0.0128408	ACC	hsa-miR-125a-3p	LIAS	-0.38601	0.00149429	KICH	hsa-miR-19a-3p	LIPT1	-0.277967	0.00017215	PCPG	hsa-miR-181b-5p	DLD	-0.204387	3.56469e-05	BLCA	hsa-miR-655-3p	DLAT	-0.205571	3.27722e-05	COAD	hsa-miR-320b	PDHA1	-0.320778	0.00419149	ACC	hsa-miR-513a-3p	PDHB	-0.267477	0.0179107	ACC	hsa-miR-1254	MTF1	-0.394936	0.0171347	CHOL	hsa-miR-19a-3p	GLS	-0.227888	0.0447877	ACC	hsa-miR-518c-5p	CDKN2A	-0.296945	0.0450696	DLBC
hsa-miR-30c-2-3p	FDX1	-0.318338	0.00450593	ACC	hsa-miR-143-3p	LIAS	-0.246205	0.048042	KICH	hsa-miR-19b-3p	LIPT1	-0.245507	0.000956241	PCPG	hsa-miR-181c-5p	DLD	-0.248205	4.50232e-07	BLCA	hsa-miR-664a-3p	DLAT	-0.243625	7.64778e-07	COAD	hsa-miR-323a-5p	PDHA1	-0.316355	0.00477661	ACC	hsa-miR-513c-3p	PDHB	-0.267598	0.0178566	ACC	hsa-miR-181b-5p	MTF1	-0.398409	0.0160982	CHOL	hsa-miR-19b-3p	GLS	-0.2529	0.0254868	ACC	hsa-miR-522-3p	CDKN2A	-0.408962	0.00477336	DLBC
hsa-miR-30c-5p	FDX1	-0.255415	0.024013	ACC	hsa-miR-24-3p	LIAS	-0.279686	0.0240466	KICH	hsa-miR-20a-5p	LIPT1	-0.20561	0.00589907	PCPG	hsa-miR-181d-5p	DLD	-0.233573	2.13605e-06	BLCA	hsa-let-7b-5p	DLAT	-0.360123	0.0139574	DLBC	hsa-miR-329-3p	PDHA1	-0.34209	0.00217278	ACC	hsa-miR-514a-3p	PDHB	-0.263478	0.0197664	ACC	hsa-miR-17-5p	MTF1	-0.224492	5.48908e-06	COAD	hsa-miR-212-3p	GLS	-0.288582	0.0103981	ACC	hsa-miR-134-5p	CDKN2A	-0.221499	0.00272979	ESCA
hsa-miR-31-3p	FDX1	-0.370301	0.000846623	ACC	hsa-miR-26a-5p	LIAS	-0.246589	0.0476833	KICH	hsa-miR-93-5p	LIPT1	-0.245706	0.000946867	PCPG	hsa-miR-26a-5p	DLD	-0.205835	1.61342e-11	BRCA	hsa-miR-101-5p	DLAT	-0.310172	0.0359192	DLBC	hsa-miR-335-5p	PDHA1	-0.273192	0.0155187	ACC	hsa-miR-625-3p	PDHB	-0.447119	4.06294e-05	ACC	hsa-miR-181c-3p	MTF1	-0.217794	1.05219e-05	COAD	hsa-miR-218-5p	GLS	-0.286793	0.0109054	ACC	hsa-miR-224-3p	CDKN2A	-0.301961	3.60923e-05	ESCA
hsa-miR-339-5p	FDX1	-0.280387	0.0129034	ACC	hsa-miR-34a-5p	LIAS	-0.256554	0.0391186	KICH	hsa-miR-769-3p	LIPT1	-0.24944	0.00248116	READ	hsa-miR-29c-3p	DLD	-0.212069	3.75617e-12	BRCA	hsa-miR-10a-3p	DLAT	-0.372072	0.0108899	DLBC	hsa-miR-33a-3p	PDHA1	-0.331175	0.00305945	ACC	hsa-miR-629-3p	PDHB	-0.347733	0.00181169	ACC	hsa-miR-20a-5p	MTF1	-0.212718	1.70012e-05	COAD	hsa-miR-24-3p	GLS	-0.277818	0.0137896	ACC	hsa-miR-2355-5p	CDKN2A	-0.202873	0.00616255	ESCA
hsa-miR-340-5p	FDX1	-0.282061	0.0123528	ACC	hsa-miR-3913-5p	LIAS	-0.257616	0.0382862	KICH	hsa-miR-93-5p	LIPT1	-0.206443	0.0127284	READ	hsa-miR-10a-3p	DLD	-0.463743	0.00438956	CHOL	hsa-miR-1271-5p	DLAT	-0.454212	0.00152017	DLBC	hsa-miR-376c-3p	PDHA1	-0.280045	0.0130186	ACC	hsa-miR-6509-5p	PDHB	-0.364716	0.0010273	ACC	hsa-miR-92a-3p	MTF1	-0.234323	2.0359e-06	COAD	hsa-miR-27a-3p	GLS	-0.311234	0.00554382	ACC	hsa-miR-365a-3p	CDKN2A	-0.226667	0.00215204	ESCA
hsa-miR-362-5p	FDX1	-0.471808	1.29745e-05	ACC	hsa-miR-493-5p	LIAS	-0.337981	0.00589513	KICH	hsa-miR-106b-5p	LIPT1	-0.219591	0.000422561	SARC	hsa-miR-125a-3p	DLD	-0.339066	0.0430764	CHOL	hsa-miR-129-5p	DLAT	-0.299233	0.043363	DLBC	hsa-miR-379-5p	PDHA1	-0.293906	0.00900789	ACC	hsa-miR-670-3p	PDHB	-0.22495	0.0476936	ACC	hsa-let-7b-5p	MTF1	-0.385119	0.00821934	DLBC	hsa-miR-299-3p	GLS	-0.249728	0.0274548	ACC	hsa-miR-365b-3p	CDKN2A	-0.226547	0.00216412	ESCA
hsa-miR-3667-5p	FDX1	-0.375888	0.000695279	ACC	hsa-miR-520e	LIAS	-0.248577	0.0458615	KICH	hsa-miR-1306-3p	LIPT1	-0.269028	1.38099e-05	SARC	hsa-miR-130a-3p	DLD	-0.584597	0.000181097	CHOL	hsa-miR-1296-5p	DLAT	-0.390933	0.00722485	DLBC	hsa-miR-381-3p	PDHA1	-0.274869	0.0148716	ACC	hsa-miR-942-3p	PDHB	-0.289528	0.0101382	ACC	hsa-miR-106b-5p	MTF1	-0.331597	0.0243714	DLBC	hsa-miR-3065-3p	GLS	-0.343394	0.00208407	ACC	hsa-miR-9-5p	CDKN2A	-0.26708	0.000278468	ESCA
hsa-miR-3922-3p	FDX1	-0.318034	0.00454654	ACC	hsa-miR-153-5p	LIAS	-0.206701	3.44964e-06	KIRC	hsa-miR-142-5p	LIPT1	-0.23344	0.000173987	SARC	hsa-miR-130a-5p	DLD	-0.353275	0.0345555	CHOL	hsa-miR-142-5p	DLAT	-0.413859	0.00424843	DLBC	hsa-miR-409-3p	PDHA1	-0.236404	0.0371789	ACC	hsa-miR-95-3p	PDHB	-0.229126	0.0436073	ACC	hsa-miR-1180-3p	MTF1	-0.350504	0.0169351	DLBC	hsa-miR-3065-5p	GLS	-0.25313	0.0253489	ACC	hsa-miR-944	CDKN2A	-0.41823	4.67073e-09	ESCA
hsa-miR-423-5p	FDX1	-0.256602	0.0233431	ACC	hsa-miR-197-3p	LIAS	-0.258758	4.97025e-09	KIRC	hsa-miR-15a-5p	LIPT1	-0.248311	6.31449e-05	SARC	hsa-miR-181c-3p	DLD	-0.499227	0.00193801	CHOL	hsa-miR-153-5p	DLAT	-0.412064	0.00443469	DLBC	hsa-miR-409-5p	PDHA1	-0.300249	0.00756619	ACC	hsa-let-7f-1-3p	PDHB	-0.223616	5.82524e-06	BLCA	hsa-miR-125b-5p	MTF1	-0.403571	0.00541591	DLBC	hsa-miR-3170	GLS	-0.408679	0.000203457	ACC	hsa-miR-2355-5p	CDKN2A	-0.210779	1.56746e-06	HNSC
hsa-miR-4661-5p	FDX1	-0.237188	0.0365364	ACC	hsa-miR-24-3p	LIAS	-0.224495	4.37763e-07	KIRC	hsa-miR-15b-5p	LIPT1	-0.211947	0.000674029	SARC	hsa-miR-181c-5p	DLD	-0.573476	0.000255974	CHOL	hsa-miR-200a-3p	DLAT	-0.304004	0.0399753	DLBC	hsa-miR-410-3p	PDHA1	-0.249649	0.0275049	ACC	hsa-miR-21-3p	PDHB	-0.258984	1.34103e-07	BLCA	hsa-miR-129-2-3p	MTF1	-0.488588	0.000570896	DLBC	hsa-miR-326	GLS	-0.242525	0.0324039	ACC	hsa-miR-380-3p	CDKN2A	-0.220583	4.87054e-07	HNSC
hsa-miR-4677-3p	FDX1	-0.353894	0.00147996	ACC	hsa-miR-493-5p	LIAS	-0.234631	1.24837e-07	KIRC	hsa-miR-16-2-3p	LIPT1	-0.300614	1.05691e-06	SARC	hsa-miR-181d-5p	DLD	-0.530325	0.000878015	CHOL	hsa-miR-26a-5p	DLAT	-0.448421	0.00177542	DLBC	hsa-miR-485-5p	PDHA1	-0.290189	0.00996001	ACC	hsa-miR-21-5p	PDHB	-0.282297	8.06058e-09	BLCA	hsa-miR-129-5p	MTF1	-0.569061	3.68027e-05	DLBC	hsa-miR-330-3p	GLS	-0.282995	0.0120548	ACC	hsa-miR-410-3p	CDKN2A	-0.211994	1.36017e-06	HNSC
hsa-miR-489-3p	FDX1	-0.363134	0.00108448	ACC	hsa-miR-125a-3p	LIAS	-0.278564	2.01932e-06	KIRP	hsa-miR-17-5p	LIPT1	-0.311327	4.11269e-07	SARC	hsa-miR-195-5p	DLD	-0.453232	0.00550359	CHOL	hsa-miR-26b-3p	DLAT	-0.500056	0.000402251	DLBC	hsa-miR-493-3p	PDHA1	-0.290618	0.00984573	ACC	hsa-miR-29a-3p	PDHB	-0.2111	1.92962e-05	BLCA	hsa-miR-15b-5p	MTF1	-0.339157	0.021123	DLBC	hsa-miR-330-5p	GLS	-0.250625	0.0268854	ACC	hsa-miR-10b-5p	CDKN2A	-0.379245	0.00183622	KICH
hsa-miR-491-3p	FDX1	-0.35974	0.00121697	ACC	hsa-miR-143-3p	LIAS	-0.209051	0.000409164	KIRP	hsa-miR-18a-5p	LIPT1	-0.324097	1.27041e-07	SARC	hsa-miR-214-3p	DLD	-0.625639	4.49655e-05	CHOL	hsa-miR-30a-3p	DLAT	-0.406753	0.0050281	DLBC	hsa-miR-494-3p	PDHA1	-0.287044	0.010833	ACC	hsa-miR-4772-3p	PDHB	-0.20075	4.93051e-05	BLCA	hsa-miR-17-5p	MTF1	-0.405081	0.00522871	DLBC	hsa-miR-338-3p	GLS	-0.507046	2.16598e-06	ACC	hsa-miR-204-5p	CDKN2A	-0.333091	0.00670301	KICH
hsa-miR-502-5p	FDX1	-0.436637	6.42712e-05	ACC	hsa-miR-153-5p	LIAS	-0.221075	0.000182267	KIRP	hsa-miR-19a-3p	LIPT1	-0.293381	1.95736e-06	SARC	hsa-miR-218-5p	DLD	-0.444034	0.00667024	CHOL	hsa-miR-30e-3p	DLAT	-0.429256	0.00291241	DLBC	hsa-miR-495-3p	PDHA1	-0.287539	0.0106913	ACC	hsa-let-7i-5p	PDHB	-0.215575	1.62177e-12	BRCA	hsa-miR-181b-5p	MTF1	-0.324956	0.0275603	DLBC	hsa-miR-338-5p	GLS	-0.412523	0.000174676	ACC	hsa-miR-3943	CDKN2A	-0.253618	0.0414976	KICH
hsa-miR-507	FDX1	-0.252577	0.0256818	ACC	hsa-miR-452-5p	LIAS	-0.209882	0.000387477	KIRP	hsa-miR-19b-3p	LIPT1	-0.279842	5.93305e-06	SARC	hsa-miR-219a-5p	DLD	-0.519838	0.0011564	CHOL	hsa-miR-3127-5p	DLAT	-0.314537	0.0332588	DLBC	hsa-miR-499a-3p	PDHA1	-0.225217	0.0474234	ACC	hsa-miR-135b-3p	PDHB	-0.237846	5.54032e-15	BRCA	hsa-miR-181c-3p	MTF1	-0.379637	0.00926314	DLBC	hsa-miR-33a-3p	GLS	-0.251904	0.0260915	ACC	hsa-miR-128-3p	CDKN2A	-0.207915	0.000440654	KIRP
hsa-miR-509-3-5p	FDX1	-0.22689	0.0457577	ACC	hsa-miR-520d-3p	LIAS	-0.202276	0.000632945	KIRP	hsa-miR-20a-5p	LIPT1	-0.238838	0.00012132	SARC	hsa-miR-24-2-5p	DLD	-0.526304	0.000976813	CHOL	hsa-miR-33a-3p	DLAT	-0.316876	0.0319013	DLBC	hsa-miR-503-3p	PDHA1	-0.466137	1.69972e-05	ACC	hsa-miR-146b-5p	PDHB	-0.250516	1.67038e-16	BRCA	hsa-miR-182-5p	MTF1	-0.467448	0.00105518	DLBC	hsa-miR-34c-3p	GLS	-0.247146	0.0291498	ACC	hsa-miR-125a-5p	CDKN2A	-0.216843	0.00790032	LAML
hsa-miR-511-5p	FDX1	-0.247194	0.0291176	ACC	hsa-miR-197-3p	LIAS	-0.295253	0.000256677	LAML	hsa-miR-34a-5p	LIPT1	-0.28389	4.28471e-06	SARC	hsa-miR-26a-2-3p	DLD	-0.538655	0.000700996	CHOL	hsa-miR-342-3p	DLAT	-0.340762	0.0204822	DLBC	hsa-miR-539-5p	PDHA1	-0.283258	0.0119718	ACC	hsa-miR-17-3p	PDHB	-0.295241	1.38772e-22	BRCA	hsa-miR-191-5p	MTF1	-0.431938	0.00272214	DLBC	hsa-miR-363-3p	GLS	-0.297849	0.00808598	ACC	hsa-miR-146b-3p	CDKN2A	-0.294384	0.000268172	LAML
hsa-miR-513a-3p	FDX1	-0.270817	0.016477	ACC	hsa-miR-1976	LIAS	-0.263732	0.00115451	LAML	hsa-miR-361-5p	LIPT1	-0.275063	8.65656e-06	SARC	hsa-miR-26a-5p	DLD	-0.532094	0.000837414	CHOL	hsa-miR-361-3p	DLAT	-0.335038	0.0228446	DLBC	hsa-miR-541-5p	PDHA1	-0.400721	0.0002774	ACC	hsa-miR-17-5p	PDHB	-0.229436	5.07646e-14	BRCA	hsa-miR-199a-3p	MTF1	-0.363981	0.0128952	DLBC	hsa-miR-374b-3p	GLS	-0.277611	0.0138633	ACC	hsa-miR-326	CDKN2A	-0.260166	0.0013537	LAML
hsa-miR-513a-5p	FDX1	-0.339594	0.00235222	ACC	hsa-miR-24-3p	LIAS	-0.456621	4.82588e-09	LAML	hsa-miR-376a-5p	LIPT1	-0.202901	0.0011474	SARC	hsa-miR-26b-5p	DLD	-0.362279	0.0299066	CHOL	hsa-miR-378d	DLAT	-0.397742	0.00619413	DLBC	hsa-miR-542-3p	PDHA1	-0.237898	0.0359629	ACC	hsa-miR-18a-3p	PDHB	-0.240953	2.39144e-15	BRCA	hsa-miR-199b-3p	MTF1	-0.366867	0.0121465	DLBC	hsa-miR-381-3p	GLS	-0.233149	0.0399495	ACC	hsa-miR-330-5p	CDKN2A	-0.234311	0.00402502	LAML
hsa-miR-513c-3p	FDX1	-0.281594	0.0125043	ACC	hsa-miR-26b-5p	LIAS	-0.237226	0.00357946	LAML	hsa-miR-576-5p	LIPT1	-0.279966	5.87464e-06	SARC	hsa-miR-3609	DLD	-0.356064	0.0330564	CHOL	hsa-miR-499a-3p	DLAT	-0.335856	0.0224934	DLBC	hsa-miR-671-5p	PDHA1	-0.272951	0.015614	ACC	hsa-miR-197-3p	PDHB	-0.201861	3.98936e-11	BRCA	hsa-miR-25-3p	MTF1	-0.551318	7.15992e-05	DLBC	hsa-miR-449a	GLS	-0.337139	0.00254152	ACC	hsa-miR-576-5p	CDKN2A	-0.268163	0.000944523	LAML
hsa-miR-514a-5p	FDX1	-0.309114	0.00589203	ACC	hsa-miR-372-3p	LIAS	-0.219067	0.00727005	LAML	hsa-miR-653-5p	LIPT1	-0.236036	0.000146443	SARC	hsa-miR-497-5p	DLD	-0.451512	0.00570725	CHOL	hsa-miR-582-3p	DLAT	-0.353276	0.0160264	DLBC	hsa-miR-7-1-3p	PDHA1	-0.287999	0.0105611	ACC	hsa-miR-19b-1-5p	PDHB	-0.232712	2.16392e-14	BRCA	hsa-miR-27b-3p	MTF1	-0.502536	0.00037232	DLBC	hsa-miR-4668-3p	GLS	-0.391478	0.000393824	ACC	hsa-miR-124-3p	CDKN2A	-0.308206	1.42053e-12	LGG
hsa-miR-532-5p	FDX1	-0.332831	0.00290695	ACC	hsa-miR-532-5p	LIAS	-0.25473	0.00171808	LAML	hsa-miR-769-3p	LIPT1	-0.203942	0.00108046	SARC	hsa-miR-5683	DLD	-0.228148	3.81545e-06	COAD	hsa-miR-628-3p	DLAT	-0.336933	0.0220383	DLBC	hsa-miR-758-5p	PDHA1	-0.30731	0.00620343	ACC	hsa-miR-20a-5p	PDHB	-0.251449	1.28049e-16	BRCA	hsa-miR-28-3p	MTF1	-0.458679	0.0013461	DLBC	hsa-miR-494-3p	GLS	-0.233305	0.0398124	ACC	hsa-miR-128-3p	CDKN2A	-0.228065	2.2088e-07	LGG
hsa-miR-550a-5p	FDX1	-0.289032	0.0102737	ACC	hsa-miR-582-3p	LIAS	-0.29739	0.000230305	LAML	hsa-miR-93-5p	LIPT1	-0.298616	1.25518e-06	SARC	hsa-miR-150-5p	DLD	-0.342505	0.0198055	DLBC	hsa-miR-628-5p	DLAT	-0.472845	0.000905373	DLBC	hsa-miR-770-5p	PDHA1	-0.354507	0.00145016	ACC	hsa-miR-2355-3p	PDHB	-0.210941	4.90664e-12	BRCA	hsa-miR-301a-3p	MTF1	-0.317531	0.0315298	DLBC	hsa-miR-497-5p	GLS	-0.363706	0.00106346	ACC	hsa-miR-1307-3p	CDKN2A	-0.231838	1.37205e-07	LGG
hsa-miR-584-5p	FDX1	-0.310459	0.00566891	ACC	hsa-miR-582-5p	LIAS	-0.33297	3.33611e-05	LAML	hsa-miR-1306-3p	LIPT1	-0.250301	6.53495e-07	STAD	hsa-miR-153-5p	DLD	-0.310711	0.0355815	DLBC	hsa-miR-664a-3p	DLAT	-0.412106	0.00443021	DLBC	hsa-miR-96-5p	PDHA1	-0.428055	9.2539e-05	ACC	hsa-miR-25-3p	PDHB	-0.234557	1.3314e-14	BRCA	hsa-miR-30c-1-3p	MTF1	-0.534216	0.000131356	DLBC	hsa-miR-541-5p	GLS	-0.228852	0.0438661	ACC	hsa-miR-134-5p	CDKN2A	-0.275657	2.94258e-10	LGG
hsa-miR-592	FDX1	-0.496011	3.87675e-06	ACC	hsa-let-7a-2-3p	LIAS	-0.224583	3.40261e-07	LGG	hsa-miR-106a-5p	LIPT1	-0.611806	5.15539e-15	TGCT	hsa-miR-221-3p	DLD	-0.295566	0.0461235	DLBC	hsa-miR-664b-3p	DLAT	-0.314419	0.0333283	DLBC	hsa-miR-10a-5p	PDHA1	-0.260427	9.38258e-18	BRCA	hsa-miR-378a-5p	PDHB	-0.222384	3.04454e-13	BRCA	hsa-miR-30c-2-3p	MTF1	-0.312723	0.0343436	DLBC	hsa-miR-590-5p	GLS	-0.252812	0.0255399	ACC	hsa-miR-146b-3p	CDKN2A	-0.290081	3.01112e-11	LGG
hsa-miR-616-5p	FDX1	-0.239488	0.0347042	ACC	hsa-miR-106b-5p	LIAS	-0.204365	3.65484e-06	LGG	hsa-miR-129-2-3p	LIPT1	-0.260225	0.00248611	TGCT	hsa-miR-26a-5p	DLD	-0.361713	0.0135109	DLBC	hsa-miR-7-1-3p	DLAT	-0.434324	0.00256216	DLBC	hsa-miR-10b-3p	PDHA1	-0.237049	6.85958e-15	BRCA	hsa-miR-500a-5p	PDHB	-0.206409	1.41359e-11	BRCA	hsa-miR-30e-3p	MTF1	-0.639758	1.69521e-06	DLBC	hsa-miR-6509-5p	GLS	-0.223135	0.049566	ACC	hsa-miR-181b-3p	CDKN2A	-0.278721	1.83325e-10	LGG
hsa-miR-625-3p	FDX1	-0.297848	0.00808615	ACC	hsa-miR-125a-3p	LIAS	-0.247134	1.82941e-08	LGG	hsa-miR-129-5p	LIPT1	-0.277213	0.00123641	TGCT	hsa-miR-26b-5p	DLD	-0.446883	0.00184932	DLBC	hsa-miR-1179	DLAT	-0.35525	0.0036853	KICH	hsa-miR-10b-5p	PDHA1	-0.2654	2.11099e-18	BRCA	hsa-miR-501-5p	PDHB	-0.200504	5.41156e-11	BRCA	hsa-miR-3127-5p	MTF1	-0.332308	0.0240494	DLBC	hsa-miR-655-3p	GLS	-0.236364	0.0372126	ACC	hsa-miR-324-5p	CDKN2A	-0.241152	4.08906e-08	LGG
hsa-miR-627-5p	FDX1	-0.325801	0.00360494	ACC	hsa-miR-24-3p	LIAS	-0.216692	8.8327e-07	LGG	hsa-miR-1306-3p	LIPT1	-0.304753	0.0003616	TGCT	hsa-miR-29a-3p	DLD	-0.39871	0.00605863	DLBC	hsa-miR-1197	DLAT	-0.459255	0.000119036	KICH	hsa-miR-190b	PDHA1	-0.381608	9.06254e-38	BRCA	hsa-miR-548b-3p	PDHB	-0.272338	2.49688e-19	BRCA	hsa-miR-323a-3p	MTF1	-0.36957	0.0114792	DLBC	hsa-miR-7-1-3p	GLS	-0.261828	0.020579	ACC	hsa-miR-326	CDKN2A	-0.250137	1.21209e-08	LGG
hsa-miR-629-3p	FDX1	-0.248961	0.027949	ACC	hsa-miR-4677-3p	LIAS	-0.206908	2.74558e-06	LGG	hsa-miR-15a-5p	LIPT1	-0.290706	0.000687405	TGCT	hsa-miR-29c-3p	DLD	-0.350884	0.0168077	DLBC	hsa-miR-1271-5p	DLAT	-0.354937	0.00371771	KICH	hsa-miR-29b-2-5p	PDHA1	-0.318038	3.93426e-26	BRCA	hsa-miR-577	PDHB	-0.298903	3.9205e-23	BRCA	hsa-miR-331-3p	MTF1	-0.563258	4.59446e-05	DLBC	hsa-miR-766-3p	GLS	-0.475272	1.09754e-05	ACC	hsa-miR-328-3p	CDKN2A	-0.235203	8.91171e-08	LGG
hsa-miR-653-5p	FDX1	-0.419974	0.000129285	ACC	hsa-miR-4772-3p	LIAS	-0.202244	4.62706e-06	LGG	hsa-miR-17-5p	LIPT1	-0.279201	0.001136	TGCT	hsa-miR-3154	DLD	-0.465081	0.00112758	DLBC	hsa-miR-1287-5p	DLAT	-0.253534	0.0415675	KICH	hsa-miR-29c-3p	PDHA1	-0.248547	2.91617e-16	BRCA	hsa-miR-9-5p	PDHB	-0.228876	5.86549e-14	BRCA	hsa-miR-337-3p	MTF1	-0.347721	0.0178906	DLBC	hsa-miR-769-5p	GLS	-0.22661	0.0460331	ACC	hsa-miR-330-5p	CDKN2A	-0.314722	4.49508e-13	LGG
hsa-miR-888-5p	FDX1	-0.249966	0.027303	ACC	hsa-miR-493-5p	LIAS	-0.374943	2.65625e-18	LGG	hsa-miR-20b-5p	LIPT1	-0.648595	3.14421e-17	TGCT	hsa-miR-320b	DLD	-0.333029	0.023726	DLBC	hsa-miR-1296-5p	DLAT	-0.338044	0.00588533	KICH	hsa-miR-375	PDHA1	-0.201373	4.45302e-11	BRCA	hsa-miR-92a-3p	PDHB	-0.227737	7.85877e-14	BRCA	hsa-miR-375	MTF1	-0.500426	0.000397659	DLBC	hsa-miR-885-5p	GLS	-0.465296	1.7684e-05	ACC	hsa-miR-34a-5p	CDKN2A	-0.216898	8.61915e-07	LGG
hsa-miR-149-3p	FDX1	-0.248587	2.88366e-16	BRCA	hsa-miR-16-5p	LIAS	-0.297355	9.64741e-09	LIHC	hsa-miR-26b-5p	LIPT1	-0.260136	0.00249496	TGCT	hsa-miR-362-3p	DLD	-0.330258	0.0249886	DLBC	hsa-miR-130b-5p	DLAT	-0.295557	0.0168351	KICH	hsa-miR-1	PDHA1	-0.365481	0.0283827	CHOL	hsa-miR-942-5p	PDHB	-0.277883	4.33558e-20	BRCA	hsa-miR-3913-5p	MTF1	-0.518129	0.000225815	DLBC	hsa-miR-92b-3p	GLS	-0.435905	6.63256e-05	ACC	hsa-miR-380-3p	CDKN2A	-0.25857	3.70594e-09	LGG
hsa-miR-29b-2-5p	FDX1	-0.220895	4.40961e-13	BRCA	hsa-miR-195-5p	LIAS	-0.225652	1.63009e-05	LIHC	hsa-miR-376a-5p	LIPT1	-0.378407	7.0902e-06	TGCT	hsa-miR-373-3p	DLD	-0.344517	0.0190474	DLBC	hsa-miR-153-5p	DLAT	-0.28397	0.0218807	KICH	hsa-miR-10b-5p	PDHA1	-0.353248	0.0345704	CHOL	hsa-miR-137	PDHB	-0.205794	0.000419928	CESC	hsa-miR-423-3p	MTF1	-0.397237	0.00626601	DLBC	hsa-let-7d-5p	GLS	-0.247392	4.92236e-07	BLCA	hsa-miR-381-5p	CDKN2A	-0.24947	1.32874e-08	LGG
hsa-miR-4662a-5p	FDX1	-0.210602	0.000304399	CESC	hsa-miR-197-3p	LIAS	-0.215846	0.000164916	OV	hsa-miR-489-3p	LIPT1	-0.292076	0.000646561	TGCT	hsa-miR-5000-3p	DLD	-0.292403	0.048618	DLBC	hsa-miR-299-5p	DLAT	-0.518703	9.58169e-06	KICH	hsa-miR-181c-5p	PDHA1	-0.509934	0.00148801	CHOL	hsa-miR-4662a-5p	PDHB	-0.359123	2.96374e-10	CESC	hsa-miR-449a	MTF1	-0.432233	0.0027019	DLBC	hsa-let-7g-5p	GLS	-0.275651	1.84613e-08	BLCA	hsa-miR-3943	CDKN2A	-0.260596	2.76994e-09	LGG
hsa-miR-944	FDX1	-0.316625	3.5665e-08	CESC	hsa-miR-3187-3p	LIAS	-0.231246	5.26551e-05	OV	hsa-miR-653-5p	LIPT1	-0.464732	1.74865e-08	TGCT	hsa-miR-618	DLD	-0.300641	0.0423398	DLBC	hsa-miR-3154	DLAT	-0.368264	0.00254216	KICH	hsa-miR-181d-5p	PDHA1	-0.577399	0.000226881	CHOL	hsa-miR-105-3p	PDHB	-0.372698	0.025181	CHOL	hsa-miR-449b-5p	MTF1	-0.417357	0.00390515	DLBC	hsa-miR-101-3p	GLS	-0.222665	6.39582e-06	BLCA	hsa-miR-410-3p	CDKN2A	-0.317918	2.53017e-13	LGG
hsa-miR-181c-5p	FDX1	-0.402516	0.014941	CHOL	hsa-miR-486-3p	LIAS	-0.20235	0.000420739	OV	hsa-miR-769-3p	LIPT1	-0.466681	1.49644e-08	TGCT	hsa-miR-652-5p	DLD	-0.350528	0.0169269	DLBC	hsa-miR-320a	DLAT	-0.367188	0.00262296	KICH	hsa-miR-214-3p	PDHA1	-0.561825	0.000363056	CHOL	hsa-miR-105-5p	PDHB	-0.344802	0.0394529	CHOL	hsa-miR-483-3p	MTF1	-0.309583	0.0362913	DLBC	hsa-miR-103a-3p	GLS	-0.201992	4.41623e-05	BLCA	hsa-miR-485-5p	CDKN2A	-0.252502	8.73035e-09	LGG
hsa-miR-181d-5p	FDX1	-0.408978	0.0132619	CHOL	hsa-let-7a-2-3p	LIAS	-0.301962	4.6428e-05	PAAD	hsa-miR-129-2-3p	LIPT1	-0.252666	1.04596e-08	THCA	hsa-miR-7-2-3p	DLD	-0.325511	0.0272811	DLBC	hsa-miR-320b	DLAT	-0.398695	0.00100347	KICH	hsa-miR-27a-3p	PDHA1	-0.367266	0.0275613	CHOL	hsa-miR-197-3p	PDHB	-0.385538	0.0202236	CHOL	hsa-miR-550a-3-5p	MTF1	-0.328623	0.0257591	DLBC	hsa-miR-106a-5p	GLS	-0.214153	1.44999e-05	BLCA	hsa-miR-625-5p	CDKN2A	-0.224131	3.59705e-07	LGG
hsa-miR-199a-3p	FDX1	-0.443844	0.00669643	CHOL	hsa-miR-143-3p	LIAS	-0.293065	7.90499e-05	PAAD	hsa-miR-129-5p	LIPT1	-0.261714	2.93244e-09	THCA	hsa-miR-181a-5p	DLD	-0.204067	0.00586075	ESCA	hsa-miR-320c	DLAT	-0.245252	0.0489413	KICH	hsa-miR-296-5p	PDHA1	-0.36447	0.0288568	CHOL	hsa-miR-21-5p	PDHB	-0.356559	0.0327961	CHOL	hsa-miR-582-3p	MTF1	-0.434796	0.00253154	DLBC	hsa-miR-125a-5p	GLS	-0.2223	6.62843e-06	BLCA	hsa-miR-671-5p	CDKN2A	-0.215364	1.03351e-06	LGG
hsa-miR-199b-3p	FDX1	-0.444223	0.00664429	CHOL	hsa-miR-181a-2-3p	LIAS	-0.444329	6.51499e-10	PAAD	hsa-miR-34a-5p	LIPT1	-0.277845	2.68778e-10	THCA	hsa-miR-181b-5p	DLD	-0.21419	0.00378737	ESCA	hsa-miR-320d	DLAT	-0.392411	0.00122468	KICH	hsa-miR-335-5p	PDHA1	-0.513741	0.00135178	CHOL	hsa-miR-592	PDHB	-0.360326	0.0308687	CHOL	hsa-miR-616-5p	MTF1	-0.490581	0.000537654	DLBC	hsa-miR-135a-5p	GLS	-0.210379	2.06305e-05	BLCA	hsa-miR-760	CDKN2A	-0.27286	4.50994e-10	LGG
hsa-miR-21-5p	FDX1	-0.47604	0.00333876	CHOL	hsa-miR-224-5p	LIAS	-0.226781	0.0024725	PAAD	hsa-miR-376a-5p	LIPT1	-0.244402	3.20399e-08	THCA	hsa-miR-382-3p	DLD	-0.211229	0.00431199	ESCA	hsa-miR-323b-3p	DLAT	-0.376094	0.00201816	KICH	hsa-miR-485-5p	PDHA1	-0.379867	0.0223024	CHOL	hsa-miR-767-3p	PDHB	-0.379747	0.0223484	CHOL	hsa-miR-769-3p	MTF1	-0.323042	0.0285412	DLBC	hsa-miR-141-3p	GLS	-0.366341	3.02791e-14	BLCA	hsa-miR-940	CDKN2A	-0.346415	1.10211e-15	LGG
hsa-miR-214-5p	FDX1	-0.350257	0.0362398	CHOL	hsa-miR-24-3p	LIAS	-0.216809	0.00384923	PAAD	hsa-miR-106a-5p	LIPT1	-0.47601	4.46402e-08	THYM	hsa-miR-193b-5p	DLD	-0.236274	6.68781e-08	HNSC	hsa-miR-329-3p	DLAT	-0.475306	6.30785e-05	KICH	hsa-miR-708-5p	PDHA1	-0.433211	0.00830927	CHOL	hsa-miR-98-3p	PDHB	-0.345862	0.0388107	CHOL	hsa-miR-92a-3p	MTF1	-0.605995	8.08461e-06	DLBC	hsa-miR-141-5p	GLS	-0.314727	1.02344e-10	BLCA	hsa-miR-335-5p	CDKN2A	-0.311997	0.00365131	MESO
hsa-miR-23a-3p	FDX1	-0.388319	0.0192647	CHOL	hsa-miR-452-5p	LIAS	-0.23953	0.00136564	PAAD	hsa-miR-106b-5p	LIPT1	-0.477843	3.89651e-08	THYM	hsa-miR-365a-3p	DLD	-0.203649	3.54474e-06	HNSC	hsa-miR-342-3p	DLAT	-0.275048	0.0265933	KICH	hsa-miR-99a-3p	PDHA1	-0.354601	0.0338359	CHOL	hsa-miR-106a-5p	PDHB	-0.343816	0.0193086	DLBC	hsa-miR-93-5p	MTF1	-0.36277	0.013221	DLBC	hsa-miR-148b-5p	GLS	-0.26498	6.67385e-08	BLCA	hsa-miR-450b-5p	CDKN2A	-0.263241	3.79662e-06	OV
hsa-miR-27a-3p	FDX1	-0.501898	0.00181582	CHOL	hsa-miR-493-5p	LIAS	-0.273789	0.00023613	PAAD	hsa-miR-1306-3p	LIPT1	-0.377222	2.34845e-05	THYM	hsa-miR-365b-3p	DLD	-0.20346	3.62069e-06	HNSC	hsa-miR-34b-5p	DLAT	-0.24954	0.0450002	KICH	hsa-miR-146b-5p	PDHA1	-0.203781	3.84922e-05	COAD	hsa-miR-146b-5p	PDHB	-0.490676	0.000536121	DLBC	hsa-miR-103a-3p	MTF1	-0.230293	1.44971e-07	HNSC	hsa-miR-181c-3p	GLS	-0.222946	6.22213e-06	BLCA	hsa-miR-328-3p	CDKN2A	-0.208926	0.00513037	PCPG
hsa-miR-320d	FDX1	-0.445265	0.00650276	CHOL	hsa-miR-197-3p	LIAS	-0.22708	0.00230211	PCPG	hsa-miR-142-5p	LIPT1	-0.364816	4.51961e-05	THYM	hsa-miR-424-5p	DLD	-0.215808	8.66494e-07	HNSC	hsa-miR-365a-3p	DLAT	-0.562501	1.07924e-06	KICH	hsa-miR-31-3p	PDHA1	-0.324619	2.56141e-11	COAD	hsa-miR-185-5p	PDHB	-0.397603	0.00621389	DLBC	hsa-miR-106b-5p	MTF1	-0.215311	9.19387e-07	HNSC	hsa-miR-181c-5p	GLS	-0.233361	2.18315e-06	BLCA	hsa-miR-124-3p	CDKN2A	-0.224931	0.00652755	READ
hsa-miR-3913-5p	FDX1	-0.383924	0.020798	CHOL	hsa-miR-493-5p	LIAS	-0.212187	0.0104011	READ	hsa-miR-15a-5p	LIPT1	-0.473469	5.38327e-08	THYM	hsa-let-7a-3p	DLD	-0.318238	0.00978106	KICH	hsa-miR-365b-3p	DLAT	-0.562162	1.09894e-06	KICH	hsa-miR-31-5p	PDHA1	-0.312631	1.4543e-10	COAD	hsa-miR-20b-3p	PDHB	-0.310985	0.0354105	DLBC	hsa-miR-1180-3p	MTF1	-0.221836	4.1781e-07	HNSC	hsa-miR-181d-5p	GLS	-0.226244	4.48958e-06	BLCA	hsa-miR-191-5p	CDKN2A	-0.264176	0.00132362	READ
hsa-miR-5683	FDX1	-0.207919	2.6481e-05	COAD	hsa-miR-125a-3p	LIAS	-0.244422	1.2092e-06	STAD	hsa-miR-15b-5p	LIPT1	-0.381022	1.91139e-05	THYM	hsa-let-7f-1-3p	DLD	-0.357201	0.00348914	KICH	hsa-miR-369-3p	DLAT	-0.406418	0.000781324	KICH	hsa-miR-29b-3p	PDHA1	-0.332398	0.0240088	DLBC	hsa-miR-20b-5p	PDHB	-0.427545	0.00303985	DLBC	hsa-miR-125a-5p	MTF1	-0.236146	6.80074e-08	HNSC	hsa-miR-186-5p	GLS	-0.220388	7.98655e-06	BLCA	hsa-miR-192-5p	CDKN2A	-0.359877	8.75338e-06	READ
hsa-miR-144-5p	FDX1	-0.296356	0.045517	DLBC	hsa-let-7a-2-3p	LIAS	-0.423319	3.84182e-07	TGCT	hsa-miR-16-2-3p	LIPT1	-0.43169	9.49385e-07	THYM	hsa-miR-105-5p	DLD	-0.453675	0.000147365	KICH	hsa-miR-373-5p	DLAT	-0.459255	0.000119036	KICH	hsa-let-7c-3p	PDHA1	-0.249925	0.00069103	ESCA	hsa-miR-21-5p	PDHB	-0.441226	0.00214513	DLBC	hsa-miR-1301-3p	MTF1	-0.274885	2.70896e-10	HNSC	hsa-miR-194-5p	GLS	-0.272033	2.87232e-08	BLCA	hsa-miR-335-5p	CDKN2A	-0.203774	0.0139566	READ
hsa-miR-148b-5p	FDX1	-0.299784	0.0429601	DLBC	hsa-let-7c-3p	LIAS	-0.459118	2.72402e-08	TGCT	hsa-miR-16-5p	LIPT1	-0.426654	1.30849e-06	THYM	hsa-miR-1179	DLD	-0.249853	0.0447229	KICH	hsa-miR-374b-5p	DLAT	-0.25689	0.038854	KICH	hsa-miR-1	PDHA1	-0.220653	0.00283674	ESCA	hsa-miR-223-3p	PDHB	-0.405581	0.00516802	DLBC	hsa-miR-15a-5p	MTF1	-0.238567	4.94403e-08	HNSC	hsa-miR-200a-3p	GLS	-0.365623	3.42644e-14	BLCA	hsa-miR-507	CDKN2A	-0.217846	0.00848329	READ
hsa-miR-18b-3p	FDX1	-0.326988	0.0265497	DLBC	hsa-miR-106a-5p	LIAS	-0.366575	1.42679e-05	TGCT	hsa-miR-17-5p	LIPT1	-0.523655	9.90773e-10	THYM	hsa-miR-1185-1-3p	DLD	-0.558234	1.35367e-06	KICH	hsa-miR-376a-3p	DLAT	-0.449013	0.000175647	KICH	hsa-miR-224-5p	PDHA1	-0.224376	0.0023929	ESCA	hsa-miR-340-5p	PDHB	-0.364228	0.0128296	DLBC	hsa-miR-17-5p	MTF1	-0.219278	5.70849e-07	HNSC	hsa-miR-200a-5p	GLS	-0.338371	2.98213e-12	BLCA	hsa-miR-125a-5p	CDKN2A	-0.23002	0.000217696	SARC
hsa-miR-944	FDX1	-0.339234	0.0210917	DLBC	hsa-miR-17-5p	LIAS	-0.225905	0.00893424	TGCT	hsa-miR-18a-5p	LIPT1	-0.527723	6.96051e-10	THYM	hsa-miR-1228-3p	DLD	-0.543422	2.90182e-06	KICH	hsa-miR-376a-5p	DLAT	-0.428776	0.000365782	KICH	hsa-miR-23a-3p	PDHA1	-0.229191	0.00191248	ESCA	hsa-miR-363-3p	PDHB	-0.436338	0.00243366	DLBC	hsa-miR-181b-5p	MTF1	-0.216168	8.30013e-07	HNSC	hsa-miR-200b-3p	GLS	-0.349167	5.35071e-13	BLCA	hsa-miR-125b-5p	CDKN2A	-0.249067	5.98693e-05	SARC
hsa-miR-100-5p	FDX1	-0.218929	0.00306651	ESCA	hsa-miR-181a-2-3p	LIAS	-0.595271	4.13925e-14	TGCT	hsa-miR-19a-3p	LIPT1	-0.415204	2.66237e-06	THYM	hsa-miR-124-3p	DLD	-0.447449	0.000186199	KICH	hsa-miR-376b-3p	DLAT	-0.484284	4.36049e-05	KICH	hsa-miR-27a-3p	PDHA1	-0.257479	0.000466626	ESCA	hsa-miR-501-5p	PDHB	-0.312228	0.0346448	DLBC	hsa-miR-182-5p	MTF1	-0.213445	1.14687e-06	HNSC	hsa-miR-200b-5p	GLS	-0.303631	4.84798e-10	BLCA	hsa-miR-1275	CDKN2A	-0.204382	0.00105327	SARC
hsa-miR-125b-5p	FDX1	-0.201834	0.00643621	ESCA	hsa-miR-197-3p	LIAS	-0.313919	0.000233622	TGCT	hsa-miR-19b-3p	LIPT1	-0.447914	3.25888e-07	THYM	hsa-miR-125a-3p	DLD	-0.33289	0.0067381	KICH	hsa-miR-380-3p	DLAT	-0.521702	8.33018e-06	KICH	hsa-miR-365a-3p	PDHA1	-0.250536	0.000669738	ESCA	hsa-let-7a-3p	PDHB	-0.209118	0.00472491	ESCA	hsa-miR-19b-3p	MTF1	-0.221748	4.22365e-07	HNSC	hsa-miR-200c-3p	GLS	-0.326269	1.8927e-11	BLCA	hsa-miR-153-5p	CDKN2A	-0.218063	0.000464509	SARC
hsa-miR-127-5p	FDX1	-0.269061	0.000249728	ESCA	hsa-miR-20b-5p	LIAS	-0.401901	1.62704e-06	TGCT	hsa-miR-20a-5p	LIPT1	-0.515395	2.00066e-09	THYM	hsa-miR-1269a	DLD	-0.499254	2.30146e-05	KICH	hsa-miR-3913-5p	DLAT	-0.263764	0.0337514	KICH	hsa-miR-365b-3p	PDHA1	-0.250639	0.000666208	ESCA	hsa-let-7b-3p	PDHB	-0.223068	0.00254104	ESCA	hsa-miR-20a-5p	MTF1	-0.258727	3.03305e-09	HNSC	hsa-miR-25-3p	GLS	-0.209383	2.26185e-05	BLCA	hsa-miR-181b-3p	CDKN2A	-0.278143	6.79137e-06	SARC
hsa-miR-1293	FDX1	-0.266101	0.000293779	ESCA	hsa-miR-224-5p	LIAS	-0.208441	0.0160544	TGCT	hsa-miR-20b-5p	LIPT1	-0.386316	1.42856e-05	THYM	hsa-miR-127-5p	DLD	-0.390257	0.00131007	KICH	hsa-miR-409-3p	DLAT	-0.423061	0.000446323	KICH	hsa-miR-708-5p	PDHA1	-0.368503	3.32333e-07	ESCA	hsa-let-7b-5p	PDHB	-0.270276	0.00023349	ESCA	hsa-miR-25-3p	MTF1	-0.283224	7.3047e-11	HNSC	hsa-miR-30c-5p	GLS	-0.272481	2.72033e-08	BLCA	hsa-miR-29b-1-5p	CDKN2A	-0.252587	4.66234e-05	SARC
hsa-miR-149-3p	FDX1	-0.239939	0.00114058	ESCA	hsa-miR-24-3p	LIAS	-0.479385	5.2921e-09	TGCT	hsa-miR-576-5p	LIPT1	-0.33842	0.000166911	THYM	hsa-miR-1271-5p	DLD	-0.362873	0.00297043	KICH	hsa-miR-449c-5p	DLAT	-0.24775	0.0466123	KICH	hsa-miR-99a-3p	PDHA1	-0.235731	0.00140018	ESCA	hsa-miR-21-3p	PDHB	-0.253898	0.000562934	ESCA	hsa-miR-28-3p	MTF1	-0.210527	1.61406e-06	HNSC	hsa-miR-30d-5p	GLS	-0.227602	3.91971e-06	BLCA	hsa-miR-328-3p	CDKN2A	-0.216748	0.000503665	SARC
hsa-miR-199a-3p	FDX1	-0.274244	0.000187045	ESCA	hsa-miR-26b-5p	LIAS	-0.398033	2.08958e-06	TGCT	hsa-miR-93-5p	LIPT1	-0.528843	6.31074e-10	THYM	hsa-miR-1283	DLD	-0.41009	0.000692229	KICH	hsa-miR-487b-3p	DLAT	-0.476924	5.90626e-05	KICH	hsa-miR-379-5p	PDHA1	-0.229502	1.60341e-07	HNSC	hsa-miR-214-5p	PDHB	-0.237294	0.00129803	ESCA	hsa-miR-301a-3p	MTF1	-0.20612	2.68021e-06	HNSC	hsa-miR-30e-5p	GLS	-0.308918	2.32917e-10	BLCA	hsa-miR-34a-5p	CDKN2A	-0.209082	0.000799638	SARC
hsa-miR-199a-5p	FDX1	-0.226269	0.00219228	ESCA	hsa-miR-3187-3p	LIAS	-0.537669	2.50162e-11	TGCT	hsa-miR-15a-5p	LIPT1	-0.42816	0.00111032	UCS	hsa-miR-130a-3p	DLD	-0.403816	0.000850613	KICH	hsa-miR-494-3p	DLAT	-0.442287	0.000225287	KICH	hsa-miR-758-5p	PDHA1	-0.227237	2.13534e-07	HNSC	hsa-miR-2355-5p	PDHB	-0.220915	0.00280322	ESCA	hsa-miR-450a-5p	MTF1	-0.223111	3.57131e-07	HNSC	hsa-miR-34a-5p	GLS	-0.251381	3.16918e-07	BLCA	hsa-miR-455-3p	CDKN2A	-0.24549	7.69063e-05	SARC
hsa-miR-199b-3p	FDX1	-0.274097	0.000188602	ESCA	hsa-miR-429	LIAS	-0.531281	4.73211e-11	TGCT	hsa-miR-15b-5p	LIPT1	-0.299312	0.0264232	UCS	hsa-miR-130a-5p	DLD	-0.470296	7.71674e-05	KICH	hsa-miR-495-3p	DLAT	-0.421477	0.000471337	KICH	hsa-miR-1185-1-3p	PDHA1	-0.480007	5.20558e-05	KICH	hsa-miR-23a-5p	PDHB	-0.23253	0.00163277	ESCA	hsa-miR-502-5p	MTF1	-0.218833	6.02441e-07	HNSC	hsa-miR-361-5p	GLS	-0.24493	6.43535e-07	BLCA	hsa-miR-125b-5p	CDKN2A	-0.274921	6.25118e-09	SKCM
hsa-miR-214-5p	FDX1	-0.332842	4.69172e-06	ESCA	hsa-miR-452-5p	LIAS	-0.286422	0.000830858	TGCT	hsa-miR-16-2-3p	LIPT1	-0.329252	0.014105	UCS	hsa-miR-130b-3p	DLD	-0.461459	0.0001093	KICH	hsa-miR-511-5p	DLAT	-0.392722	0.00121277	KICH	hsa-miR-1228-3p	PDHA1	-0.52335	7.70913e-06	KICH	hsa-miR-4662a-5p	PDHB	-0.319303	1.17996e-05	ESCA	hsa-miR-769-3p	MTF1	-0.225271	2.73181e-07	HNSC	hsa-miR-363-3p	GLS	-0.211497	1.85961e-05	BLCA	hsa-miR-204-5p	CDKN2A	-0.201616	2.42365e-05	SKCM
hsa-miR-2355-3p	FDX1	-0.317033	1.37137e-05	ESCA	hsa-miR-489-3p	LIAS	-0.354934	2.76528e-05	TGCT	hsa-miR-16-5p	LIPT1	-0.330584	0.0136973	UCS	hsa-miR-132-3p	DLD	-0.367347	0.00261086	KICH	hsa-miR-519d-5p	DLAT	-0.34415	0.00499908	KICH	hsa-miR-1254	PDHA1	-0.326172	0.00801116	KICH	hsa-miR-6509-5p	PDHB	-0.214534	0.00373042	ESCA	hsa-miR-92a-3p	MTF1	-0.22844	1.83452e-07	HNSC	hsa-miR-378a-3p	GLS	-0.206048	3.06817e-05	BLCA	hsa-miR-615-3p	CDKN2A	-0.205737	1.63285e-05	SKCM
hsa-miR-23a-3p	FDX1	-0.269406	0.000245015	ESCA	hsa-miR-532-5p	LIAS	-0.290626	0.000689853	TGCT	hsa-miR-195-5p	LIPT1	-0.322357	0.0163859	UCS	hsa-miR-1323	DLD	-0.373705	0.00216677	KICH	hsa-miR-520g-3p	DLAT	-0.366585	0.0026692	KICH	hsa-miR-127-5p	PDHA1	-0.29478	0.0171392	KICH	hsa-miR-193b-5p	PDHB	-0.25305	6.8225e-09	HNSC	hsa-miR-93-5p	MTF1	-0.302198	3.1356e-12	HNSC	hsa-miR-425-5p	GLS	-0.265482	6.29015e-08	BLCA	hsa-miR-1275	CDKN2A	-0.222749	0.00996397	TGCT
hsa-miR-23b-3p	FDX1	-0.269341	0.000245893	ESCA	hsa-miR-582-3p	LIAS	-0.438507	1.2972e-07	TGCT	hsa-miR-497-5p	LIPT1	-0.344055	0.0101106	UCS	hsa-miR-134-3p	DLD	-0.522126	8.16599e-06	KICH	hsa-miR-520h	DLAT	-0.485018	4.22888e-05	KICH	hsa-miR-1293	PDHA1	-0.469387	8.00157e-05	KICH	hsa-miR-221-5p	PDHB	-0.218849	6.01277e-07	HNSC	hsa-miR-221-3p	MTF1	-0.395021	0.00112796	KICH	hsa-miR-429	GLS	-0.343075	1.4222e-12	BLCA	hsa-miR-486-3p	CDKN2A	-0.363402	1.71316e-05	TGCT
hsa-miR-27a-3p	FDX1	-0.274928	0.00017997	ESCA	hsa-miR-582-5p	LIAS	-0.432835	1.95788e-07	TGCT	hsa-miR-514a-3p	LIPT1	-0.2501	0.0252574	UVM	hsa-miR-134-5p	DLD	-0.437384	0.000269236	KICH	hsa-miR-552-5p	DLAT	-0.339562	0.00565305	KICH	hsa-miR-130a-5p	PDHA1	-0.434237	0.000301437	KICH	hsa-miR-24-3p	PDHB	-0.220972	4.64458e-07	HNSC	hsa-miR-222-3p	MTF1	-0.380349	0.00177602	KICH	hsa-miR-449a	GLS	-0.23361	2.12796e-06	BLCA	hsa-miR-518c-5p	CDKN2A	-0.232888	0.00698333	TGCT
hsa-miR-27b-3p	FDX1	-0.312982	1.78793e-05	ESCA	hsa-miR-664a-5p	LIAS	-0.362158	1.83963e-05	TGCT						hsa-miR-136-3p	DLD	-0.390183	0.00131308	KICH	hsa-miR-655-3p	DLAT	-0.470758	7.57559e-05	KICH	hsa-miR-130b-5p	PDHA1	-0.407949	0.000742976	KICH	hsa-let-7a-2-3p	PDHB	-0.345676	0.00479702	KICH	hsa-miR-582-3p	MTF1	-0.257455	0.0384112	KICH	hsa-miR-4724-5p	GLS	-0.303182	5.15529e-10	BLCA	hsa-miR-204-5p	CDKN2A	-0.354075	3.48404e-16	THCA
hsa-miR-365a-3p	FDX1	-0.218792	0.00308554	ESCA	hsa-miR-93-5p	LIAS	-0.221694	0.0103307	TGCT						hsa-miR-136-5p	DLD	-0.371125	0.00233807	KICH	hsa-miR-656-3p	DLAT	-0.46864	8.24295e-05	KICH	hsa-miR-1323	PDHA1	-0.310223	0.0119048	KICH	hsa-let-7a-3p	PDHB	-0.276399	0.0258288	KICH	hsa-miR-1248	MTF1	-0.334504	1.97122e-14	KIRC	hsa-miR-501-3p	GLS	-0.202346	4.2793e-05	BLCA	hsa-miR-27b-5p	CDKN2A	-0.222429	5.18736e-07	THCA
hsa-miR-365b-3p	FDX1	-0.218666	0.00310303	ESCA	hsa-miR-493-5p	LIAS	-0.20298	4.86485e-06	THCA						hsa-miR-137	DLD	-0.246472	0.0477917	KICH	hsa-miR-668-3p	DLAT	-0.31235	0.0113057	KICH	hsa-miR-146a-3p	PDHA1	-0.323429	0.00858844	KICH	hsa-let-7b-5p	PDHB	-0.360617	0.00316789	KICH	hsa-miR-22-3p	MTF1	-0.223551	4.90606e-07	KIRC	hsa-miR-532-5p	GLS	-0.21863	9.46617e-06	BLCA	hsa-miR-328-3p	CDKN2A	-0.31246	9.20473e-13	THCA
hsa-miR-3922-3p	FDX1	-0.312346	1.86334e-05	ESCA	hsa-miR-16-5p	LIAS	-0.275595	0.00241633	THYM						hsa-miR-142-5p	DLD	-0.299928	0.0152098	KICH	hsa-miR-769-3p	DLAT	-0.252447	0.0424793	KICH	hsa-miR-146b-5p	PDHA1	-0.327786	0.00768747	KICH	hsa-let-7c-5p	PDHB	-0.2671	0.0314853	KICH	hsa-miR-221-3p	MTF1	-0.249275	1.83725e-08	KIRC	hsa-miR-664a-3p	GLS	-0.216755	1.13296e-05	BLCA	hsa-miR-335-5p	CDKN2A	-0.311678	1.05532e-12	THCA
hsa-miR-409-3p	FDX1	-0.21339	0.00392313	ESCA	hsa-miR-181a-2-3p	LIAS	-0.322237	0.0003517	THYM						hsa-miR-146a-3p	DLD	-0.270663	0.0292059	KICH	hsa-miR-887-5p	DLAT	-0.363334	0.00293138	KICH	hsa-miR-155-5p	PDHA1	-0.448067	0.000181964	KICH	hsa-let-7i-5p	PDHB	-0.332862	0.00674297	KICH	hsa-miR-3613-5p	MTF1	-0.223703	4.81724e-07	KIRC	hsa-miR-664b-3p	GLS	-0.231155	2.73673e-06	BLCA	hsa-miR-450b-5p	CDKN2A	-0.28592	7.65196e-11	THCA
hsa-miR-411-3p	FDX1	-0.229763	0.00186167	ESCA	hsa-miR-197-3p	LIAS	-0.403782	5.27144e-06	THYM						hsa-miR-153-5p	DLD	-0.346147	0.00473606	KICH	hsa-miR-935	DLAT	-0.296664	0.0164099	KICH	hsa-miR-15b-3p	PDHA1	-0.33002	0.0072585	KICH	hsa-miR-103a-2-5p	PDHB	-0.287574	0.0201895	KICH	hsa-miR-890	MTF1	-0.233346	1.46832e-07	KIRC	hsa-miR-769-5p	GLS	-0.239247	1.18176e-06	BLCA	hsa-miR-542-5p	CDKN2A	-0.29462	1.88827e-11	THCA
hsa-miR-4662a-5p	FDX1	-0.345144	1.9522e-06	ESCA	hsa-miR-26a-5p	LIAS	-0.266138	0.00343868	THYM						hsa-miR-1537-5p	DLD	-0.439098	0.000253053	KICH	hsa-miR-940	DLAT	-0.264417	0.0332975	KICH	hsa-miR-17-3p	PDHA1	-0.300185	0.0151186	KICH	hsa-miR-103a-3p	PDHB	-0.283654	0.0220348	KICH	hsa-miR-103a-3p	MTF1	-0.274821	2.79898e-06	KIRP	hsa-miR-98-3p	GLS	-0.214903	1.35095e-05	BLCA	hsa-miR-5698	CDKN2A	-0.228371	2.51047e-07	THCA
hsa-miR-6509-5p	FDX1	-0.270564	0.000229786	ESCA	hsa-miR-372-3p	LIAS	-0.356015	7.07711e-05	THYM						hsa-miR-15b-3p	DLD	-0.260008	0.0364653	KICH	hsa-let-7b-5p	DLAT	-0.201475	6.11985e-06	KIRC	hsa-miR-181a-5p	PDHA1	-0.299685	0.0152963	KICH	hsa-miR-106b-5p	PDHB	-0.306227	0.0131055	KICH	hsa-miR-106b-5p	MTF1	-0.263551	7.26821e-06	KIRP	hsa-miR-98-5p	GLS	-0.219551	8.66116e-06	BLCA	hsa-miR-1291	CDKN2A	-0.227476	0.012847	THYM
hsa-miR-758-5p	FDX1	-0.24936	0.000711289	ESCA	hsa-miR-373-3p	LIAS	-0.333968	0.000205732	THYM						hsa-miR-181b-3p	DLD	-0.28993	0.0191449	KICH	hsa-miR-122-5p	DLAT	-0.236389	9.98273e-08	KIRC	hsa-miR-181b-5p	PDHA1	-0.401006	0.000931641	KICH	hsa-miR-1185-1-3p	PDHB	-0.267201	0.0314186	KICH	hsa-miR-1248	MTF1	-0.262919	7.65856e-06	KIRP	hsa-miR-342-3p	GLS	-0.250141	1.85792e-16	BRCA	hsa-miR-153-5p	CDKN2A	-0.277818	0.00221998	THYM
hsa-miR-944	FDX1	-0.416728	5.36905e-09	ESCA	hsa-miR-3913-5p	LIAS	-0.267236	0.00330278	THYM						hsa-miR-181b-5p	DLD	-0.287359	0.020287	KICH	hsa-miR-142-5p	DLAT	-0.252051	1.25985e-08	KIRC	hsa-miR-191-5p	PDHA1	-0.254417	0.0408387	KICH	hsa-miR-130b-5p	PDHB	-0.507373	1.6068e-05	KICH	hsa-miR-1301-3p	MTF1	-0.241458	4.17538e-05	KIRP	hsa-miR-375	GLS	-0.344317	1.27836e-30	BRCA	hsa-miR-320a	CDKN2A	-0.224313	0.0141876	THYM
hsa-miR-99a-5p	FDX1	-0.200297	0.0068613	ESCA	hsa-miR-489-3p	LIAS	-0.294774	0.00113676	THYM						hsa-miR-18a-3p	DLD	-0.469144	8.07938e-05	KICH	hsa-miR-181a-3p	DLAT	-0.251211	1.41285e-08	KIRC	hsa-miR-19a-3p	PDHA1	-0.286174	0.0208329	KICH	hsa-miR-137	PDHB	-0.357652	0.00344515	KICH	hsa-miR-15a-5p	MTF1	-0.249416	2.26571e-05	KIRP	hsa-miR-141-3p	GLS	-0.226795	9.76353e-05	CESC	hsa-miR-328-3p	CDKN2A	-0.231001	0.0114843	THYM
hsa-miR-100-5p	FDX1	-0.267381	0.0313	KICH	hsa-miR-500b-3p	LIAS	-0.326119	0.000295214	THYM						hsa-miR-193b-5p	DLD	-0.570505	6.99508e-07	KICH	hsa-miR-195-3p	DLAT	-0.260069	4.13087e-09	KIRC	hsa-miR-19b-1-5p	PDHA1	-0.26897	0.0302708	KICH	hsa-miR-146a-5p	PDHB	-0.328915	0.00746789	KICH	hsa-miR-17-5p	MTF1	-0.276409	2.43819e-06	KIRP	hsa-miR-153-5p	GLS	-0.212964	0.000259219	CESC	hsa-miR-507	CDKN2A	-0.263022	0.0038523	THYM
hsa-miR-105-5p	FDX1	-0.348454	0.00444741	KICH	hsa-miR-512-3p	LIAS	-0.297232	0.00102814	THYM						hsa-miR-21-3p	DLD	-0.297498	0.0160958	KICH	hsa-miR-26a-5p	DLAT	-0.218567	8.8794e-07	KIRC	hsa-miR-21-5p	PDHA1	-0.406351	0.000783036	KICH	hsa-miR-146b-5p	PDHB	-0.332581	0.00679249	KICH	hsa-miR-19a-3p	MTF1	-0.303094	2.10528e-07	KIRP	hsa-miR-200a-3p	GLS	-0.308931	7.86839e-08	CESC	hsa-miR-659-5p	CDKN2A	-0.236221	0.00969905	THYM
hsa-miR-1185-1-3p	FDX1	-0.497052	2.53295e-05	KICH	hsa-miR-519d-3p	LIAS	-0.293018	0.00122067	THYM						hsa-miR-212-3p	DLD	-0.368258	0.00254266	KICH	hsa-miR-26b-5p	DLAT	-0.319579	3.06546e-13	KIRC	hsa-miR-214-3p	PDHA1	-0.340799	0.00546971	KICH	hsa-miR-155-3p	PDHB	-0.326067	0.00803252	KICH	hsa-miR-19b-3p	MTF1	-0.337052	6.41041e-09	KIRP	hsa-miR-200a-5p	GLS	-0.210466	0.00030721	CESC	hsa-let-7b-5p	CDKN2A	-0.23471	6.30516e-08	UCEC
hsa-miR-1254	FDX1	-0.359724	0.00324924	KICH	hsa-miR-520a-3p	LIAS	-0.291686	0.00128808	THYM						hsa-miR-214-3p	DLD	-0.481536	4.88758e-05	KICH	hsa-miR-320a	DLAT	-0.314221	7.91721e-13	KIRC	hsa-miR-223-5p	PDHA1	-0.306843	0.0129138	KICH	hsa-miR-155-5p	PDHB	-0.367547	0.00259574	KICH	hsa-miR-20a-5p	MTF1	-0.297553	3.57449e-07	KIRP	hsa-miR-200b-3p	GLS	-0.267661	3.78159e-06	CESC	hsa-let-7g-5p	CDKN2A	-0.201121	3.8733e-06	UCEC
hsa-miR-125b-5p	FDX1	-0.33073	0.00712647	KICH	hsa-miR-520b	LIAS	-0.296546	0.00105748	THYM						hsa-miR-219a-5p	DLD	-0.297554	0.0160749	KICH	hsa-miR-320b	DLAT	-0.293533	2.58869e-11	KIRC	hsa-miR-224-5p	PDHA1	-0.376321	0.00200453	KICH	hsa-miR-17-3p	PDHB	-0.423607	0.00043798	KICH	hsa-miR-25-3p	MTF1	-0.24378	3.50081e-05	KIRP	hsa-miR-224-3p	GLS	-0.226727	9.81181e-05	CESC	hsa-miR-34a-5p	CDKN2A	-0.25294	5.1032e-09	UCEC
hsa-miR-1283	FDX1	-0.325766	0.00809445	KICH	hsa-miR-520c-3p	LIAS	-0.296039	0.00107963	THYM						hsa-miR-23a-3p	DLD	-0.349165	0.00436155	KICH	hsa-miR-320c	DLAT	-0.225029	4.10357e-07	KIRC	hsa-miR-23a-3p	PDHA1	-0.333383	0.00665209	KICH	hsa-miR-17-5p	PDHB	-0.452879	0.000151875	KICH	hsa-miR-301a-3p	MTF1	-0.20509	0.000528933	KIRP	hsa-miR-3065-3p	GLS	-0.209969	0.000317702	CESC	hsa-miR-9-5p	CDKN2A	-0.298999	3.52646e-12	UCEC
hsa-miR-1291	FDX1	-0.264898	0.0329663	KICH	hsa-miR-520d-3p	LIAS	-0.289599	0.00140049	THYM						hsa-miR-24-2-5p	DLD	-0.361955	0.00304942	KICH	hsa-miR-342-3p	DLAT	-0.306651	2.92881e-12	KIRC	hsa-miR-24-3p	PDHA1	-0.446582	0.000192299	KICH	hsa-miR-18a-3p	PDHB	-0.318116	0.00981055	KICH	hsa-miR-3613-5p	MTF1	-0.255534	1.39642e-05	KIRP	hsa-miR-30e-5p	GLS	-0.201983	0.000539112	CESC	hsa-miR-944	CDKN2A	-0.281566	0.0372947	UCS
hsa-miR-1293	FDX1	-0.427617	0.000380949	KICH	hsa-miR-520e	LIAS	-0.310022	0.000600944	THYM						hsa-miR-24-3p	DLD	-0.362988	0.00296064	KICH	hsa-miR-361-3p	DLAT	-0.23744	8.72701e-08	KIRC	hsa-miR-27a-3p	PDHA1	-0.351912	0.00404376	KICH	hsa-miR-193a-5p	PDHB	-0.524347	7.35443e-06	KICH	hsa-miR-378a-3p	MTF1	-0.300591	2.67767e-07	KIRP	hsa-miR-34a-5p	GLS	-0.215749	0.000213998	CESC	hsa-miR-507	CDKN2A	-0.317808	0.00406974	UVM
hsa-miR-1306-5p	FDX1	-0.322784	0.00872929	KICH	hsa-miR-526b-3p	LIAS	-0.258509	0.00453044	THYM						hsa-miR-28-3p	DLD	-0.446024	0.00019632	KICH	hsa-miR-365a-3p	DLAT	-0.227901	2.89054e-07	KIRC	hsa-miR-28-5p	PDHA1	-0.258831	0.0373521	KICH	hsa-miR-196a-5p	PDHB	-0.300073	0.0151583	KICH	hsa-miR-423-3p	MTF1	-0.262269	8.07992e-06	KIRP	hsa-miR-378c	GLS	-0.209238	0.000333748	CESC	hsa-miR-508-5p	CDKN2A	-0.301801	0.00651521	UVM
hsa-miR-130a-5p	FDX1	-0.332971	0.00672389	KICH	hsa-miR-532-5p	LIAS	-0.34645	0.00011354	THYM						hsa-miR-296-3p	DLD	-0.402664	0.000883027	KICH	hsa-miR-365b-3p	DLAT	-0.228453	2.70077e-07	KIRC	hsa-miR-296-5p	PDHA1	-0.492488	3.08347e-05	KICH	hsa-miR-197-3p	PDHB	-0.444314	0.00020912	KICH	hsa-miR-4461	MTF1	-0.225339	0.000135371	KIRP	hsa-miR-429	GLS	-0.236152	4.87065e-05	CESC	hsa-miR-513b-5p	CDKN2A	-0.341059	0.00196213	UVM
hsa-miR-130b-5p	FDX1	-0.44155	0.000231449	KICH	hsa-miR-582-3p	LIAS	-0.205229	0.0251531	THYM						hsa-miR-3154	DLD	-0.427959	0.000376413	KICH	hsa-miR-369-3p	DLAT	-0.214125	1.48906e-06	KIRC	hsa-miR-299-3p	PDHA1	-0.346838	0.00464788	KICH	hsa-miR-19b-1-5p	PDHB	-0.40699	0.0007668	KICH	hsa-miR-502-5p	MTF1	-0.252427	1.7882e-05	KIRP	hsa-miR-193b-5p	GLS	-0.449512	0.00595236	CHOL
hsa-miR-1323	FDX1	-0.265595	0.0324915	KICH	hsa-miR-125a-3p	LIAS	-0.227019	0.0428588	UVM						hsa-miR-320a	DLD	-0.459072	0.000119881	KICH	hsa-miR-374a-3p	DLAT	-0.253425	1.0436e-08	KIRC	hsa-miR-29a-3p	PDHA1	-0.278393	0.024735	KICH	hsa-miR-20a-5p	PDHB	-0.316285	0.0102656	KICH	hsa-miR-92a-3p	MTF1	-0.244704	3.26196e-05	KIRP	hsa-miR-219a-2-3p	GLS	-0.50087	0.00186202	CHOL
hsa-miR-134-3p	FDX1	-0.299942	0.0152047	KICH	hsa-miR-139-3p	LIAS	-0.226968	0.0429061	UVM						hsa-miR-320b	DLD	-0.436164	0.000281333	KICH	hsa-miR-487b-3p	DLAT	-0.233341	1.46934e-07	KIRC	hsa-miR-29b-3p	PDHA1	-0.362361	0.00301424	KICH	hsa-miR-21-3p	PDHB	-0.313083	0.0111053	KICH	hsa-miR-93-5p	MTF1	-0.224419	0.000144413	KIRP	hsa-miR-3613-3p	GLS	-0.399732	0.0157177	CHOL
hsa-miR-140-5p	FDX1	-0.278593	0.0246272	KICH	hsa-miR-143-3p	LIAS	-0.267835	0.0163081	UVM						hsa-miR-320c	DLD	-0.411842	0.000653038	KICH	hsa-miR-615-3p	DLAT	-0.256928	6.42264e-09	KIRC	hsa-miR-320a	PDHA1	-0.414271	0.000602056	KICH	hsa-miR-21-5p	PDHB	-0.27071	0.0291769	KICH	hsa-miR-106b-5p	MTF1	-0.204809	0.0122252	LAML	hsa-miR-365a-3p	GLS	-0.43033	0.00879956	CHOL
hsa-miR-153-3p	FDX1	-0.408266	0.000735249	KICH	hsa-miR-500b-3p	LIAS	-0.245768	0.0279892	UVM						hsa-miR-320d	DLD	-0.482731	4.65145e-05	KICH	hsa-miR-625-5p	DLAT	-0.207697	3.08734e-06	KIRC	hsa-miR-320b	PDHA1	-0.289394	0.0193784	KICH	hsa-miR-214-5p	PDHB	-0.253025	0.0419926	KICH	hsa-miR-125a-5p	MTF1	-0.258089	0.00148365	LAML	hsa-miR-374a-5p	GLS	-0.343724	0.0401141	CHOL
hsa-miR-153-5p	FDX1	-0.416866	0.0005516	KICH											hsa-miR-323b-3p	DLD	-0.430886	0.000339571	KICH	hsa-miR-664b-3p	DLAT	-0.230773	2.02643e-07	KIRC	hsa-miR-320c	PDHA1	-0.373089	0.00220661	KICH	hsa-miR-223-3p	PDHB	-0.328644	0.00752018	KICH	hsa-miR-125b-5p	MTF1	-0.284309	0.000441398	LAML	hsa-miR-155-5p	GLS	-0.202789	4.20568e-05	COAD
hsa-miR-1537-5p	FDX1	-0.277323	0.0253169	KICH											hsa-miR-329-3p	DLD	-0.477633	5.73787e-05	KICH	hsa-let-7b-5p	DLAT	-0.332136	1.09175e-08	KIRP	hsa-miR-320d	PDHA1	-0.334088	0.00653085	KICH	hsa-miR-223-5p	PDHB	-0.346063	0.00474685	KICH	hsa-miR-181b-5p	MTF1	-0.450365	8.26501e-09	LAML	hsa-miR-375	GLS	-0.26178	1.00685e-07	COAD
hsa-miR-154-3p	FDX1	-0.328801	0.00748997	KICH											hsa-miR-337-3p	DLD	-0.52119	8.53221e-06	KICH	hsa-miR-200a-3p	DLAT	-0.242587	3.83322e-05	KIRP	hsa-miR-323a-5p	PDHA1	-0.311098	0.0116552	KICH	hsa-miR-2355-5p	PDHB	-0.310037	0.0119587	KICH	hsa-miR-181c-3p	MTF1	-0.426828	5.69274e-08	LAML	hsa-miR-92b-3p	GLS	-0.264038	7.73938e-08	COAD
hsa-miR-16-1-3p	FDX1	-0.282137	0.0227864	KICH											hsa-miR-338-5p	DLD	-0.298059	0.0158875	KICH	hsa-miR-224-3p	DLAT	-0.214023	0.000294457	KIRP	hsa-miR-329-3p	PDHA1	-0.408018	0.000741305	KICH	hsa-miR-25-3p	PDHB	-0.469827	7.86271e-05	KICH	hsa-miR-20a-5p	MTF1	-0.211458	0.00963167	LAML	hsa-let-7b-3p	GLS	-0.344118	0.0191958	DLBC
hsa-miR-181a-5p	FDX1	-0.320502	0.00924421	KICH											hsa-miR-33a-3p	DLD	-0.2522	0.0426888	KICH	hsa-miR-320a	DLAT	-0.362012	3.70382e-10	KIRP	hsa-miR-34c-3p	PDHA1	-0.534734	4.46361e-06	KICH	hsa-miR-3150b-3p	PDHB	-0.332676	0.00677567	KICH	hsa-miR-221-3p	MTF1	-0.24026	0.00316332	LAML	hsa-let-7b-5p	GLS	-0.374847	0.0102668	DLBC
hsa-miR-181b-5p	FDX1	-0.446769	0.000190967	KICH											hsa-miR-33a-5p	DLD	-0.281607	0.0230538	KICH	hsa-miR-320b	DLAT	-0.304991	1.7519e-07	KIRP	hsa-miR-365a-3p	PDHA1	-0.43901	0.000253866	KICH	hsa-miR-3170	PDHB	-0.419025	0.000512595	KICH	hsa-miR-25-3p	MTF1	-0.294334	0.000268851	LAML	hsa-miR-105-5p	GLS	-0.435661	0.00247619	DLBC
hsa-miR-18a-3p	FDX1	-0.335867	0.0062332	KICH											hsa-miR-34b-3p	DLD	-0.548736	2.21654e-06	KICH	hsa-miR-320c	DLAT	-0.267709	5.13693e-06	KIRP	hsa-miR-365b-3p	PDHA1	-0.439142	0.000252646	KICH	hsa-miR-330-3p	PDHB	-0.301388	0.0146977	KICH	hsa-miR-3913-5p	MTF1	-0.491767	1.90429e-10	LAML	hsa-miR-124-3p	GLS	-0.555951	6.03964e-05	DLBC
hsa-miR-199b-5p	FDX1	-0.447831	0.000183569	KICH											hsa-miR-34c-3p	DLD	-0.508648	1.51732e-05	KICH	hsa-miR-342-3p	DLAT	-0.201925	0.000647159	KIRP	hsa-miR-373-5p	PDHA1	-0.353919	0.00382474	KICH	hsa-miR-331-5p	PDHB	-0.427307	0.000385107	KICH	hsa-miR-92a-3p	MTF1	-0.300306	0.000198361	LAML	hsa-miR-125a-5p	GLS	-0.349564	0.0172528	DLBC
hsa-miR-19a-3p	FDX1	-0.269065	0.0302103	KICH											hsa-miR-3613-3p	DLD	-0.278362	0.0247514	KICH	hsa-miR-655-3p	DLAT	-0.211623	0.000345461	KIRP	hsa-miR-376c-3p	PDHA1	-0.336262	0.00616882	KICH	hsa-miR-339-5p	PDHB	-0.452256	0.000155495	KICH	hsa-miR-582-3p	MTF1	-0.261771	2.33732e-09	LGG	hsa-miR-125b-2-3p	GLS	-0.388295	0.00766242	DLBC
hsa-miR-19b-1-5p	FDX1	-0.398773	0.00100094	KICH											hsa-miR-3613-5p	DLD	-0.286361	0.0207457	KICH	hsa-miR-887-5p	DLAT	-0.200145	0.000723937	KIRP	hsa-miR-379-5p	PDHA1	-0.392103	0.00123657	KICH	hsa-miR-340-5p	PDHB	-0.258022	0.0379718	KICH	hsa-miR-767-3p	MTF1	-0.262784	2.01739e-09	LGG	hsa-miR-125b-5p	GLS	-0.479088	0.000756046	DLBC
hsa-miR-212-3p	FDX1	-0.262514	0.0346354	KICH											hsa-miR-3614-5p	DLD	-0.314841	0.0106373	KICH	hsa-miR-10a-3p	DLAT	-0.210381	0.0100157	LAML	hsa-miR-381-3p	PDHA1	-0.280241	0.0237563	KICH	hsa-miR-34b-3p	PDHB	-0.271863	0.0284705	KICH	hsa-miR-1180-3p	MTF1	-0.216418	3.63484e-05	LIHC	hsa-miR-127-5p	GLS	-0.388708	0.00759246	DLBC
hsa-miR-214-5p	FDX1	-0.341541	0.00536225	KICH											hsa-miR-365a-3p	DLD	-0.625855	2.47777e-08	KICH	hsa-miR-26b-5p	DLAT	-0.207882	0.010959	LAML	hsa-miR-409-3p	PDHA1	-0.375744	0.00203935	KICH	hsa-miR-3622a-3p	PDHB	-0.409191	0.000713139	KICH	hsa-miR-17-5p	MTF1	-0.326733	2.37074e-10	LIHC	hsa-miR-128-3p	GLS	-0.399337	0.00597212	DLBC
hsa-miR-216b-5p	FDX1	-0.258956	0.0372569	KICH											hsa-miR-365b-3p	DLD	-0.62559	2.52178e-08	KICH	hsa-miR-3610	DLAT	-0.201641	0.0136632	LAML	hsa-miR-409-5p	PDHA1	-0.363581	0.00291069	KICH	hsa-miR-423-5p	PDHB	-0.396496	0.00107638	KICH	hsa-miR-19b-3p	MTF1	-0.234656	7.21733e-06	LIHC	hsa-miR-129-1-3p	GLS	-0.309037	0.036639	DLBC
hsa-miR-2355-3p	FDX1	-0.254675	0.0406279	KICH											hsa-miR-3667-5p	DLD	-0.369035	0.00248569	KICH	hsa-miR-582-3p	DLAT	-0.263613	0.00116073	LAML	hsa-miR-410-3p	PDHA1	-0.352508	0.00397766	KICH	hsa-miR-424-3p	PDHB	-0.371585	0.00230665	KICH	hsa-miR-20a-5p	MTF1	-0.3081	2.6069e-09	LIHC	hsa-miR-129-2-3p	GLS	-0.52385	0.000186817	DLBC
hsa-miR-23a-3p	FDX1	-0.323558	0.00856054	KICH											hsa-miR-370-3p	DLD	-0.486672	3.94573e-05	KICH	hsa-miR-618	DLAT	-0.231766	0.00445405	LAML	hsa-miR-4677-3p	PDHA1	-0.340292	0.00554418	KICH	hsa-miR-424-5p	PDHB	-0.356566	0.00355196	KICH	hsa-miR-483-3p	MTF1	-0.272016	1.71653e-07	LIHC	hsa-miR-129-5p	GLS	-0.494105	0.000483132	DLBC
hsa-miR-24-3p	FDX1	-0.325212	0.00820912	KICH											hsa-miR-373-5p	DLD	-0.502944	1.95691e-05	KICH	hsa-miR-628-3p	DLAT	-0.253723	0.00179471	LAML	hsa-miR-493-3p	PDHA1	-0.35645	0.00356349	KICH	hsa-miR-4521	PDHB	-0.252628	0.0423268	KICH	hsa-miR-92a-3p	MTF1	-0.294149	1.4109e-08	LIHC	hsa-miR-135a-5p	GLS	-0.29564	0.0460665	DLBC
hsa-miR-27a-3p	FDX1	-0.305344	0.0133843	KICH											hsa-miR-374b-5p	DLD	-0.270209	0.0294882	KICH	hsa-miR-9-3p	DLAT	-0.280826	1.3197e-10	LGG	hsa-miR-494-3p	PDHA1	-0.261116	0.0356464	KICH	hsa-miR-4772-3p	PDHB	-0.355385	0.00367145	KICH	hsa-miR-1248	MTF1	-0.220097	8.21677e-07	LUAD	hsa-miR-153-5p	GLS	-0.366993	0.0121146	DLBC
hsa-miR-28-3p	FDX1	-0.480081	5.18983e-05	KICH											hsa-miR-377-3p	DLD	-0.623014	2.98854e-08	KICH	hsa-miR-195-3p	DLAT	-0.266962	1.7882e-09	LUAD	hsa-miR-495-3p	PDHA1	-0.369454	0.00245544	KICH	hsa-miR-484	PDHB	-0.359018	0.00331478	KICH	hsa-miR-16-5p	MTF1	-0.202628	5.89411e-06	LUAD	hsa-miR-181a-2-3p	GLS	-0.437984	0.00233286	DLBC
hsa-miR-31-3p	FDX1	-0.271173	0.0288917	KICH											hsa-miR-377-5p	DLD	-0.520066	8.9925e-06	KICH	hsa-miR-342-3p	DLAT	-0.236671	1.08485e-07	LUAD	hsa-miR-498	PDHA1	-0.268209	0.0307601	KICH	hsa-miR-520h	PDHB	-0.252464	0.0424651	KICH	hsa-miR-106a-5p	MTF1	-0.356952	3.52856e-15	LUSC	hsa-miR-181c-3p	GLS	-0.370691	0.011212	DLBC
hsa-miR-320a	FDX1	-0.341114	0.00542384	KICH											hsa-miR-379-3p	DLD	-0.536016	4.19184e-06	KICH	hsa-miR-361-3p	DLAT	-0.274038	6.34077e-10	LUAD	hsa-miR-518a-5p	PDHA1	-0.284195	0.0217716	KICH	hsa-miR-548d-3p	PDHB	-0.307788	0.0126245	KICH	hsa-miR-106b-5p	MTF1	-0.215066	3.49449e-06	LUSC	hsa-miR-210-3p	GLS	-0.369128	0.0115861	DLBC
hsa-miR-320b	FDX1	-0.40665	0.000775405	KICH											hsa-miR-380-3p	DLD	-0.593171	1.92112e-07	KICH	hsa-miR-502-5p	DLAT	-0.214806	1.51877e-06	LUAD	hsa-miR-518c-5p	PDHA1	-0.263653	0.0338297	KICH	hsa-miR-5698	PDHB	-0.35599	0.00360984	KICH	hsa-miR-1248	MTF1	-0.256098	2.81422e-08	LUSC	hsa-miR-219a-2-3p	GLS	-0.494821	0.000472689	DLBC
hsa-miR-320c	FDX1	-0.323308	0.00861478	KICH											hsa-miR-380-5p	DLD	-0.448099	0.00018175	KICH	hsa-miR-664a-3p	DLAT	-0.233998	1.51936e-07	LUAD	hsa-miR-520g-3p	PDHA1	-0.381624	0.00170873	KICH	hsa-miR-589-5p	PDHB	-0.549993	2.07829e-06	KICH	hsa-miR-129-5p	MTF1	-0.209792	6.09707e-06	LUSC	hsa-miR-23b-3p	GLS	-0.393611	0.00680307	DLBC
hsa-miR-320d	FDX1	-0.366552	0.00267179	KICH											hsa-miR-381-3p	DLD	-0.396032	0.00109236	KICH	hsa-miR-361-3p	DLAT	-0.247023	8.82467e-08	LUSC	hsa-miR-520h	PDHA1	-0.440929	0.000236754	KICH	hsa-miR-590-3p	PDHB	-0.250966	0.0437486	KICH	hsa-miR-15b-5p	MTF1	-0.243267	1.398e-07	LUSC	hsa-miR-25-3p	GLS	-0.350705	0.0168677	DLBC
hsa-miR-323a-5p	FDX1	-0.35609	0.00359966	KICH											hsa-miR-382-3p	DLD	-0.447365	0.000186785	KICH	hsa-let-7b-5p	DLAT	-0.266173	0.0138069	MESO	hsa-miR-527	PDHA1	-0.290029	0.0191022	KICH	hsa-miR-590-5p	PDHB	-0.385998	0.00149484	KICH	hsa-miR-16-5p	MTF1	-0.325452	9.7892e-13	LUSC	hsa-miR-27b-3p	GLS	-0.315401	0.0327516	DLBC
hsa-miR-339-5p	FDX1	-0.394052	0.00116301	KICH											hsa-miR-3922-3p	DLD	-0.376288	0.00200652	KICH	hsa-miR-1262	DLAT	-0.248578	0.0217918	MESO	hsa-miR-539-5p	PDHA1	-0.414401	0.000599435	KICH	hsa-miR-625-3p	PDHB	-0.46242	0.000105288	KICH	hsa-miR-17-5p	MTF1	-0.200727	1.53655e-05	LUSC	hsa-miR-3065-3p	GLS	-0.315423	0.0327389	DLBC
hsa-miR-34b-3p	FDX1	-0.42294	0.000448187	KICH											hsa-miR-409-3p	DLD	-0.476446	6.02249e-05	KICH	hsa-miR-128-3p	DLAT	-0.236012	0.0296658	MESO	hsa-miR-541-5p	PDHA1	-0.257231	0.038586	KICH	hsa-miR-629-3p	PDHB	-0.453478	0.00014847	KICH	hsa-miR-19a-3p	MTF1	-0.224279	1.27732e-06	LUSC	hsa-miR-3065-5p	GLS	-0.449955	0.00170436	DLBC
hsa-miR-34b-5p	FDX1	-0.404399	0.000834633	KICH											hsa-miR-410-3p	DLD	-0.373522	0.00217853	KICH	hsa-miR-1296-5p	DLAT	-0.252249	0.0198596	MESO	hsa-miR-548f-3p	PDHA1	-0.519631	9.17679e-06	KICH	hsa-miR-629-5p	PDHB	-0.555329	1.57658e-06	KICH	hsa-miR-20b-5p	MTF1	-0.216281	3.06778e-06	LUSC	hsa-miR-30a-3p	GLS	-0.459954	0.00129979	DLBC
hsa-miR-3607-3p	FDX1	-0.389698	0.00133308	KICH											hsa-miR-411-3p	DLD	-0.571145	6.75345e-07	KICH	hsa-miR-548b-3p	DLAT	-0.232174	0.0325038	MESO	hsa-miR-552-3p	PDHA1	-0.357972	0.0034142	KICH	hsa-miR-6509-5p	PDHB	-0.396298	0.0010832	KICH	hsa-miR-32-5p	MTF1	-0.223112	1.45455e-06	LUSC	hsa-miR-30a-5p	GLS	-0.306319	0.0384111	DLBC
hsa-miR-365a-3p	FDX1	-0.452711	0.000152843	KICH											hsa-miR-432-5p	DLD	-0.498541	2.37421e-05	KICH	hsa-miR-625-5p	DLAT	-0.286379	0.00788197	MESO	hsa-miR-629-5p	PDHA1	-0.251799	0.0430314	KICH	hsa-miR-676-3p	PDHB	-0.247841	0.0465293	KICH	hsa-miR-363-3p	MTF1	-0.231319	5.74924e-07	LUSC	hsa-miR-30e-3p	GLS	-0.436451	0.00242661	DLBC
hsa-miR-365a-5p	FDX1	-0.373472	0.00218176	KICH											hsa-miR-433-3p	DLD	-0.269156	0.0301525	KICH	hsa-miR-9-3p	DLAT	-0.246367	0.0230314	MESO	hsa-miR-671-5p	PDHA1	-0.34772	0.00453748	KICH	hsa-miR-766-3p	PDHB	-0.308455	0.0124238	KICH	hsa-miR-374c-5p	MTF1	-0.200511	1.57004e-05	LUSC	hsa-miR-30e-5p	GLS	-0.308359	0.0370748	DLBC
hsa-miR-365b-3p	FDX1	-0.452661	0.000153136	KICH											hsa-miR-449b-3p	DLD	-0.275833	0.0261464	KICH	hsa-miR-141-3p	DLAT	-0.226931	0.00245569	PAAD	hsa-miR-7-1-3p	PDHA1	-0.25593	0.0396145	KICH	hsa-miR-92a-3p	PDHB	-0.429547	0.000355999	KICH	hsa-let-7b-5p	MTF1	-0.306563	0.00432311	MESO	hsa-miR-31-5p	GLS	-0.303089	0.0406074	DLBC
hsa-miR-373-5p	FDX1	-0.383246	0.00162642	KICH											hsa-miR-455-3p	DLD	-0.482958	4.60789e-05	KICH	hsa-miR-340-5p	DLAT	-0.252495	0.000722755	PAAD	hsa-miR-758-5p	PDHA1	-0.358895	0.00332634	KICH	hsa-miR-93-5p	PDHB	-0.397756	0.00103404	KICH	hsa-miR-3170	MTF1	-0.219234	0.0438093	MESO	hsa-miR-320b	GLS	-0.371095	0.0111168	DLBC
hsa-miR-376c-3p	FDX1	-0.270543	0.0292807	KICH											hsa-miR-4668-3p	DLD	-0.393473	0.00118447	KICH	hsa-miR-362-3p	DLAT	-0.285538	0.000122346	PAAD	hsa-miR-767-3p	PDHA1	-0.353919	0.00382474	KICH	hsa-miR-942-5p	PDHB	-0.357724	0.00343813	KICH	hsa-miR-3913-5p	MTF1	-0.260374	0.0160994	MESO	hsa-miR-320d	GLS	-0.295713	0.0460103	DLBC
hsa-miR-379-3p	FDX1	-0.377209	0.00195199	KICH											hsa-miR-4677-3p	DLD	-0.39649	0.0010766	KICH	hsa-miR-376a-5p	DLAT	-0.235874	0.00162426	PAAD	hsa-miR-7702	PDHA1	-0.375089	0.00207955	KICH	hsa-let-7b-3p	PDHB	-0.223515	4.9272e-07	KIRC	hsa-miR-483-3p	MTF1	-0.2512	0.0203963	MESO	hsa-miR-323a-3p	GLS	-0.394444	0.0066763	DLBC
hsa-miR-380-3p	FDX1	-0.434443	0.000299233	KICH											hsa-miR-4791	DLD	-0.374668	0.00210571	KICH	hsa-miR-376b-3p	DLAT	-0.204697	0.00642656	PAAD	hsa-let-7b-3p	PDHA1	-0.234203	1.3179e-07	KIRC	hsa-let-7b-5p	PDHB	-0.244302	3.57092e-08	KIRC	hsa-miR-550a-3-5p	MTF1	-0.253528	0.0192222	MESO	hsa-miR-326	GLS	-0.411464	0.0044985	DLBC
hsa-miR-380-5p	FDX1	-0.352127	0.00401982	KICH											hsa-miR-485-5p	DLD	-0.388707	0.00137477	KICH	hsa-miR-664a-3p	DLAT	-0.208433	0.00550262	PAAD	hsa-miR-122-5p	PDHA1	-0.378934	2.20536e-18	KIRC	hsa-let-7i-5p	PDHB	-0.290588	4.15952e-11	KIRC	hsa-miR-92a-3p	MTF1	-0.285662	4.84346e-07	OV	hsa-miR-328-3p	GLS	-0.457536	0.00138886	DLBC
hsa-miR-411-3p	FDX1	-0.383157	0.00163081	KICH											hsa-miR-487a-5p	DLD	-0.470888	7.53634e-05	KICH	hsa-miR-96-5p	DLAT	-0.23898	0.00140192	PAAD	hsa-miR-146a-5p	PDHA1	-0.210633	2.21909e-06	KIRC	hsa-miR-106b-5p	PDHB	-0.249468	1.79001e-08	KIRC	hsa-miR-17-5p	MTF1	-0.234506	0.00173206	PAAD	hsa-miR-330-3p	GLS	-0.36054	0.0138391	DLBC
hsa-miR-431-5p	FDX1	-0.429463	0.000357044	KICH											hsa-miR-487b-5p	DLD	-0.315379	0.0104973	KICH	hsa-let-7b-5p	DLAT	-0.353036	1.3418e-06	PCPG	hsa-miR-146b-5p	PDHA1	-0.205938	3.75435e-06	KIRC	hsa-miR-122-5p	PDHB	-0.386972	3.63696e-19	KIRC	hsa-miR-19a-3p	MTF1	-0.352347	1.62021e-06	PAAD	hsa-miR-330-5p	GLS	-0.310473	0.0357303	DLBC
hsa-miR-432-5p	FDX1	-0.25659	0.0390899	KICH											hsa-miR-494-3p	DLD	-0.467374	8.6672e-05	KICH	hsa-miR-1197	DLAT	-0.237015	0.00144546	PCPG	hsa-miR-150-5p	PDHA1	-0.269385	1.07787e-09	KIRC	hsa-miR-1270	PDHB	-0.264608	2.16081e-09	KIRC	hsa-miR-19b-3p	MTF1	-0.387646	1.06437e-07	PAAD	hsa-miR-338-5p	GLS	-0.360976	0.0137164	DLBC
hsa-miR-485-5p	FDX1	-0.257729	0.0381984	KICH											hsa-miR-495-3p	DLD	-0.505989	1.70937e-05	KICH	hsa-miR-122-5p	DLAT	-0.201396	0.00702393	PCPG	hsa-miR-155-5p	PDHA1	-0.369935	1.56483e-17	KIRC	hsa-miR-1271-5p	PDHB	-0.217428	1.01481e-06	KIRC	hsa-miR-20a-5p	MTF1	-0.311094	2.64005e-05	PAAD	hsa-miR-33a-5p	GLS	-0.355635	0.0152857	DLBC
hsa-miR-487a-3p	FDX1	-0.351338	0.00410841	KICH											hsa-miR-496	DLD	-0.541221	3.24005e-06	KICH	hsa-miR-126-5p	DLAT	-0.310868	2.40641e-05	PCPG	hsa-miR-181a-5p	PDHA1	-0.317627	4.34094e-13	KIRC	hsa-miR-146b-5p	PDHB	-0.24327	4.09176e-08	KIRC	hsa-miR-32-5p	MTF1	-0.243257	0.00114122	PAAD	hsa-miR-33b-5p	GLS	-0.345776	0.0185855	DLBC
hsa-miR-498	FDX1	-0.268338	0.0306769	KICH											hsa-miR-5000-3p	DLD	-0.277856	0.0250254	KICH	hsa-miR-128-3p	DLAT	-0.221654	0.0029445	PCPG	hsa-miR-181b-5p	PDHA1	-0.361061	1.0183e-16	KIRC	hsa-miR-155-5p	PDHB	-0.352682	5.66095e-16	KIRC	hsa-miR-3613-5p	MTF1	-0.214212	0.00430623	PAAD	hsa-miR-375	GLS	-0.379644	0.00926182	DLBC
hsa-miR-512-3p	FDX1	-0.308852	0.0123055	KICH											hsa-miR-511-5p	DLD	-0.449498	0.00017249	KICH	hsa-miR-1287-5p	DLAT	-0.256266	0.000554867	PCPG	hsa-miR-181c-5p	PDHA1	-0.269333	1.08609e-09	KIRC	hsa-miR-17-3p	PDHB	-0.223655	4.84506e-07	KIRC	hsa-miR-92a-3p	MTF1	-0.215582	0.00405946	PAAD	hsa-miR-381-3p	GLS	-0.31036	0.0358012	DLBC
hsa-miR-519d-5p	FDX1	-0.34011	0.00557111	KICH											hsa-miR-512-3p	DLD	-0.415116	0.000585198	KICH	hsa-miR-129-1-3p	DLAT	-0.265011	0.000350351	PCPG	hsa-miR-181d-5p	PDHA1	-0.316069	5.71998e-13	KIRC	hsa-miR-186-5p	PDHB	-0.221083	6.59266e-07	KIRC	hsa-miR-125a-5p	MTF1	-0.238612	0.00133891	PCPG	hsa-miR-410-3p	GLS	-0.31605	0.0323755	DLBC
hsa-miR-520a-5p	FDX1	-0.403384	0.00086264	KICH											hsa-miR-518a-5p	DLD	-0.363281	0.00293587	KICH	hsa-miR-148b-5p	DLAT	-0.226367	0.00237862	PCPG	hsa-miR-21-5p	PDHA1	-0.300261	8.58434e-12	KIRC	hsa-miR-192-3p	PDHB	-0.378883	2.23029e-18	KIRC	hsa-miR-125b-5p	MTF1	-0.2817	0.00013936	PCPG	hsa-miR-497-5p	GLS	-0.325621	0.0272259	DLBC
hsa-miR-520f-3p	FDX1	-0.378175	0.00189626	KICH											hsa-miR-519d-3p	DLD	-0.286261	0.020792	KICH	hsa-miR-181a-3p	DLAT	-0.288038	9.66771e-05	PCPG	hsa-miR-224-5p	PDHA1	-0.265489	1.90271e-09	KIRC	hsa-miR-192-5p	PDHB	-0.38541	5.18233e-19	KIRC	hsa-miR-449a	MTF1	-0.206252	0.00574281	PCPG	hsa-miR-589-5p	GLS	-0.347586	0.0179384	DLBC
hsa-miR-526b-5p	FDX1	-0.299351	0.0154163	KICH											hsa-miR-519d-5p	DLD	-0.41084	0.000675201	KICH	hsa-miR-195-3p	DLAT	-0.210492	0.00479948	PCPG	hsa-miR-23a-3p	PDHA1	-0.207276	3.23572e-06	KIRC	hsa-miR-193a-5p	PDHB	-0.450314	3.86744e-26	KIRC	hsa-miR-7-5p	MTF1	-0.270574	0.000259342	PCPG	hsa-miR-628-3p	GLS	-0.292382	0.0486349	DLBC
hsa-miR-548x-3p	FDX1	-0.383246	0.00162642	KICH											hsa-miR-520a-3p	DLD	-0.422801	0.000450344	KICH	hsa-miR-26a-5p	DLAT	-0.255999	0.000562577	PCPG	hsa-miR-27a-3p	PDHA1	-0.232324	1.66957e-07	KIRC	hsa-miR-194-5p	PDHB	-0.386294	4.24173e-19	KIRC	hsa-miR-106a-5p	MTF1	-0.321869	2.83772e-13	PRAD	hsa-miR-629-3p	GLS	-0.475541	0.000837924	DLBC
hsa-miR-628-3p	FDX1	-0.250982	0.0437352	KICH											hsa-miR-520b	DLD	-0.445728	0.000198479	KICH	hsa-miR-26b-5p	DLAT	-0.358024	9.26609e-07	PCPG	hsa-miR-320a	PDHA1	-0.279507	2.35921e-10	KIRC	hsa-miR-195-3p	PDHB	-0.285797	8.89235e-11	KIRC	hsa-miR-106b-5p	MTF1	-0.334186	3.00354e-14	PRAD	hsa-miR-6842-3p	GLS	-0.398077	0.00614703	DLBC
hsa-miR-629-3p	FDX1	-0.275048	0.0265932	KICH											hsa-miR-520c-3p	DLD	-0.445728	0.000198479	KICH	hsa-miR-30c-2-3p	DLAT	-0.200892	0.00717052	PCPG	hsa-miR-320b	PDHA1	-0.241857	4.92511e-08	KIRC	hsa-miR-195-5p	PDHB	-0.218945	8.49208e-07	KIRC	hsa-miR-1248	MTF1	-0.247549	2.81793e-08	PRAD	hsa-miR-760	GLS	-0.378269	0.0095409	DLBC
hsa-miR-655-3p	FDX1	-0.363465	0.00292038	KICH											hsa-miR-520d-3p	DLD	-0.436813	0.000274834	KICH	hsa-miR-30d-3p	DLAT	-0.258425	0.00049604	PCPG	hsa-miR-320c	PDHA1	-0.21261	1.77188e-06	KIRC	hsa-miR-196a-5p	PDHB	-0.404932	5.39447e-21	KIRC	hsa-miR-148a-3p	MTF1	-0.247152	2.97e-08	PRAD	hsa-miR-767-3p	GLS	-0.47152	0.000940272	DLBC
hsa-miR-668-3p	FDX1	-0.260014	0.0364609	KICH											hsa-miR-520e	DLD	-0.501218	2.11164e-05	KICH	hsa-miR-34b-5p	DLAT	-0.292196	7.56935e-05	PCPG	hsa-miR-452-3p	PDHA1	-0.218481	8.96868e-07	KIRC	hsa-miR-197-3p	PDHB	-0.279872	2.2308e-10	KIRC	hsa-miR-15a-5p	MTF1	-0.276015	5.11967e-10	PRAD	hsa-miR-885-5p	GLS	-0.39097	0.00721888	DLBC
hsa-miR-758-5p	FDX1	-0.272613	0.0280187	KICH											hsa-miR-520f-3p	DLD	-0.49951	2.27579e-05	KICH	hsa-miR-374a-3p	DLAT	-0.241085	0.0011879	PCPG	hsa-miR-455-5p	PDHA1	-0.265222	1.97754e-09	KIRC	hsa-miR-204-5p	PDHB	-0.223848	4.73335e-07	KIRC	hsa-miR-16-5p	MTF1	-0.22088	7.8921e-07	PRAD	hsa-miR-891b	GLS	-0.326062	0.0270063	DLBC
hsa-miR-767-3p	FDX1	-0.383246	0.00162642	KICH											hsa-miR-520g-3p	DLD	-0.442651	0.000222305	KICH	hsa-miR-374a-5p	DLAT	-0.384082	1.20583e-07	PCPG	hsa-miR-584-5p	PDHA1	-0.236774	9.50363e-08	KIRC	hsa-miR-20a-5p	PDHB	-0.208007	2.98217e-06	KIRC	hsa-miR-17-5p	MTF1	-0.331422	5.01623e-14	PRAD	hsa-miR-9-5p	GLS	-0.293722	0.0475645	DLBC
hsa-miR-887-5p	FDX1	-0.340652	0.00549125	KICH											hsa-miR-520h	DLD	-0.498551	2.37308e-05	KICH	hsa-miR-374b-5p	DLAT	-0.258509	0.000493871	PCPG	hsa-miR-629-5p	PDHA1	-0.354213	4.15388e-16	KIRC	hsa-miR-21-3p	PDHB	-0.360067	1.25147e-16	KIRC	hsa-miR-191-5p	MTF1	-0.243347	4.89264e-08	PRAD	hsa-miR-92b-3p	GLS	-0.356814	0.0149267	DLBC
hsa-miR-935	FDX1	-0.282311	0.0226991	KICH											hsa-miR-522-3p	DLD	-0.321393	0.00904015	KICH	hsa-miR-421	DLAT	-0.281095	0.000144243	PCPG	hsa-miR-653-5p	PDHA1	-0.253051	1.09851e-08	KIRC	hsa-miR-21-5p	PDHB	-0.367743	2.49898e-17	KIRC	hsa-miR-19a-3p	MTF1	-0.367913	3.75083e-17	PRAD	hsa-let-7a-5p	GLS	-0.207181	0.00513482	ESCA
hsa-miR-181c-5p	FDX1	-0.224532	0.000143277	KIRP											hsa-miR-526b-3p	DLD	-0.325263	0.0081985	KICH	hsa-miR-452-5p	DLAT	-0.274087	0.000213769	PCPG	hsa-miR-7-1-3p	PDHA1	-0.208803	2.72763e-06	KIRC	hsa-miR-215-5p	PDHB	-0.348225	1.38144e-15	KIRC	hsa-miR-19b-3p	MTF1	-0.40439	1.05678e-20	PRAD	hsa-let-7b-3p	GLS	-0.203405	0.00602626	ESCA
hsa-miR-181d-5p	FDX1	-0.309624	1.11225e-07	KIRP											hsa-miR-527	DLD	-0.366263	0.00269421	KICH	hsa-miR-590-3p	DLAT	-0.340863	3.22675e-06	PCPG	hsa-miR-7702	PDHA1	-0.225481	3.88458e-07	KIRC	hsa-miR-224-3p	PDHB	-0.216756	1.09766e-06	KIRC	hsa-miR-20a-5p	MTF1	-0.31322	1.29325e-12	PRAD	hsa-let-7b-5p	GLS	-0.315099	1.55728e-05	ESCA
hsa-miR-21-5p	FDX1	-0.381033	3.55131e-11	KIRP											hsa-miR-539-5p	DLD	-0.449215	0.000174325	KICH	hsa-miR-653-5p	DLAT	-0.239485	0.0012837	PCPG	hsa-miR-99b-3p	PDHA1	-0.281923	1.62638e-10	KIRC	hsa-miR-2355-5p	PDHB	-0.327285	7.57459e-14	KIRC	hsa-miR-20b-5p	MTF1	-0.257249	7.58511e-09	PRAD	hsa-let-7d-3p	GLS	-0.224732	0.00235392	ESCA
hsa-miR-31-3p	FDX1	-0.302305	2.27153e-07	KIRP											hsa-miR-541-5p	DLD	-0.255132	0.0402568	KICH	hsa-miR-9-3p	DLAT	-0.211327	0.00463106	PCPG	hsa-miR-141-3p	PDHA1	-0.265299	6.28625e-06	KIRP	hsa-miR-25-3p	PDHB	-0.333587	2.34316e-14	KIRC	hsa-miR-301a-3p	MTF1	-0.2152	1.52506e-06	PRAD	hsa-let-7d-5p	GLS	-0.343701	2.16793e-06	ESCA
hsa-miR-320a	FDX1	-0.236618	5.99567e-05	KIRP											hsa-miR-548d-3p	DLD	-0.31127	0.0116067	KICH	hsa-miR-101-5p	DLAT	-0.285435	1.22156e-10	PRAD	hsa-miR-149-3p	PDHA1	-0.238444	5.23525e-05	KIRP	hsa-miR-26b-5p	PDHB	-0.232125	1.71156e-07	KIRC	hsa-miR-32-5p	MTF1	-0.24736	2.88958e-08	PRAD	hsa-miR-101-3p	GLS	-0.33132	5.21575e-06	ESCA
hsa-miR-320c	FDX1	-0.2065	0.00048299	KIRP											hsa-miR-548f-3p	DLD	-0.390878	0.00128492	KICH	hsa-miR-1296-5p	DLAT	-0.247573	2.80906e-08	PRAD	hsa-miR-200c-3p	PDHA1	-0.286798	9.67968e-07	KIRP	hsa-miR-484	PDHB	-0.247558	2.31478e-08	KIRC	hsa-miR-3613-5p	MTF1	-0.286869	9.77536e-11	PRAD	hsa-miR-103a-3p	GLS	-0.205629	0.00548589	ESCA
hsa-miR-6718-5p	FDX1	-0.206137	0.000494462	KIRP											hsa-miR-548x-3p	DLD	-0.502944	1.95691e-05	KICH	hsa-miR-141-3p	DLAT	-0.227415	3.61851e-07	PRAD	hsa-miR-224-3p	PDHA1	-0.347017	2.11604e-09	KIRP	hsa-miR-497-5p	PDHB	-0.22497	4.13337e-07	KIRC	hsa-miR-362-3p	MTF1	-0.267023	1.91233e-09	PRAD	hsa-miR-107	GLS	-0.351213	1.2491e-06	ESCA
hsa-miR-9-5p	FDX1	-0.205243	0.000523758	KIRP											hsa-miR-550a-3p	DLD	-0.316986	0.0100893	KICH	hsa-miR-26b-5p	DLAT	-0.232833	1.86196e-07	PRAD	hsa-miR-224-5p	PDHA1	-0.274398	2.90314e-06	KIRP	hsa-miR-625-3p	PDHB	-0.233432	1.45249e-07	KIRC	hsa-miR-363-3p	MTF1	-0.251187	1.73365e-08	PRAD	hsa-miR-128-3p	GLS	-0.32196	9.88031e-06	ESCA
hsa-miR-16-2-3p	FDX1	-0.206315	0.0115895	LAML											hsa-miR-552-5p	DLD	-0.307777	0.0126277	KICH	hsa-miR-29a-5p	DLAT	-0.244242	4.35387e-08	PRAD	hsa-miR-320a	PDHA1	-0.269312	4.48672e-06	KIRP	hsa-miR-629-3p	PDHB	-0.240881	5.59399e-08	KIRC	hsa-miR-425-5p	MTF1	-0.216677	1.28704e-06	PRAD	hsa-miR-148a-5p	GLS	-0.247816	0.000769491	ESCA
hsa-miR-16-5p	FDX1	-0.272004	0.000791442	LAML											hsa-miR-5698	DLD	-0.310381	0.0118595	KICH	hsa-miR-3065-5p	DLAT	-0.246734	3.1386e-08	PRAD	hsa-miR-320b	PDHA1	-0.297044	3.75053e-07	KIRP	hsa-miR-629-5p	PDHB	-0.440205	6.33351e-25	KIRC	hsa-miR-450a-5p	MTF1	-0.24694	3.05456e-08	PRAD	hsa-miR-153-5p	GLS	-0.204564	0.005739	ESCA
hsa-miR-18b-3p	FDX1	-0.226872	0.00539611	LAML											hsa-miR-655-3p	DLD	-0.553315	1.75083e-06	KICH	hsa-miR-362-3p	DLAT	-0.253957	1.19137e-08	PRAD	hsa-miR-320c	PDHA1	-0.338058	5.74205e-09	KIRP	hsa-miR-6509-5p	PDHB	-0.233609	1.4204e-07	KIRC	hsa-miR-590-3p	MTF1	-0.264374	2.79362e-09	PRAD	hsa-miR-15b-5p	GLS	-0.280158	0.000133559	ESCA
hsa-miR-19a-3p	FDX1	-0.248158	0.00227686	LAML											hsa-miR-656-3p	DLD	-0.521492	8.41234e-06	KICH	hsa-miR-365a-3p	DLAT	-0.247496	2.83769e-08	PRAD	hsa-miR-320d	PDHA1	-0.266429	5.7196e-06	KIRP	hsa-miR-92a-3p	PDHB	-0.230024	2.22393e-07	KIRC	hsa-miR-92a-3p	MTF1	-0.218244	1.07371e-06	PRAD	hsa-miR-16-5p	GLS	-0.258341	0.000445859	ESCA
hsa-miR-19b-3p	FDX1	-0.249629	0.00213915	LAML											hsa-miR-668-3p	DLD	-0.257993	0.0379946	KICH	hsa-miR-365b-3p	DLAT	-0.247816	2.72001e-08	PRAD	hsa-miR-379-5p	PDHA1	-0.205263	0.000523086	KIRP	hsa-miR-92b-3p	PDHB	-0.258104	5.44836e-09	KIRC	hsa-miR-93-5p	MTF1	-0.288222	7.91267e-11	PRAD	hsa-miR-200b-5p	GLS	-0.276855	0.000161347	ESCA
hsa-miR-20a-5p	FDX1	-0.233526	0.00415318	LAML											hsa-miR-6892-5p	DLD	-0.503612	1.89989e-05	KICH	hsa-miR-101-5p	DLAT	-0.25642	0.00185067	READ	hsa-miR-452-3p	PDHA1	-0.244491	3.31558e-05	KIRP	hsa-miR-93-5p	PDHB	-0.297798	1.29006e-11	KIRC	hsa-miR-106a-5p	MTF1	-0.206275	0.0128027	READ	hsa-miR-200c-3p	GLS	-0.211917	0.00418453	ESCA
hsa-miR-20b-3p	FDX1	-0.211228	0.00971278	LAML											hsa-miR-7-1-3p	DLD	-0.253895	0.0412683	KICH	hsa-miR-153-5p	DLAT	-0.318448	9.47881e-05	READ	hsa-miR-513a-3p	PDHA1	-0.202647	0.000618232	KIRP	hsa-let-7b-5p	PDHB	-0.314977	6.51545e-08	KIRP	hsa-miR-520g-5p	MTF1	-0.20761	0.0122215	READ	hsa-miR-221-3p	GLS	-0.290137	7.4352e-05	ESCA
hsa-miR-26b-5p	FDX1	-0.250177	0.00208974	LAML											hsa-miR-7-5p	DLD	-0.331654	0.00695796	KICH	hsa-miR-498	DLAT	-0.207716	0.0121763	READ	hsa-miR-629-5p	PDHA1	-0.419647	1.86344e-13	KIRP	hsa-miR-193a-5p	PDHB	-0.247065	2.7201e-05	KIRP	hsa-miR-1301-3p	MTF1	-0.218836	0.000442844	SARC	hsa-miR-23b-3p	GLS	-0.36459	4.51521e-07	ESCA
hsa-miR-339-5p	FDX1	-0.232517	0.00432349	LAML											hsa-miR-758-5p	DLD	-0.462138	0.000106448	KICH	hsa-miR-664a-3p	DLAT	-0.266761	0.00118111	READ	hsa-miR-653-5p	PDHA1	-0.291137	6.50771e-07	KIRP	hsa-miR-224-3p	PDHB	-0.233757	7.39943e-05	KIRP	hsa-miR-3065-5p	MTF1	-0.247388	6.73674e-05	SARC	hsa-miR-24-3p	GLS	-0.25844	0.00044351	ESCA
hsa-let-7b-3p	FDX1	-0.208111	2.39518e-06	LGG											hsa-miR-769-3p	DLD	-0.262584	0.0345854	KICH	hsa-miR-664b-3p	DLAT	-0.260163	0.00157625	READ	hsa-miR-767-3p	PDHA1	-0.236262	6.15587e-05	KIRP	hsa-miR-449c-5p	PDHB	-0.210264	0.000377885	KIRP	hsa-miR-490-3p	MTF1	-0.215753	0.000535282	SARC	hsa-miR-26a-5p	GLS	-0.225162	0.00230765	ESCA
hsa-miR-105-5p	FDX1	-0.302016	4.12922e-12	LGG											hsa-miR-889-3p	DLD	-0.386492	0.00147228	KICH	hsa-miR-26a-5p	DLAT	-0.214672	0.000571739	SARC	hsa-miR-1228-3p	PDHA1	-0.224086	0.00600859	LAML	hsa-miR-489-3p	PDHB	-0.22251	0.00016501	KIRP	hsa-miR-92a-3p	MTF1	-0.297393	2.85351e-10	SKCM	hsa-miR-27b-3p	GLS	-0.364002	4.72644e-07	ESCA
hsa-miR-1179	FDX1	-0.255491	5.74003e-09	LGG											hsa-miR-93-3p	DLD	-0.312189	0.0113501	KICH	hsa-miR-26b-5p	DLAT	-0.255464	3.79018e-05	SARC	hsa-miR-1323	PDHA1	-0.287614	0.000375594	LAML	hsa-miR-513b-5p	PDHB	-0.203622	0.000581014	KIRP	hsa-miR-106b-5p	MTF1	-0.2238	9.27781e-06	STAD	hsa-miR-27b-5p	GLS	-0.273567	0.00019431	ESCA
hsa-miR-128-3p	FDX1	-0.346214	1.1475e-15	LGG											hsa-miR-935	DLD	-0.376497	0.00199405	KICH	hsa-miR-299-5p	DLAT	-0.229376	0.000227002	SARC	hsa-miR-21-5p	PDHA1	-0.332262	3.47516e-05	LAML	hsa-miR-629-5p	PDHB	-0.260242	9.54168e-06	KIRP	hsa-miR-17-5p	MTF1	-0.222645	1.03427e-05	STAD	hsa-miR-30e-3p	GLS	-0.231618	0.00170521	ESCA
hsa-miR-138-5p	FDX1	-0.293339	1.7666e-11	LGG											hsa-let-7a-3p	DLD	-0.232023	1.73374e-07	KIRC	hsa-miR-329-3p	DLAT	-0.204794	0.00102841	SARC	hsa-miR-23a-3p	PDHA1	-0.372118	2.96892e-06	LAML	hsa-miR-653-5p	PDHB	-0.300003	2.83218e-07	KIRP	hsa-miR-19b-3p	MTF1	-0.228257	6.06735e-06	STAD	hsa-miR-32-3p	GLS	-0.245153	0.000880202	ESCA
hsa-miR-139-5p	FDX1	-0.369045	9.71102e-18	LGG											hsa-miR-106b-5p	DLD	-0.280701	1.96388e-10	KIRC	hsa-miR-338-5p	DLAT	-0.20163	0.00123424	SARC	hsa-miR-24-3p	PDHA1	-0.297428	0.000229859	LAML	hsa-let-7c-5p	PDHB	-0.221984	0.00651087	LAML	hsa-miR-20a-5p	MTF1	-0.200552	7.41209e-05	STAD	hsa-miR-32-5p	GLS	-0.315277	1.53922e-05	ESCA
hsa-miR-153-3p	FDX1	-0.283673	8.42457e-11	LGG											hsa-miR-122-5p	DLD	-0.303037	5.39808e-12	KIRC	hsa-miR-340-5p	DLAT	-0.260753	2.57347e-05	SARC	hsa-miR-27a-3p	PDHA1	-0.263377	0.00117307	LAML	hsa-let-7e-5p	PDHB	-0.240191	0.00317225	LAML	hsa-miR-92a-3p	MTF1	-0.22481	8.43287e-06	STAD	hsa-miR-320b	GLS	-0.249564	0.00070393	ESCA
hsa-miR-153-5p	FDX1	-0.350152	5.17804e-16	LGG											hsa-miR-1248	DLD	-0.215208	1.31408e-06	KIRC	hsa-miR-342-3p	DLAT	-0.22473	0.000305929	SARC	hsa-miR-28-5p	PDHA1	-0.369861	3.44354e-06	LAML	hsa-miR-1224-5p	PDHB	-0.257281	0.00153723	LAML	hsa-miR-1248	MTF1	-0.313365	0.000239965	TGCT	hsa-miR-320d	GLS	-0.257078	0.000476607	ESCA
hsa-miR-181a-5p	FDX1	-0.251496	1.00428e-08	LGG											hsa-miR-130a-3p	DLD	-0.434199	3.19146e-24	KIRC	hsa-miR-369-3p	DLAT	-0.239328	0.000117367	SARC	hsa-miR-3614-5p	PDHA1	-0.268822	0.000916458	LAML	hsa-miR-125a-3p	PDHB	-0.342986	1.85181e-05	LAML	hsa-miR-1301-3p	MTF1	-0.241392	0.00512436	TGCT	hsa-miR-328-3p	GLS	-0.218694	0.00309919	ESCA
hsa-miR-181b-5p	FDX1	-0.217227	8.28869e-07	LGG											hsa-miR-130b-3p	DLD	-0.237776	8.35842e-08	KIRC	hsa-miR-376a-3p	DLAT	-0.205916	0.000963335	SARC	hsa-miR-1228-3p	PDHA1	-0.208194	2.37264e-06	LGG	hsa-miR-125a-5p	PDHB	-0.347717	1.39243e-05	LAML	hsa-miR-15a-5p	MTF1	-0.222484	0.0100548	TGCT	hsa-miR-330-3p	GLS	-0.203425	0.00602117	ESCA
hsa-miR-19b-1-5p	FDX1	-0.222079	4.62321e-07	LGG											hsa-miR-181a-5p	DLD	-0.217249	1.03627e-06	KIRC	hsa-miR-376b-3p	DLAT	-0.213804	0.000602646	SARC	hsa-miR-181c-5p	PDHA1	-0.223916	3.69331e-07	LGG	hsa-miR-1266-5p	PDHB	-0.230677	0.00464996	LAML	hsa-miR-16-5p	MTF1	-0.202923	0.0191519	TGCT	hsa-miR-335-5p	GLS	-0.20272	0.00620205	ESCA
hsa-miR-203b-3p	FDX1	-0.215883	9.7208e-07	LGG											hsa-miR-181b-5p	DLD	-0.269478	1.06322e-09	KIRC	hsa-miR-409-3p	DLAT	-0.247099	6.8747e-05	SARC	hsa-miR-181d-5p	PDHA1	-0.336663	7.54968e-15	LGG	hsa-miR-194-5p	PDHB	-0.201693	0.0136386	LAML	hsa-miR-24-3p	MTF1	-0.268196	0.00180127	TGCT	hsa-miR-33a-3p	GLS	-0.285415	9.83663e-05	ESCA
hsa-miR-323a-5p	FDX1	-0.263791	1.74165e-09	LGG											hsa-miR-181c-3p	DLD	-0.268237	1.27558e-09	KIRC	hsa-miR-452-5p	DLAT	-0.291102	2.36867e-06	SARC	hsa-miR-1976	PDHA1	-0.231432	1.44467e-07	LGG	hsa-miR-20b-3p	PDHB	-0.235154	0.00389126	LAML	hsa-miR-27b-3p	MTF1	-0.241478	0.00510805	TGCT	hsa-miR-33a-5p	GLS	-0.226375	0.00218149	ESCA
hsa-miR-330-3p	FDX1	-0.203392	4.07378e-06	LGG											hsa-miR-181c-5p	DLD	-0.323457	1.52464e-13	KIRC	hsa-miR-4709-3p	DLAT	-0.207923	0.000856346	SARC	hsa-miR-21-5p	PDHA1	-0.314118	5.00752e-13	LGG	hsa-miR-20b-5p	PDHB	-0.287096	0.000385274	LAML	hsa-miR-301a-3p	MTF1	-0.201122	0.0202692	TGCT	hsa-miR-33b-5p	GLS	-0.303684	3.2397e-05	ESCA
hsa-miR-338-3p	FDX1	-0.229971	1.73825e-07	LGG											hsa-miR-181d-5p	DLD	-0.379383	1.99688e-18	KIRC	hsa-miR-487b-3p	DLAT	-0.21519	0.000554006	SARC	hsa-miR-223-5p	PDHA1	-0.203402	4.06916e-06	LGG	hsa-miR-26a-5p	PDHB	-0.362283	5.62042e-06	LAML	hsa-miR-32-5p	MTF1	-0.234942	0.00648657	TGCT	hsa-miR-378a-3p	GLS	-0.213476	0.0039083	ESCA
hsa-miR-338-5p	FDX1	-0.269018	8.04342e-10	LGG											hsa-miR-195-5p	DLD	-0.464501	6.50794e-28	KIRC	hsa-miR-494-3p	DLAT	-0.214752	0.000568949	SARC	hsa-miR-23a-3p	PDHA1	-0.254637	6.47403e-09	LGG	hsa-miR-26b-5p	PDHB	-0.251429	0.00198093	LAML	hsa-miR-424-5p	MTF1	-0.248977	0.00385368	TGCT	hsa-miR-378c	GLS	-0.265708	0.00030014	ESCA
hsa-miR-485-5p	FDX1	-0.203646	3.96019e-06	LGG											hsa-miR-21-3p	DLD	-0.219597	7.86341e-07	KIRC	hsa-miR-495-3p	DLAT	-0.206445	0.00093401	SARC	hsa-miR-27a-3p	PDHA1	-0.262422	2.12632e-09	LGG	hsa-miR-3065-3p	PDHB	-0.334632	3.02987e-05	LAML	hsa-miR-425-5p	MTF1	-0.243015	0.00482467	TGCT	hsa-miR-429	GLS	-0.243724	0.000945537	ESCA
hsa-miR-490-3p	FDX1	-0.241193	4.06663e-08	LGG											hsa-miR-210-3p	DLD	-0.292711	2.95674e-11	KIRC	hsa-miR-576-5p	DLAT	-0.291938	2.20906e-06	SARC	hsa-miR-3065-3p	PDHA1	-0.220839	5.37417e-07	LGG	hsa-miR-32-5p	PDHB	-0.210508	0.00996963	LAML	hsa-miR-125b-5p	MTF1	-0.241936	4.44004e-08	THCA	hsa-miR-760	GLS	-0.313889	1.68546e-05	ESCA
hsa-miR-577	FDX1	-0.209371	2.07412e-06	LGG											hsa-miR-212-3p	DLD	-0.217287	1.03168e-06	KIRC	hsa-miR-653-5p	DLAT	-0.249048	5.99493e-05	SARC	hsa-miR-455-5p	PDHA1	-0.205257	3.30728e-06	LGG	hsa-miR-338-5p	PDHB	-0.204913	0.0121803	LAML	hsa-miR-15a-5p	MTF1	-0.277076	3.02282e-10	THCA	hsa-miR-769-5p	GLS	-0.316644	1.407e-05	ESCA
hsa-miR-592	FDX1	-0.369674	8.46747e-18	LGG											hsa-miR-214-3p	DLD	-0.277007	3.45342e-10	KIRC	hsa-miR-655-3p	DLAT	-0.239038	0.000119687	SARC	hsa-miR-4709-3p	PDHA1	-0.241421	3.94528e-08	LGG	hsa-miR-363-3p	PDHB	-0.305198	0.000153865	LAML	hsa-miR-17-5p	MTF1	-0.200404	6.44309e-06	THCA	hsa-miR-98-3p	GLS	-0.247919	0.000765466	ESCA
hsa-miR-668-3p	FDX1	-0.201962	4.77341e-06	LGG											hsa-miR-2355-3p	DLD	-0.213424	1.61421e-06	KIRC	hsa-miR-656-3p	DLAT	-0.208359	0.00083457	SARC	hsa-miR-146b-5p	PDHA1	-0.236237	6.23414e-06	LIHC	hsa-let-7a-2-3p	PDHB	-0.212977	1.36728e-06	LGG	hsa-miR-19b-3p	MTF1	-0.207003	3.11478e-06	THCA	hsa-miR-200a-5p	GLS	-0.22236	3.91738e-07	HNSC
hsa-miR-758-5p	FDX1	-0.201655	4.9378e-06	LGG											hsa-miR-2355-5p	DLD	-0.249539	1.77275e-08	KIRC	hsa-miR-338-5p	DLAT	-0.201881	2.36339e-05	SKCM	hsa-miR-1	PDHA1	-0.201735	6.48969e-06	LUAD	hsa-let-7i-5p	PDHB	-0.212978	1.36714e-06	LGG	hsa-miR-20a-5p	MTF1	-0.206576	3.2672e-06	THCA	hsa-miR-200b-3p	GLS	-0.230626	1.38943e-07	HNSC
hsa-miR-767-3p	FDX1	-0.381667	5.86458e-19	LGG											hsa-miR-24-2-5p	DLD	-0.245039	3.23883e-08	KIRC	hsa-miR-195-3p	DLAT	-0.30013	1.86767e-09	STAD	hsa-miR-1287-5p	PDHA1	-0.306928	0.00427477	MESO	hsa-miR-106b-5p	PDHB	-0.26363	1.78302e-09	LGG	hsa-miR-301a-3p	MTF1	-0.20253	5.11125e-06	THCA	hsa-miR-363-3p	GLS	-0.209336	1.85327e-06	HNSC
hsa-miR-874-3p	FDX1	-0.224504	3.43587e-07	LGG											hsa-miR-24-3p	DLD	-0.350137	9.43822e-16	KIRC	hsa-miR-30a-3p	DLAT	-0.376714	1.9893e-14	STAD	hsa-miR-130a-5p	PDHA1	-0.252423	0.0197721	MESO	hsa-miR-10a-5p	PDHB	-0.204359	3.65728e-06	LGG	hsa-miR-3613-5p	MTF1	-0.339632	6.14917e-15	THCA	hsa-miR-9-5p	GLS	-0.201384	4.56656e-06	HNSC
hsa-miR-935	FDX1	-0.268411	8.80551e-10	LGG											hsa-miR-26a-5p	DLD	-0.283243	1.32536e-10	KIRC	hsa-miR-30c-2-3p	DLAT	-0.374039	3.13397e-14	STAD	hsa-miR-149-3p	PDHA1	-0.241434	0.0260147	MESO	hsa-miR-130b-5p	PDHB	-0.226923	2.54703e-07	LGG	hsa-miR-93-5p	MTF1	-0.208713	2.57023e-06	THCA	hsa-let-7d-5p	GLS	-0.264641	0.0331431	KICH
hsa-miR-106b-5p	FDX1	-0.2856	3.80048e-08	LIHC											hsa-miR-26b-5p	DLD	-0.335266	1.70645e-14	KIRC	hsa-miR-10a-3p	DLAT	-0.271388	0.00157892	TGCT	hsa-miR-190a-5p	PDHA1	-0.250631	0.0206927	MESO	hsa-miR-141-3p	PDHB	-0.200698	5.48623e-06	LGG	hsa-miR-106a-5p	MTF1	-0.54047	2.23237e-10	THYM	hsa-let-7i-5p	GLS	-0.304548	0.0136402	KICH
hsa-miR-125a-3p	FDX1	-0.296933	1.01441e-08	LIHC											hsa-miR-320a	DLD	-0.31626	5.53041e-13	KIRC	hsa-miR-10b-5p	DLAT	-0.22394	0.00956378	TGCT	hsa-miR-19a-3p	PDHA1	-0.224941	0.0384753	MESO	hsa-miR-148a-5p	PDHB	-0.241093	4.12083e-08	LGG	hsa-miR-106b-5p	MTF1	-0.503049	5.52593e-09	THYM	hsa-miR-105-5p	GLS	-0.252372	0.0425428	KICH
hsa-miR-1266-5p	FDX1	-0.201648	0.00012226	LIHC											hsa-miR-320b	DLD	-0.308008	2.323e-12	KIRC	hsa-miR-128-3p	DLAT	-0.413409	7.58572e-07	TGCT	hsa-miR-19b-3p	PDHA1	-0.222428	0.0407538	MESO	hsa-miR-196a-5p	PDHB	-0.276006	2.78904e-10	LGG	hsa-miR-1254	MTF1	-0.27967	0.00206755	THYM	hsa-miR-1185-1-3p	GLS	-0.293412	0.0176858	KICH
hsa-miR-1301-3p	FDX1	-0.271773	1.76216e-07	LIHC											hsa-miR-320c	DLD	-0.219871	7.61297e-07	KIRC	hsa-miR-1296-5p	DLAT	-0.305523	0.000348747	TGCT	hsa-miR-27b-5p	PDHA1	-0.228879	0.0351197	MESO	hsa-miR-21-3p	PDHB	-0.273787	3.91717e-10	LGG	hsa-miR-148a-3p	MTF1	-0.223663	0.0144778	THYM	hsa-miR-124-3p	GLS	-0.244446	0.0497127	KICH
hsa-miR-132-3p	FDX1	-0.260457	5.8123e-07	LIHC											hsa-miR-320d	DLD	-0.218608	8.83633e-07	KIRC	hsa-miR-142-5p	DLAT	-0.219887	0.0109863	TGCT	hsa-miR-296-5p	PDHA1	-0.244276	0.0242582	MESO	hsa-miR-21-5p	PDHB	-0.220884	5.34442e-07	LGG	hsa-miR-148b-3p	MTF1	-0.274945	0.00247661	THYM	hsa-miR-1258	GLS	-0.362424	0.00300876	KICH
hsa-miR-16-2-3p	FDX1	-0.219648	2.75637e-05	LIHC											hsa-miR-338-3p	DLD	-0.205708	3.85097e-06	KIRC	hsa-miR-153-5p	DLAT	-0.252183	0.00340777	TGCT	hsa-miR-329-3p	PDHA1	-0.243861	0.0245083	MESO	hsa-miR-25-3p	PDHB	-0.227255	2.44378e-07	LGG	hsa-miR-155-5p	MTF1	-0.269818	0.00300189	THYM	hsa-miR-1283	GLS	-0.336925	0.00606194	KICH
hsa-miR-16-5p	FDX1	-0.2291	1.19789e-05	LIHC											hsa-miR-3613-5p	DLD	-0.275181	4.55058e-10	KIRC	hsa-miR-195-3p	DLAT	-0.499562	9.28236e-10	TGCT	hsa-miR-376c-3p	PDHA1	-0.228216	0.0356672	MESO	hsa-miR-32-3p	PDHB	-0.211748	1.57712e-06	LGG	hsa-miR-15a-5p	MTF1	-0.449278	2.97108e-07	THYM	hsa-miR-130a-5p	GLS	-0.313445	0.0110074	KICH
hsa-miR-197-3p	FDX1	-0.21208	5.23629e-05	LIHC											hsa-miR-497-5p	DLD	-0.411992	9.5946e-22	KIRC	hsa-miR-216a-3p	DLAT	-0.385551	4.58612e-06	TGCT	hsa-miR-381-3p	PDHA1	-0.232007	0.0326325	MESO	hsa-miR-590-5p	PDHB	-0.211974	1.53643e-06	LGG	hsa-miR-15b-5p	MTF1	-0.475175	4.74813e-08	THYM	hsa-miR-1323	GLS	-0.326754	0.0078931	KICH
hsa-miR-20b-3p	FDX1	-0.250846	1.5345e-06	LIHC											hsa-miR-5000-3p	DLD	-0.22428	4.49293e-07	KIRC	hsa-miR-224-3p	DLAT	-0.20883	0.0158532	TGCT	hsa-miR-409-5p	PDHA1	-0.265897	0.013909	MESO	hsa-miR-629-3p	PDHB	-0.233509	1.10825e-07	LGG	hsa-miR-16-5p	MTF1	-0.377727	2.2854e-05	THYM	hsa-miR-146b-5p	GLS	-0.393473	0.00118447	KICH
hsa-miR-21-5p	FDX1	-0.315221	1.06332e-09	LIHC											hsa-miR-1248	DLD	-0.25441	1.5277e-05	KIRP	hsa-miR-26a-5p	DLAT	-0.264307	0.00211046	TGCT	hsa-miR-410-3p	PDHA1	-0.218309	0.04473	MESO	hsa-miR-93-5p	PDHB	-0.275529	3.00083e-10	LGG	hsa-miR-17-5p	MTF1	-0.457968	1.63299e-07	THYM	hsa-miR-15b-5p	GLS	-0.263155	0.03418	KICH
hsa-miR-212-3p	FDX1	-0.24687	2.26699e-06	LIHC											hsa-miR-125a-3p	DLD	-0.231125	8.95939e-05	KIRP	hsa-miR-26b-3p	DLAT	-0.387533	4.05673e-06	TGCT	hsa-miR-455-5p	PDHA1	-0.252171	0.0198994	MESO	hsa-miR-182-5p	PDHB	-0.210662	5.89092e-05	LIHC	hsa-miR-181b-5p	MTF1	-0.503657	5.26116e-09	THYM	hsa-miR-16-2-3p	GLS	-0.322424	0.0088089	KICH
hsa-miR-221-5p	FDX1	-0.240656	4.11762e-06	LIHC											hsa-miR-130a-3p	DLD	-0.364339	2.80288e-10	KIRP	hsa-miR-29b-1-5p	DLAT	-0.25176	0.00346371	TGCT	hsa-miR-4709-3p	PDHA1	-0.230918	0.0334813	MESO	hsa-miR-200a-3p	PDHB	-0.256943	8.32609e-07	LIHC	hsa-miR-191-5p	MTF1	-0.249339	0.00624582	THYM	hsa-miR-193b-5p	GLS	-0.254992	0.0403695	KICH
hsa-miR-222-5p	FDX1	-0.24753	2.12569e-06	LIHC											hsa-miR-130b-3p	DLD	-0.245784	3.00246e-05	KIRP	hsa-miR-30a-3p	DLAT	-0.335233	8.0014e-05	TGCT	hsa-miR-4728-3p	PDHA1	-0.249373	0.0213602	MESO	hsa-miR-200a-5p	PDHB	-0.251717	1.40745e-06	LIHC	hsa-miR-19a-3p	MTF1	-0.505181	4.64982e-09	THYM	hsa-miR-197-3p	GLS	-0.274745	0.026767	KICH
hsa-miR-2355-3p	FDX1	-0.250131	1.64682e-06	LIHC											hsa-miR-137	DLD	-0.276037	2.51858e-06	KIRP	hsa-miR-30c-2-3p	DLAT	-0.229045	0.00800431	TGCT	hsa-miR-495-3p	PDHA1	-0.217087	0.0459689	MESO	hsa-miR-200b-5p	PDHB	-0.298912	8.00698e-09	LIHC	hsa-miR-19b-3p	MTF1	-0.41101	3.43148e-06	THYM	hsa-miR-199b-5p	GLS	-0.309453	0.0121284	KICH
hsa-miR-23a-3p	FDX1	-0.202559	0.000113727	LIHC											hsa-miR-141-5p	DLD	-0.253493	1.64329e-05	KIRP	hsa-miR-30e-3p	DLAT	-0.291628	0.000659669	TGCT	hsa-miR-539-5p	PDHA1	-0.260924	0.0158687	MESO	hsa-miR-21-3p	PDHB	-0.250585	1.57457e-06	LIHC	hsa-miR-20a-5p	MTF1	-0.435254	7.54199e-07	THYM	hsa-miR-221-3p	GLS	-0.34159	0.00535532	KICH
hsa-miR-31-3p	FDX1	-0.203422	0.000106162	LIHC											hsa-miR-149-5p	DLD	-0.227606	0.000115302	KIRP	hsa-miR-3127-5p	DLAT	-0.294774	0.000572614	TGCT	hsa-miR-577	PDHA1	-0.22009	0.042973	MESO	hsa-miR-21-5p	PDHB	-0.276533	1.04912e-07	LIHC	hsa-miR-20b-5p	MTF1	-0.542275	1.89309e-10	THYM	hsa-miR-222-3p	GLS	-0.28146	0.0231285	KICH
hsa-miR-3170	FDX1	-0.242243	3.54086e-06	LIHC											hsa-miR-153-5p	DLD	-0.248152	2.50019e-05	KIRP	hsa-miR-320a	DLAT	-0.449897	5.54614e-08	TGCT	hsa-miR-616-5p	PDHA1	-0.274703	0.01095	MESO	hsa-miR-29a-3p	PDHB	-0.207468	7.65798e-05	LIHC	hsa-miR-2355-3p	MTF1	-0.380365	1.9811e-05	THYM	hsa-miR-24-3p	GLS	-0.389126	0.00135701	KICH
hsa-miR-323a-5p	FDX1	-0.205378	9.07233e-05	LIHC											hsa-miR-200c-3p	DLD	-0.242901	3.74291e-05	KIRP	hsa-miR-320b	DLAT	-0.463177	1.97864e-08	TGCT	hsa-miR-708-5p	PDHA1	-0.246829	0.0227675	MESO	hsa-miR-507	PDHB	-0.206359	8.38008e-05	LIHC	hsa-miR-2355-5p	MTF1	-0.311907	0.00055407	THYM	hsa-miR-299-3p	GLS	-0.263572	0.0338864	KICH
hsa-miR-331-5p	FDX1	-0.220701	2.51641e-05	LIHC											hsa-miR-200c-5p	DLD	-0.216246	0.000253562	KIRP	hsa-miR-320c	DLAT	-0.355419	2.69155e-05	TGCT	hsa-miR-99a-3p	PDHA1	-0.229308	0.0347694	MESO	hsa-miR-92b-3p	PDHB	-0.245259	2.65036e-06	LIHC	hsa-miR-25-3p	MTF1	-0.45202	2.46423e-07	THYM	hsa-miR-320a	GLS	-0.429718	0.000353861	KICH
hsa-miR-34b-3p	FDX1	-0.266335	3.14838e-07	LIHC											hsa-miR-214-3p	DLD	-0.205993	0.000499063	KIRP	hsa-miR-320d	DLAT	-0.33061	0.000101628	TGCT	hsa-miR-181a-5p	PDHA1	-0.231676	5.09453e-05	OV	hsa-miR-96-5p	PDHB	-0.209743	6.35517e-05	LIHC	hsa-miR-301a-3p	MTF1	-0.33237	0.000221607	THYM	hsa-miR-320b	GLS	-0.300198	0.015114	KICH
hsa-miR-34b-5p	FDX1	-0.203869	0.000102431	LIHC											hsa-miR-222-3p	DLD	-0.243521	3.57043e-05	KIRP	hsa-miR-33a-3p	DLAT	-0.365315	1.53465e-05	TGCT	hsa-miR-181b-5p	PDHA1	-0.237285	3.29317e-05	OV	hsa-miR-185-5p	PDHB	-0.219403	8.91386e-07	LUAD	hsa-miR-32-5p	MTF1	-0.310568	0.00058701	THYM	hsa-miR-33a-5p	GLS	-0.321307	0.00905978	KICH
hsa-miR-374b-3p	FDX1	-0.214444	4.29568e-05	LIHC											hsa-miR-224-3p	DLD	-0.36579	2.3533e-10	KIRP	hsa-miR-340-5p	DLAT	-0.245168	0.00445129	TGCT	hsa-miR-181c-5p	PDHA1	-0.216091	0.000162045	OV	hsa-miR-193a-5p	PDHB	-0.254272	1.06545e-08	LUAD	hsa-miR-331-3p	MTF1	-0.336999	0.000178494	THYM	hsa-miR-34b-3p	GLS	-0.261737	0.0351942	KICH
hsa-miR-3922-3p	FDX1	-0.262138	4.88483e-07	LIHC											hsa-miR-26a-5p	DLD	-0.236423	6.08282e-05	KIRP	hsa-miR-342-3p	DLAT	-0.412178	8.24215e-07	TGCT	hsa-miR-221-5p	PDHA1	-0.219695	0.00339288	PAAD	hsa-miR-197-3p	PDHB	-0.268118	1.51255e-09	LUAD	hsa-miR-342-5p	MTF1	-0.29297	0.00122305	THYM	hsa-miR-361-5p	GLS	-0.293275	0.0177414	KICH
hsa-miR-423-5p	FDX1	-0.249064	1.82916e-06	LIHC											hsa-miR-320a	DLD	-0.333538	9.3887e-09	KIRP	hsa-miR-361-3p	DLAT	-0.43039	2.33268e-07	TGCT	hsa-miR-23a-3p	PDHA1	-0.252589	0.000719335	PAAD	hsa-miR-224-3p	PDHB	-0.258121	6.26366e-09	LUAD	hsa-miR-3613-3p	MTF1	-0.360712	5.57978e-05	THYM	hsa-miR-376b-5p	GLS	-0.248386	0.0460339	KICH
hsa-miR-4473	FDX1	-0.25316	1.21888e-06	LIHC											hsa-miR-320b	DLD	-0.411555	5.92706e-13	KIRP	hsa-miR-365a-3p	DLAT	-0.414046	7.26548e-07	TGCT	hsa-miR-34c-3p	PDHA1	-0.417925	7.87023e-09	PAAD	hsa-miR-3127-5p	PDHB	-0.223836	5.27374e-07	LUAD	hsa-miR-3613-5p	MTF1	-0.451667	2.52442e-07	THYM	hsa-miR-379-3p	GLS	-0.265383	0.032635	KICH
hsa-miR-4677-3p	FDX1	-0.215068	4.0754e-05	LIHC											hsa-miR-320c	DLD	-0.330244	1.33676e-08	KIRP	hsa-miR-365b-3p	DLAT	-0.413977	7.29966e-07	TGCT	hsa-miR-493-3p	PDHA1	-0.221148	0.00318217	PAAD	hsa-miR-34b-3p	PDHB	-0.204152	4.99588e-06	LUAD	hsa-miR-363-3p	MTF1	-0.548874	1.02737e-10	THYM	hsa-miR-3923	GLS	-0.280997	0.0233655	KICH
hsa-miR-577	FDX1	-0.23408	7.61061e-06	LIHC											hsa-miR-320d	DLD	-0.268718	4.71774e-06	KIRP	hsa-miR-374a-3p	DLAT	-0.334493	8.31556e-05	TGCT	hsa-miR-708-5p	PDHA1	-0.375914	2.72755e-07	PAAD	hsa-miR-378a-5p	PDHB	-0.236532	1.10407e-07	LUAD	hsa-miR-378a-3p	MTF1	-0.427615	1.23126e-06	THYM	hsa-miR-411-3p	GLS	-0.263744	0.0337659	KICH
hsa-miR-590-5p	FDX1	-0.211182	5.64255e-05	LIHC											hsa-miR-3613-3p	DLD	-0.204662	0.000543647	KIRP	hsa-miR-374a-5p	DLAT	-0.332261	9.33494e-05	TGCT	hsa-miR-99a-3p	PDHA1	-0.21756	0.00372547	PAAD	hsa-miR-589-5p	PDHB	-0.210459	2.48712e-06	LUAD	hsa-miR-3922-3p	MTF1	-0.450352	2.76172e-07	THYM	hsa-miR-425-5p	GLS	-0.352669	0.00395989	KICH
hsa-miR-629-3p	FDX1	-0.32263	4.07716e-10	LIHC											hsa-miR-3613-5p	DLD	-0.236622	5.99395e-05	KIRP	hsa-miR-374b-5p	DLAT	-0.352296	3.20129e-05	TGCT	hsa-miR-10b-3p	PDHA1	-0.221694	0.00293919	PCPG	hsa-miR-766-3p	PDHB	-0.23026	2.4176e-07	LUAD	hsa-miR-421	MTF1	-0.22644	0.0132734	THYM	hsa-miR-505-3p	GLS	-0.32915	0.00742302	KICH
hsa-miR-7974	FDX1	-0.255316	9.81657e-07	LIHC											hsa-miR-452-5p	DLD	-0.316668	5.49044e-08	KIRP	hsa-miR-3913-5p	DLAT	-0.432931	1.94451e-07	TGCT	hsa-miR-15b-3p	PDHA1	-0.324084	1.01926e-05	PCPG	hsa-miR-103a-3p	PDHB	-0.225398	0.0380725	MESO	hsa-miR-424-5p	MTF1	-0.303023	0.000808642	THYM	hsa-miR-512-5p	GLS	-0.346677	0.00466831	KICH
hsa-miR-940	FDX1	-0.213711	4.56868e-05	LIHC											hsa-miR-494-3p	DLD	-0.206459	0.00048428	KIRP	hsa-miR-4709-3p	DLAT	-0.226323	0.0088052	TGCT	hsa-miR-192-3p	PDHA1	-0.282748	0.000131258	PCPG	hsa-miR-105-3p	PDHB	-0.260488	0.0160514	MESO	hsa-miR-425-5p	MTF1	-0.376745	2.40951e-05	THYM	hsa-miR-513c-5p	GLS	-0.355794	0.00362966	KICH
hsa-miR-942-5p	FDX1	-0.305435	3.62458e-09	LIHC											hsa-miR-513a-3p	DLD	-0.207807	0.000443755	KIRP	hsa-miR-548y	DLAT	-0.346932	4.2941e-05	TGCT	hsa-miR-192-5p	PDHA1	-0.252338	0.000678696	PCPG	hsa-miR-106a-5p	PDHB	-0.374253	0.000417919	MESO	hsa-miR-4461	MTF1	-0.230774	0.0115681	THYM	hsa-miR-517-5p	GLS	-0.372964	0.00221478	KICH
hsa-miR-148b-5p	FDX1	-0.278085	0.00996913	MESO											hsa-miR-548f-3p	DLD	-0.218473	0.000217945	KIRP	hsa-miR-552-5p	DLAT	-0.516446	1.97789e-10	TGCT	hsa-miR-215-5p	PDHA1	-0.293012	7.21157e-05	PCPG	hsa-miR-1185-1-3p	PDHB	-0.224717	0.0386744	MESO	hsa-miR-450a-5p	MTF1	-0.341047	0.000147311	THYM	hsa-miR-518a-5p	GLS	-0.3344	0.00647779	KICH
hsa-miR-21-5p	FDX1	-0.363258	0.00063314	MESO											hsa-miR-668-3p	DLD	-0.219974	0.000196646	KIRP	hsa-miR-584-3p	DLAT	-0.297959	0.000495339	TGCT	hsa-miR-29b-2-5p	PDHA1	-0.282352	0.000134264	PCPG	hsa-miR-130b-5p	PDHB	-0.246648	0.0228705	MESO	hsa-miR-4677-3p	MTF1	-0.424023	1.54404e-06	THYM	hsa-miR-520d-5p	GLS	-0.386225	0.00148446	KICH
hsa-miR-2355-3p	FDX1	-0.276659	0.010373	MESO											hsa-miR-6715b-3p	DLD	-0.228753	0.000106242	KIRP	hsa-miR-590-3p	DLAT	-0.204198	0.0183939	TGCT	hsa-miR-29b-3p	PDHA1	-0.235473	0.00155573	PCPG	hsa-miR-155-5p	PDHB	-0.313036	0.00353405	MESO	hsa-miR-550a-3-5p	MTF1	-0.255203	0.00509306	THYM	hsa-miR-520f-5p	GLS	-0.250411	0.0442322	KICH
hsa-miR-181d-5p	FDX1	-0.214258	0.000184696	OV											hsa-miR-7-5p	DLD	-0.212844	0.000318574	KIRP	hsa-miR-625-5p	DLAT	-0.347083	4.25916e-05	TGCT	hsa-miR-335-3p	PDHA1	-0.22149	0.00296625	PCPG	hsa-miR-17-5p	PDHB	-0.26413	0.0145798	MESO	hsa-miR-550a-5p	MTF1	-0.28514	0.00167111	THYM	hsa-miR-522-3p	GLS	-0.263288	0.034086	KICH
hsa-miR-20a-5p	FDX1	-0.274578	1.37151e-06	OV											hsa-miR-944	DLD	-0.23767	5.54596e-05	KIRP	hsa-miR-628-3p	DLAT	-0.335215	8.00901e-05	TGCT	hsa-miR-335-5p	PDHA1	-0.207277	0.00550056	PCPG	hsa-miR-185-5p	PDHB	-0.24479	0.0239512	MESO	hsa-miR-590-3p	MTF1	-0.4456	3.80875e-07	THYM	hsa-miR-527	GLS	-0.337315	0.00599995	KICH
hsa-miR-26a-5p	FDX1	-0.204957	0.000352718	OV											hsa-miR-125a-3p	DLD	-0.376082	2.28197e-06	LAML	hsa-miR-628-5p	DLAT	-0.481505	4.43088e-09	TGCT	hsa-miR-664b-3p	PDHA1	-0.214899	0.00396859	PCPG	hsa-miR-197-3p	PDHB	-0.249367	0.0213637	MESO	hsa-miR-616-5p	MTF1	-0.377849	2.27035e-05	THYM	hsa-miR-543	GLS	-0.261346	0.0354788	KICH
hsa-miR-3913-5p	FDX1	-0.222578	0.000101096	OV											hsa-miR-125a-5p	DLD	-0.376602	2.20391e-06	LAML	hsa-miR-664a-3p	DLAT	-0.485218	3.23653e-09	TGCT	hsa-miR-7-1-3p	PDHA1	-0.201848	0.00689485	PCPG	hsa-miR-302b-3p	PDHB	-0.236397	0.0293931	MESO	hsa-miR-629-5p	MTF1	-0.505015	4.71301e-09	THYM	hsa-miR-548x-3p	GLS	-0.244237	0.0499145	KICH
hsa-let-7f-1-3p	FDX1	-0.23359	0.00180779	PAAD											hsa-miR-20b-5p	DLD	-0.214845	0.00850756	LAML	hsa-miR-664b-3p	DLAT	-0.561945	1.95529e-12	TGCT	hsa-miR-7-2-3p	PDHA1	-0.30057	4.57155e-05	PCPG	hsa-miR-302d-3p	PDHB	-0.225949	0.0375921	MESO	hsa-miR-7-5p	MTF1	-0.468795	7.56649e-08	THYM	hsa-miR-576-5p	GLS	-0.286969	0.0204655	KICH
hsa-miR-1185-1-3p	FDX1	-0.280012	0.000167289	PAAD											hsa-miR-24-3p	DLD	-0.272598	0.000769929	LAML	hsa-miR-6715a-3p	DLAT	-0.587581	1.04792e-13	TGCT	hsa-miR-518a-5p	PDHA1	-0.256711	0.00182788	READ	hsa-miR-302d-5p	PDHB	-0.22059	0.0424903	MESO	hsa-miR-92a-3p	MTF1	-0.371339	3.21404e-05	THYM	hsa-miR-6509-5p	GLS	-0.352789	0.00394672	KICH
hsa-miR-374b-3p	FDX1	-0.214394	0.00427278	PAAD											hsa-miR-26a-5p	DLD	-0.368455	3.77474e-06	LAML	hsa-miR-6715b-3p	DLAT	-0.328008	0.000116082	TGCT	hsa-miR-527	PDHA1	-0.280031	0.000646419	READ	hsa-miR-3065-3p	PDHB	-0.290926	0.00690931	MESO	hsa-miR-93-5p	MTF1	-0.493194	1.20844e-08	THYM	hsa-miR-651-5p	GLS	-0.264523	0.0332241	KICH
hsa-let-7f-1-3p	FDX1	-0.23359	0.00180779	PCPG											hsa-miR-26b-5p	DLD	-0.201719	0.0136262	LAML	hsa-miR-887-5p	DLAT	-0.314338	0.00022892	TGCT	hsa-miR-181c-5p	PDHA1	-0.232724	1.00649e-06	SKCM	hsa-miR-367-3p	PDHB	-0.21811	0.0449293	MESO	hsa-miR-125a-5p	MTF1	-0.375008	0.0047874	UCS	hsa-miR-655-3p	GLS	-0.286881	0.0205057	KICH
hsa-miR-1185-1-3p	FDX1	-0.280012	0.000167289	PCPG											hsa-miR-3065-5p	DLD	-0.287372	0.000380094	LAML	hsa-miR-888-5p	DLAT	-0.274392	0.00139274	TGCT	hsa-miR-181d-5p	PDHA1	-0.221334	3.4051e-06	SKCM	hsa-miR-494-3p	PDHB	-0.227729	0.0360736	MESO	hsa-miR-125b-5p	MTF1	-0.289465	0.0320694	UCS	hsa-miR-6842-3p	GLS	-0.299637	0.0153134	KICH
hsa-miR-374b-3p	FDX1	-0.214394	0.00427278	PCPG											hsa-miR-320d	DLD	-0.251001	0.00201757	LAML	hsa-miR-9-3p	DLAT	-0.388159	3.90178e-06	TGCT	hsa-let-7c-3p	PDHA1	-0.218922	1.46233e-05	STAD	hsa-miR-498	PDHB	-0.216529	0.0465446	MESO	hsa-miR-17-5p	MTF1	-0.330868	0.0136116	UCS	hsa-miR-767-3p	GLS	-0.244237	0.0499145	KICH
hsa-miR-145-3p	FDX1	-0.21076	2.52088e-06	PRAD											hsa-miR-3614-5p	DLD	-0.207073	0.0112806	LAML	hsa-let-7b-5p	DLAT	-0.264961	1.83572e-09	THCA	hsa-miR-1	PDHA1	-0.282431	1.7116e-08	STAD	hsa-miR-522-3p	PDHB	-0.245434	0.0235721	MESO	hsa-miR-181b-5p	MTF1	-0.279803	0.0385519	UCS	hsa-miR-885-5p	GLS	-0.265017	0.0328847	KICH
hsa-miR-148a-5p	FDX1	-0.218208	0.00837213	READ											hsa-miR-372-3p	DLD	-0.509938	3.08328e-11	LAML	hsa-miR-181a-3p	DLAT	-0.243346	3.68571e-08	THCA	hsa-miR-23b-3p	PDHA1	-0.206834	4.32344e-05	STAD	hsa-miR-548b-3p	PDHB	-0.218697	0.0443417	MESO	hsa-miR-199a-3p	MTF1	-0.266656	0.0490747	UCS	hsa-miR-891b	GLS	-0.259021	0.0372074	KICH
hsa-miR-23b-3p	FDX1	-0.235069	0.0044258	READ											hsa-miR-374b-5p	DLD	-0.312269	0.000105738	LAML	hsa-miR-224-3p	DLAT	-0.311467	1.09497e-12	THCA	hsa-miR-99a-3p	PDHA1	-0.206184	4.5749e-05	STAD	hsa-miR-5698	PDHB	-0.331561	0.00193676	MESO	hsa-miR-199b-3p	MTF1	-0.266598	0.0491259	UCS	hsa-miR-92b-3p	GLS	-0.351475	0.00409293	KICH
hsa-miR-27b-3p	FDX1	-0.223011	0.00701333	READ											hsa-miR-421	DLD	-0.20472	0.0122637	LAML	hsa-miR-26b-3p	DLAT	-0.261537	3.0075e-09	THCA	hsa-miR-10a-5p	PDHA1	-0.276881	0.00125391	TGCT	hsa-miR-616-3p	PDHB	-0.297351	0.00571575	MESO	hsa-miR-19a-3p	MTF1	-0.390653	0.00319047	UCS	hsa-miR-944	GLS	-0.254622	0.0406715	KICH
hsa-miR-29b-2-5p	FDX1	-0.20102	0.0153317	READ											hsa-miR-618	DLD	-0.268687	0.000922144	LAML	hsa-miR-26b-5p	DLAT	-0.268648	1.07031e-09	THCA	hsa-miR-146a-5p	PDHA1	-0.284317	0.000910957	TGCT	hsa-miR-670-3p	PDHB	-0.223499	0.0397689	MESO	hsa-miR-19b-3p	MTF1	-0.341265	0.0107783	UCS	hsa-miR-143-3p	GLS	-0.256644	6.68224e-09	KIRC
hsa-miR-31-3p	FDX1	-0.250513	0.00237303	READ											hsa-miR-9-3p	DLD	-0.2297	1.79883e-07	LGG	hsa-miR-29a-5p	DLAT	-0.264538	1.95196e-09	THCA	hsa-miR-150-5p	PDHA1	-0.333138	8.92134e-05	TGCT	hsa-miR-766-3p	PDHB	-0.369385	0.000503213	MESO	hsa-miR-20a-5p	MTF1	-0.348894	0.00903746	UCS	hsa-miR-145-5p	GLS	-0.251438	1.36975e-08	KIRC
hsa-miR-133a-5p	FDX1	-0.225214	0.000296657	SARC											hsa-miR-103a-3p	DLD	-0.283232	4.97199e-08	LIHC	hsa-miR-3065-5p	DLAT	-0.254216	8.44105e-09	THCA	hsa-miR-151a-3p	PDHA1	-0.435411	1.62554e-07	TGCT	hsa-miR-767-3p	PDHB	-0.275005	0.0108592	MESO	hsa-miR-301a-3p	MTF1	-0.266668	0.0490643	UCS	hsa-miR-218-5p	GLS	-0.28044	2.04456e-10	KIRC
hsa-miR-145-3p	FDX1	-0.205375	0.00099423	SARC											hsa-miR-107	DLD	-0.209004	6.7538e-05	LIHC	hsa-miR-320a	DLAT	-0.272476	6.06e-10	THCA	hsa-miR-181c-5p	PDHA1	-0.622426	1.26715e-15	TGCT	hsa-miR-93-5p	PDHB	-0.287912	0.0075413	MESO	hsa-miR-3065-5p	MTF1	-0.322905	0.0161935	UCS	hsa-miR-24-3p	GLS	-0.241788	4.96993e-08	KIRC
hsa-miR-181d-5p	FDX1	-0.239776	0.000113855	SARC											hsa-miR-15a-5p	DLD	-0.209984	6.23043e-05	LIHC	hsa-miR-320b	DLAT	-0.239153	6.38927e-08	THCA	hsa-miR-181d-5p	PDHA1	-0.520303	1.37273e-10	TGCT	hsa-let-7e-5p	PDHB	-0.213715	0.00019195	OV	hsa-miR-3170	MTF1	-0.317839	0.0180447	UCS	hsa-miR-26a-5p	GLS	-0.214534	1.42053e-06	KIRC
hsa-miR-490-3p	FDX1	-0.214865	0.00056508	SARC											hsa-miR-17-5p	DLD	-0.214162	4.39906e-05	LIHC	hsa-miR-342-3p	DLAT	-0.223011	4.83588e-07	THCA	hsa-miR-183-3p	PDHA1	-0.239821	0.00543015	TGCT	hsa-let-7d-5p	PDHB	-0.222276	0.00302682	PAAD	hsa-miR-483-3p	MTF1	-0.32226	0.0164199	UCS	hsa-miR-27a-3p	GLS	-0.225426	3.91093e-07	KIRC
hsa-miR-100-5p	FDX1	-0.306423	8.18709e-10	STAD											hsa-miR-221-3p	DLD	-0.212814	4.92549e-05	LIHC	hsa-miR-4728-3p	DLAT	-0.231546	1.68938e-07	THCA	hsa-miR-190a-5p	PDHA1	-0.278096	0.00119084	TGCT	hsa-let-7f-1-3p	PDHB	-0.249437	0.000842297	PAAD	hsa-miR-629-5p	MTF1	-0.315438	0.0189836	UCS	hsa-miR-33a-5p	GLS	-0.237529	8.62829e-08	KIRC
hsa-miR-125b-5p	FDX1	-0.293211	4.52182e-09	STAD											hsa-miR-301a-3p	DLD	-0.244825	2.76393e-06	LIHC	hsa-miR-548b-3p	DLAT	-0.201732	5.57662e-06	THCA	hsa-miR-192-5p	PDHA1	-0.324318	0.000139883	TGCT	hsa-miR-106b-5p	PDHB	-0.31712	1.80036e-05	PAAD	hsa-miR-92a-3p	MTF1	-0.379084	0.00431512	UCS	hsa-miR-489-3p	GLS	-0.252948	1.11412e-08	KIRC
hsa-miR-134-3p	FDX1	-0.205327	4.92745e-05	STAD											hsa-miR-30b-5p	DLD	-0.265237	3.53441e-07	LIHC	hsa-miR-769-3p	DLAT	-0.223843	4.37259e-07	THCA	hsa-miR-217	PDHA1	-0.426002	3.18335e-07	TGCT	hsa-miR-135b-3p	PDHB	-0.225068	0.00267145	PAAD	hsa-let-7b-5p	MTF1	-0.362539	0.000950422	UVM	hsa-miR-653-5p	GLS	-0.212269	1.84228e-06	KIRC
hsa-miR-145-3p	FDX1	-0.200435	7.48612e-05	STAD											hsa-miR-30d-5p	DLD	-0.23641	6.13445e-06	LIHC	hsa-miR-129-2-3p	DLAT	-0.219721	0.0163509	THYM	hsa-miR-296-5p	PDHA1	-0.204227	0.0183768	TGCT	hsa-miR-141-3p	PDHB	-0.24456	0.00107109	PAAD	hsa-miR-125b-5p	MTF1	-0.247364	0.026955	UVM	hsa-let-7a-3p	GLS	-0.398044	3.82109e-12	KIRP
hsa-miR-199a-3p	FDX1	-0.240173	1.86834e-06	STAD											hsa-miR-32-3p	DLD	-0.209431	6.52067e-05	LIHC	hsa-miR-16-2-3p	DLAT	-0.233091	0.0107376	THYM	hsa-miR-29b-2-5p	PDHA1	-0.320508	0.00016916	TGCT	hsa-miR-146a-5p	PDHB	-0.25741	0.000562882	PAAD	hsa-miR-15b-5p	MTF1	-0.461029	1.67989e-05	UVM	hsa-let-7a-5p	GLS	-0.225376	0.00013502	KIRP
hsa-miR-199a-5p	FDX1	-0.22938	5.44412e-06	STAD											hsa-miR-33a-5p	DLD	-0.226307	1.53805e-05	LIHC	hsa-miR-362-3p	DLAT	-0.236183	0.00971117	THYM	hsa-miR-29c-3p	PDHA1	-0.289073	0.000739155	TGCT	hsa-miR-16-2-3p	PDHB	-0.236621	0.00156801	PAAD	hsa-miR-25-3p	MTF1	-0.238491	0.0331383	UVM	hsa-let-7b-3p	GLS	-0.26318	7.49517e-06	KIRP
hsa-miR-199b-3p	FDX1	-0.240573	1.79406e-06	STAD											hsa-miR-361-5p	DLD	-0.204215	9.96238e-05	LIHC	hsa-miR-374a-3p	DLAT	-0.243342	0.00765904	THYM	hsa-miR-320b	PDHA1	-0.267011	0.00189081	TGCT	hsa-miR-182-5p	PDHB	-0.268877	0.000308186	PAAD	hsa-miR-28-3p	MTF1	-0.247107	0.0271189	UVM	hsa-let-7b-5p	GLS	-0.378442	4.93221e-11	KIRP
hsa-miR-214-5p	FDX1	-0.21761	1.64995e-05	STAD											hsa-miR-421	DLD	-0.207607	7.5715e-05	LIHC	hsa-miR-374a-5p	DLAT	-0.212622	0.0202564	THYM	hsa-miR-33a-3p	PDHA1	-0.231154	0.0074287	TGCT	hsa-miR-192-3p	PDHB	-0.207068	0.00582558	PAAD	hsa-miR-3170	MTF1	-0.368954	0.000757869	UVM	hsa-miR-181c-3p	GLS	-0.220564	0.000188811	KIRP
hsa-miR-23b-3p	FDX1	-0.274037	4.64279e-08	STAD											hsa-miR-532-5p	DLD	-0.247188	2.19771e-06	LIHC	hsa-miR-590-3p	DLAT	-0.214347	0.0192402	THYM	hsa-miR-340-5p	PDHA1	-0.206512	0.0170837	TGCT	hsa-miR-196a-5p	PDHB	-0.222575	0.00298682	PAAD	hsa-miR-34c-5p	MTF1	-0.22197	0.0478301	UVM	hsa-miR-181c-5p	GLS	-0.211358	0.00035157	KIRP
hsa-miR-30a-3p	FDX1	-0.2341	3.43195e-06	STAD											hsa-miR-548d-3p	DLD	-0.267164	2.88425e-07	LIHC	hsa-miR-96-3p	DLAT	-0.201561	0.0279369	THYM	hsa-miR-345-5p	PDHA1	-0.238669	0.00566481	TGCT	hsa-miR-215-5p	PDHB	-0.265963	0.000360078	PAAD	hsa-miR-3913-5p	MTF1	-0.274025	0.013907	UVM	hsa-miR-200a-3p	GLS	-0.357283	6.48105e-10	KIRP
hsa-miR-490-3p	FDX1	-0.20971	3.35928e-05	STAD											hsa-miR-548x-3p	DLD	-0.215235	4.0183e-05	LIHC	hsa-miR-10b-5p	DLAT	-0.266441	0.0492643	UCS	hsa-miR-4491	PDHA1	-0.263738	0.00215954	TGCT	hsa-miR-224-3p	PDHB	-0.237758	0.00148584	PAAD	hsa-miR-423-3p	MTF1	-0.272919	0.0143122	UVM	hsa-miR-200a-5p	GLS	-0.296873	3.81145e-07	KIRP
hsa-miR-99a-5p	FDX1	-0.246921	9.32591e-07	STAD											hsa-miR-125a-5p	DLD	-0.215277	1.43879e-06	LUAD	hsa-miR-224-3p	DLAT	-0.271855	0.0446634	UCS	hsa-miR-550a-3-5p	PDHA1	-0.245456	0.00440337	TGCT	hsa-miR-26b-5p	PDHB	-0.20887	0.00540279	PAAD	hsa-miR-550a-5p	MTF1	-0.408535	0.000168493	UVM	hsa-miR-200b-3p	GLS	-0.358969	5.31445e-10	KIRP
hsa-miR-105-5p	FDX1	-0.374809	8.79564e-06	TGCT											hsa-miR-181a-5p	DLD	-0.261999	3.63459e-09	LUAD	hsa-miR-26b-5p	DLAT	-0.271232	0.0451738	UCS	hsa-miR-552-3p	PDHA1	-0.40021	1.81587e-06	TGCT	hsa-miR-29a-3p	PDHB	-0.253437	0.000689191	PAAD	hsa-miR-582-3p	MTF1	-0.250742	0.0248724	UVM	hsa-miR-200b-5p	GLS	-0.347269	2.05647e-09	KIRP
hsa-miR-125a-3p	FDX1	-0.317608	0.00019517	TGCT											hsa-miR-181b-5p	DLD	-0.216587	1.23718e-06	LUAD	hsa-miR-1262	DLAT	-0.391322	0.000331609	UVM	hsa-miR-577	PDHA1	-0.217417	0.011942	TGCT	hsa-miR-32-5p	PDHB	-0.208701	0.00544136	PAAD	hsa-miR-92a-3p	MTF1	-0.50682	1.60967e-06	UVM	hsa-miR-218-5p	GLS	-0.25079	2.03455e-05	KIRP
hsa-miR-125a-5p	FDX1	-0.380478	6.25565e-06	TGCT											hsa-miR-181c-5p	DLD	-0.202473	5.9934e-06	LUAD	hsa-miR-1296-5p	DLAT	-0.376193	0.000583715	UVM	hsa-miR-584-5p	PDHA1	-0.260559	0.00245326	TGCT	hsa-miR-3651	PDHB	-0.243394	0.00113362	PAAD						hsa-miR-24-3p	GLS	-0.229023	0.00010421	KIRP
hsa-miR-128-3p	FDX1	-0.44504	7.99822e-08	TGCT											hsa-miR-30b-5p	DLD	-0.228449	3.01904e-07	LUAD	hsa-miR-222-5p	DLAT	-0.281736	0.0113489	UVM	hsa-miR-664b-3p	PDHA1	-0.279134	0.00113925	TGCT	hsa-miR-449c-5p	PDHB	-0.265329	0.0003724	PAAD						hsa-miR-27a-3p	GLS	-0.268171	4.94077e-06	KIRP
hsa-miR-136-5p	FDX1	-0.210484	0.0150234	TGCT											hsa-miR-30d-3p	DLD	-0.206043	4.06243e-06	LUAD	hsa-miR-26a-5p	DLAT	-0.394016	0.000298994	UVM	hsa-miR-6842-3p	PDHA1	-0.226304	0.00881109	TGCT	hsa-miR-590-3p	PDHB	-0.237814	0.00148195	PAAD						hsa-miR-27b-3p	GLS	-0.30604	1.58168e-07	KIRP
hsa-miR-139-5p	FDX1	-0.436975	1.45086e-07	TGCT											hsa-miR-30d-5p	DLD	-0.238873	8.19351e-08	LUAD	hsa-miR-26b-3p	DLAT	-0.300846	0.0066955	UVM	hsa-miR-7-1-3p	PDHA1	-0.204032	0.0184913	TGCT	hsa-miR-590-5p	PDHB	-0.217621	0.00371551	PAAD						hsa-miR-27b-5p	GLS	-0.218812	0.000212958	KIRP
hsa-miR-154-3p	FDX1	-0.202787	0.0192347	TGCT											hsa-miR-4709-3p	DLD	-0.265845	2.10041e-09	LUAD	hsa-miR-26b-5p	DLAT	-0.237403	0.0339728	UVM	hsa-miR-767-3p	PDHA1	-0.670883	1.00311e-18	TGCT	hsa-miR-93-5p	PDHB	-0.261255	0.000461318	PAAD						hsa-miR-31-5p	GLS	-0.258282	1.11908e-05	KIRP
hsa-miR-16-2-3p	FDX1	-0.212612	0.0140114	TGCT											hsa-miR-99a-5p	DLD	-0.220392	7.93602e-07	LUAD	hsa-miR-30c-2-3p	DLAT	-0.350168	0.00145175	UVM	hsa-miR-7702	PDHA1	-0.255091	0.00304394	TGCT	hsa-miR-96-5p	PDHB	-0.257965	0.00054703	PAAD						hsa-miR-429	GLS	-0.360022	4.69214e-10	KIRP
hsa-miR-181c-5p	FDX1	-0.374709	8.84813e-06	TGCT											hsa-miR-181a-5p	DLD	-0.207517	7.71856e-06	LUSC	hsa-miR-320a	DLAT	-0.408357	0.000169712	UVM	hsa-miR-892a	PDHA1	-0.352494	3.16646e-05	TGCT	hsa-miR-106b-5p	PDHB	-0.25713	0.000530597	PCPG						hsa-miR-92b-3p	GLS	-0.206473	0.000483841	KIRP
hsa-miR-181d-5p	FDX1	-0.446071	7.40345e-08	TGCT											hsa-miR-181b-5p	DLD	-0.255755	2.94064e-08	LUSC	hsa-miR-320b	DLAT	-0.435501	5.40466e-05	UVM	hsa-miR-9-3p	PDHA1	-0.370041	1.16579e-05	TGCT	hsa-miR-1185-1-3p	PDHB	-0.346563	2.14942e-06	PCPG						hsa-miR-944	GLS	-0.260957	8.99916e-06	KIRP
hsa-miR-183-3p	FDX1	-0.253614	0.00322405	TGCT											hsa-miR-1	DLD	-0.234775	0.0305566	MESO	hsa-miR-320c	DLAT	-0.381255	0.000484563	UVM	hsa-miR-1228-3p	PDHA1	-0.205732	3.5895e-06	THCA	hsa-miR-122-5p	PDHB	-0.259893	0.000459414	PCPG						hsa-miR-21-5p	GLS	-0.389223	9.29901e-07	LAML
hsa-miR-195-3p	FDX1	-0.363204	1.73278e-05	TGCT											hsa-miR-127-5p	DLD	-0.215383	0.0477449	MESO	hsa-miR-320d	DLAT	-0.348043	0.0015587	UVM	hsa-miR-127-5p	PDHA1	-0.374788	4.35479e-18	THCA	hsa-miR-124-3p	PDHB	-0.21933	0.00326611	PCPG						hsa-miR-23a-3p	GLS	-0.209464	0.010353	LAML
hsa-miR-216a-3p	FDX1	-0.406935	1.16939e-06	TGCT											hsa-miR-134-3p	DLD	-0.308674	0.00405008	MESO	hsa-miR-3653	DLAT	-0.26792	0.016273	UVM	hsa-miR-146a-5p	PDHA1	-0.353708	3.75412e-16	THCA	hsa-miR-2355-3p	PDHB	-0.266674	0.000320431	PCPG						hsa-miR-24-3p	GLS	-0.267824	0.000959239	LAML
hsa-miR-30e-3p	FDX1	-0.205589	0.0175962	TGCT											hsa-miR-134-5p	DLD	-0.335854	0.00167579	MESO	hsa-miR-378a-3p	DLAT	-0.306536	0.00568352	UVM	hsa-miR-146b-5p	PDHA1	-0.513416	6.59241e-35	THCA	hsa-miR-2355-5p	PDHB	-0.203514	0.00643671	PCPG						hsa-miR-27a-3p	GLS	-0.249039	0.00219341	LAML
hsa-miR-30e-5p	FDX1	-0.321549	0.000160644	TGCT											hsa-miR-153-5p	DLD	-0.256753	0.0176916	MESO	hsa-miR-378c	DLAT	-0.234835	0.0360122	UVM	hsa-miR-150-5p	PDHA1	-0.220854	6.26722e-07	THCA	hsa-miR-339-5p	PDHB	-0.200613	0.00725287	PCPG						hsa-miR-3614-5p	GLS	-0.218432	0.00744531	LAML
hsa-miR-331-5p	FDX1	-0.224718	0.00930978	TGCT											hsa-miR-181b-3p	DLD	-0.223683	0.039602	MESO	hsa-miR-513a-3p	DLAT	-0.240805	0.0314213	UVM	hsa-miR-155-5p	PDHA1	-0.304729	3.49608e-12	THCA	hsa-miR-34b-3p	PDHB	-0.323495	1.05992e-05	PCPG						hsa-miR-362-5p	GLS	-0.352519	1.03756e-05	LAML
hsa-miR-365a-5p	FDX1	-0.393287	2.82822e-06	TGCT											hsa-miR-181c-3p	DLD	-0.251823	0.0200764	MESO	hsa-miR-513b-5p	DLAT	-0.26693	0.0166874	UVM	hsa-miR-17-3p	PDHA1	-0.231953	1.60518e-07	THCA	hsa-miR-34b-5p	PDHB	-0.327167	8.29251e-06	PCPG						hsa-miR-501-3p	GLS	-0.348357	1.33926e-05	LAML
hsa-miR-374b-3p	FDX1	-0.30559	0.00034766	TGCT											hsa-miR-21-3p	DLD	-0.226063	0.0374936	MESO	hsa-miR-513c-3p	DLAT	-0.234367	0.0363949	UVM	hsa-miR-181a-5p	PDHA1	-0.212157	1.73666e-06	THCA	hsa-miR-431-5p	PDHB	-0.295326	6.28054e-05	PCPG						hsa-miR-502-3p	GLS	-0.252104	0.00192441	LAML
hsa-miR-381-3p	FDX1	-0.290884	0.000681949	TGCT											hsa-miR-212-3p	DLD	-0.267733	0.0132407	MESO	hsa-miR-513c-5p	DLAT	-0.39302	0.000310686	UVM	hsa-miR-181b-5p	PDHA1	-0.28651	6.96936e-11	THCA	hsa-miR-548b-3p	PDHB	-0.270296	0.000263315	PCPG						hsa-miR-532-5p	GLS	-0.292372	0.000296671	LAML
hsa-miR-3913-5p	FDX1	-0.309817	0.000284555	TGCT											hsa-miR-214-3p	DLD	-0.329994	0.00204075	MESO	hsa-miR-514b-5p	DLAT	-0.301041	0.00665834	UVM	hsa-miR-181d-5p	PDHA1	-0.244586	3.12642e-08	THCA	hsa-miR-5698	PDHB	-0.212676	0.00437006	PCPG						hsa-miR-9-3p	GLS	-0.376388	2.23564e-06	LAML
hsa-miR-3928-3p	FDX1	-0.251126	0.00354933	TGCT											hsa-miR-23a-5p	DLD	-0.217859	0.0451827	MESO	hsa-miR-548b-3p	DLAT	-0.252718	0.0237192	UVM	hsa-miR-19b-1-5p	PDHA1	-0.320387	2.2483e-13	THCA	hsa-miR-590-3p	PDHB	-0.29247	7.44726e-05	PCPG						hsa-miR-9-5p	GLS	-0.417294	1.19416e-07	LAML
hsa-miR-4661-5p	FDX1	-0.298417	0.000485071	TGCT											hsa-miR-3187-3p	DLD	-0.270726	0.0122105	MESO	hsa-miR-576-5p	DLAT	-0.286218	0.0100586	UVM	hsa-miR-19b-3p	PDHA1	-0.232644	1.47116e-07	THCA	hsa-miR-95-3p	PDHB	-0.201881	0.00688535	PCPG						hsa-miR-320a	GLS	-0.223911	3.69592e-07	LGG
hsa-miR-485-5p	FDX1	-0.229567	0.00785807	TGCT											hsa-miR-337-3p	DLD	-0.263421	0.0148567	MESO	hsa-miR-6715a-3p	DLAT	-0.412169	0.000145361	UVM	hsa-miR-21-5p	PDHA1	-0.588658	7.3732e-48	THCA	hsa-miR-125b-5p	PDHB	-0.201685	6.81468e-06	PRAD						hsa-miR-320c	GLS	-0.233833	1.06308e-07	LGG
hsa-miR-495-3p	FDX1	-0.24436	0.00458837	TGCT											hsa-miR-338-5p	DLD	-0.218998	0.0440434	MESO	hsa-miR-935	DLAT	-0.351543	0.00138614	UVM	hsa-miR-214-3p	PDHA1	-0.240014	5.71155e-08	THCA	hsa-miR-16-5p	PDHB	-0.219681	9.08303e-07	PRAD						hsa-let-7c-5p	GLS	-0.229995	1.10492e-05	LIHC
hsa-miR-495-5p	FDX1	-0.217434	0.011935	TGCT											hsa-miR-3613-3p	DLD	-0.220316	0.0427534	MESO						hsa-miR-221-3p	PDHA1	-0.2813	1.57789e-10	THCA	hsa-miR-224-3p	PDHB	-0.213187	1.91795e-06	PRAD						hsa-miR-101-3p	GLS	-0.356246	3.75486e-12	LIHC
hsa-miR-5000-3p	FDX1	-0.320468	0.0001695	TGCT											hsa-miR-370-3p	DLD	-0.23578	0.029831	MESO						hsa-miR-222-3p	PDHA1	-0.291345	3.21549e-11	THCA	hsa-miR-26a-5p	PDHB	-0.235581	1.32083e-07	PRAD						hsa-miR-107	GLS	-0.25713	8.16939e-07	LIHC
hsa-miR-548x-3p	FDX1	-0.320186	0.000171882	TGCT											hsa-miR-377-5p	DLD	-0.249191	0.0214582	MESO						hsa-miR-223-5p	PDHA1	-0.305849	2.88833e-12	THCA	hsa-miR-107	PDHB	-0.231649	0.00505479	READ						hsa-miR-125b-2-3p	GLS	-0.2825	5.39984e-08	LIHC
hsa-miR-548y	FDX1	-0.287882	0.000779139	TGCT											hsa-miR-379-3p	DLD	-0.253478	0.0192467	MESO						hsa-miR-23a-3p	PDHA1	-0.214249	1.36418e-06	THCA	hsa-miR-338-5p	PDHB	-0.207339	0.0123375	READ						hsa-miR-125b-5p	GLS	-0.232346	8.92276e-06	LIHC
hsa-miR-550a-3-5p	FDX1	-0.26627	0.00194885	TGCT											hsa-miR-382-3p	DLD	-0.281184	0.00913853	MESO						hsa-miR-24-3p	PDHA1	-0.209607	2.32297e-06	THCA	hsa-miR-589-5p	PDHB	-0.253839	0.00206454	READ						hsa-miR-1468-5p	GLS	-0.344633	2.02165e-11	LIHC
hsa-miR-550a-3p	FDX1	-0.230661	0.0075599	TGCT											hsa-miR-410-3p	DLD	-0.241	0.0262919	MESO						hsa-miR-27a-3p	PDHA1	-0.305365	3.13711e-12	THCA	hsa-miR-625-3p	PDHB	-0.211069	0.0108222	READ						hsa-miR-148a-5p	GLS	-0.461431	2.81155e-20	LIHC
hsa-miR-584-5p	FDX1	-0.249218	0.00381844	TGCT											hsa-miR-411-3p	DLD	-0.286859	0.00777378	MESO						hsa-miR-29a-3p	PDHA1	-0.321123	1.96838e-13	THCA	hsa-miR-664b-3p	PDHB	-0.212309	0.0103561	READ						hsa-miR-192-3p	GLS	-0.261998	4.95626e-07	LIHC
hsa-miR-625-3p	FDX1	-0.255321	0.00301668	TGCT											hsa-miR-432-5p	DLD	-0.240742	0.0264585	MESO						hsa-miR-31-3p	PDHA1	-0.435207	1.77391e-24	THCA	hsa-miR-25-3p	PDHB	-0.233635	0.000171762	SARC						hsa-miR-193b-5p	GLS	-0.246236	2.41113e-06	LIHC
hsa-miR-628-3p	FDX1	-0.221483	0.0104055	TGCT											hsa-miR-433-3p	DLD	-0.246948	0.0226996	MESO						hsa-miR-31-5p	PDHA1	-0.434349	2.23411e-24	THCA	hsa-miR-6509-5p	PDHB	-0.233021	0.000178861	SARC						hsa-miR-194-5p	GLS	-0.322428	4.18669e-10	LIHC
hsa-miR-629-3p	FDX1	-0.240064	0.00538182	TGCT											hsa-miR-4709-3p	DLD	-0.214585	0.0485953	MESO						hsa-miR-34c-3p	PDHA1	-0.240426	5.41228e-08	THCA	hsa-miR-942-5p	PDHB	-0.210873	0.000718824	SARC						hsa-miR-32-5p	GLS	-0.259305	6.54274e-07	LIHC
hsa-miR-655-3p	FDX1	-0.222507	0.0100469	TGCT											hsa-miR-494-3p	DLD	-0.229688	0.034462	MESO						hsa-miR-3614-5p	PDHA1	-0.241301	4.82637e-08	THCA	hsa-let-7a-2-3p	PDHB	-0.232868	0.00698831	TGCT						hsa-miR-34a-5p	GLS	-0.253933	1.12812e-06	LIHC
hsa-miR-659-5p	FDX1	-0.218814	0.0113931	TGCT											hsa-miR-496	DLD	-0.222089	0.0410695	MESO						hsa-miR-375	PDHA1	-0.401745	8.88483e-21	THCA	hsa-let-7a-5p	PDHB	-0.30484	0.000360124	TGCT						hsa-miR-378a-3p	GLS	-0.261777	5.07121e-07	LIHC
hsa-miR-6715a-3p	FDX1	-0.382499	5.53136e-06	TGCT											hsa-miR-577	DLD	-0.230588	0.0337419	MESO						hsa-miR-376c-3p	PDHA1	-0.311743	1.04349e-12	THCA	hsa-let-7b-5p	PDHB	-0.305514	0.000348898	TGCT						hsa-miR-378c	GLS	-0.333639	9.34438e-11	LIHC
hsa-miR-6715b-3p	FDX1	-0.316746	0.000203584	TGCT											hsa-miR-708-3p	DLD	-0.222428	0.0407532	MESO						hsa-miR-379-5p	PDHA1	-0.376268	3.14491e-18	THCA	hsa-let-7c-5p	PDHB	-0.2188	0.0113984	TGCT						hsa-miR-378d	GLS	-0.33538	7.36271e-11	LIHC
hsa-miR-767-3p	FDX1	-0.407406	1.13349e-06	TGCT											hsa-miR-758-5p	DLD	-0.28256	0.00878973	MESO						hsa-miR-381-3p	PDHA1	-0.348545	1.06432e-15	THCA	hsa-let-7d-5p	PDHB	-0.277286	0.00123255	TGCT						hsa-miR-944	GLS	-0.275626	1.15887e-07	LIHC
hsa-miR-874-3p	FDX1	-0.479678	5.16387e-09	TGCT											hsa-miR-889-3p	DLD	-0.224839	0.0385654	MESO						hsa-miR-409-3p	PDHA1	-0.304943	3.37137e-12	THCA	hsa-let-7e-5p	PDHB	-0.213534	0.0135914	TGCT						hsa-miR-107	GLS	-0.253849	1.12901e-08	LUAD
hsa-miR-9-3p	FDX1	-0.26955	0.00170369	TGCT											hsa-let-7a-3p	DLD	-0.256773	0.000581567	PAAD						hsa-miR-409-5p	PDHA1	-0.304309	3.75495e-12	THCA	hsa-let-7f-5p	PDHB	-0.231681	0.00729073	TGCT						hsa-miR-141-3p	GLS	-0.284328	1.3299e-10	LUAD
hsa-miR-9-5p	FDX1	-0.318968	0.00018254	TGCT											hsa-miR-130a-5p	DLD	-0.205478	0.00622286	PAAD						hsa-miR-410-3p	PDHA1	-0.295689	1.5849e-11	THCA	hsa-let-7g-3p	PDHB	-0.242185	0.0049759	TGCT						hsa-miR-141-5p	GLS	-0.291852	4.07324e-11	LUAD
hsa-miR-935	FDX1	-0.348919	3.85388e-05	TGCT											hsa-miR-149-5p	DLD	-0.215513	0.00407157	PAAD						hsa-miR-455-5p	PDHA1	-0.228084	2.60099e-07	THCA	hsa-let-7g-5p	PDHB	-0.219047	0.0113038	TGCT						hsa-miR-192-3p	GLS	-0.279026	2.99817e-10	LUAD
hsa-miR-125b-5p	FDX1	-0.239569	6.05305e-08	THCA											hsa-miR-181a-5p	DLD	-0.272601	0.000251957	PAAD						hsa-miR-4728-3p	PDHA1	-0.24055	5.32559e-08	THCA	hsa-let-7i-5p	PDHB	-0.341105	5.87284e-05	TGCT						hsa-miR-193b-5p	GLS	-0.203796	5.19313e-06	LUAD
hsa-miR-127-5p	FDX1	-0.307156	2.30912e-12	THCA											hsa-miR-181b-5p	DLD	-0.247313	0.000935774	PAAD						hsa-miR-485-5p	PDHA1	-0.203451	4.61982e-06	THCA	hsa-miR-105-3p	PDHB	-0.327739	0.000117682	TGCT						hsa-miR-194-5p	GLS	-0.285504	1.10788e-10	LUAD
hsa-miR-134-3p	FDX1	-0.269775	9.06136e-10	THCA											hsa-miR-193b-5p	DLD	-0.356405	1.20424e-06	PAAD						hsa-miR-493-3p	PDHA1	-0.362564	6.00825e-17	THCA	hsa-miR-105-5p	PDHB	-0.361464	1.91387e-05	TGCT						hsa-miR-200a-3p	GLS	-0.235626	1.23814e-07	LUAD
hsa-miR-136-5p	FDX1	-0.284342	9.81199e-11	THCA											hsa-miR-210-3p	DLD	-0.252023	0.000740096	PAAD						hsa-miR-494-3p	PDHA1	-0.277282	2.92934e-10	THCA	hsa-miR-10a-5p	PDHB	-0.227508	0.00844817	TGCT						hsa-miR-200a-5p	GLS	-0.230401	2.37591e-07	LUAD
hsa-miR-142-5p	FDX1	-0.208747	2.5603e-06	THCA											hsa-miR-221-3p	DLD	-0.292507	8.16839e-05	PAAD						hsa-miR-495-3p	PDHA1	-0.326587	7.24966e-14	THCA	hsa-miR-10b-5p	PDHB	-0.298431	0.000484748	TGCT						hsa-miR-200b-3p	GLS	-0.223064	5.78302e-07	LUAD
hsa-miR-154-3p	FDX1	-0.216051	1.10605e-06	THCA											hsa-miR-222-3p	DLD	-0.312135	2.47255e-05	PAAD						hsa-miR-508-5p	PDHA1	-0.251974	1.15055e-08	THCA	hsa-miR-1224-5p	PDHB	-0.415251	6.69551e-07	TGCT						hsa-miR-200b-5p	GLS	-0.289383	6.02906e-11	LUAD
hsa-miR-155-5p	FDX1	-0.237961	7.4572e-08	THCA											hsa-miR-224-3p	DLD	-0.254429	0.000655426	PAAD						hsa-miR-509-3-5p	PDHA1	-0.215477	1.18267e-06	THCA	hsa-miR-125a-5p	PDHB	-0.481759	4.33704e-09	TGCT						hsa-miR-200c-3p	GLS	-0.316616	6.43998e-13	LUAD
hsa-miR-181a-5p	FDX1	-0.257723	5.16924e-09	THCA											hsa-miR-2355-3p	DLD	-0.30315	4.31853e-05	PAAD						hsa-miR-539-5p	PDHA1	-0.250416	1.42445e-08	THCA	hsa-miR-125b-5p	PDHB	-0.306336	0.000335657	TGCT						hsa-miR-32-5p	GLS	-0.22763	3.33633e-07	LUAD
hsa-miR-181b-5p	FDX1	-0.282248	1.36175e-10	THCA											hsa-miR-2355-5p	DLD	-0.200505	0.00762593	PAAD						hsa-miR-629-5p	PDHA1	-0.264293	2.02241e-09	THCA	hsa-miR-137	PDHB	-0.2003	0.0207973	TGCT						hsa-miR-320b	GLS	-0.21086	2.37765e-06	LUAD
hsa-miR-181c-5p	FDX1	-0.246939	2.28167e-08	THCA											hsa-miR-24-2-5p	DLD	-0.263584	0.000408342	PAAD						hsa-miR-6842-3p	PDHA1	-0.297227	1.22999e-11	THCA	hsa-miR-139-5p	PDHB	-0.304713	0.000362279	TGCT						hsa-miR-330-5p	GLS	-0.237896	9.28378e-08	LUAD
hsa-miR-181d-5p	FDX1	-0.329724	4.04852e-14	THCA											hsa-miR-24-3p	DLD	-0.221606	0.0031183	PAAD						hsa-miR-708-5p	PDHA1	-0.260741	3.37004e-09	THCA	hsa-miR-143-5p	PDHB	-0.243786	0.00468797	TGCT						hsa-miR-365a-3p	GLS	-0.234349	1.45405e-07	LUAD
hsa-miR-199b-5p	FDX1	-0.263319	2.32814e-09	THCA											hsa-miR-26a-2-3p	DLD	-0.217839	0.00368046	PAAD						hsa-miR-758-5p	PDHA1	-0.307132	2.31863e-12	THCA	hsa-miR-195-3p	PDHB	-0.297397	0.000508244	TGCT						hsa-miR-7-1-3p	GLS	-0.263584	2.90279e-09	LUAD
hsa-miR-19b-1-5p	FDX1	-0.312935	8.46811e-13	THCA											hsa-miR-365a-3p	DLD	-0.35477	1.35781e-06	PAAD						hsa-let-7a-3p	PDHA1	-0.238628	0.0089616	THYM	hsa-miR-195-5p	PDHB	-0.219584	0.0111001	TGCT						hsa-miR-92a-3p	GLS	-0.25369	1.15374e-08	LUAD
hsa-miR-21-5p	FDX1	-0.55652	6.38043e-42	THCA											hsa-miR-365b-3p	DLD	-0.355724	1.2661e-06	PAAD						hsa-let-7b-3p	PDHA1	-0.209553	0.0221797	THYM	hsa-miR-204-5p	PDHB	-0.225021	0.00921262	TGCT						hsa-let-7d-3p	GLS	-0.279709	1.16494e-09	LUSC
hsa-miR-221-5p	FDX1	-0.386724	3.00852e-19	THCA											hsa-miR-423-5p	DLD	-0.300001	5.22848e-05	PAAD						hsa-miR-130a-5p	PDHA1	-0.362157	5.18268e-05	THYM	hsa-miR-224-3p	PDHB	-0.291044	0.000677115	TGCT						hsa-let-7d-5p	GLS	-0.284612	5.78233e-10	LUSC
hsa-miR-222-5p	FDX1	-0.339279	6.58423e-15	THCA											hsa-miR-450b-5p	DLD	-0.205434	0.00623403	PAAD						hsa-miR-130b-5p	PDHA1	-0.213746	0.019589	THYM	hsa-miR-2355-5p	PDHB	-0.281736	0.0010188	TGCT						hsa-miR-128-3p	GLS	-0.268335	5.61446e-09	LUSC
hsa-miR-223-3p	FDX1	-0.248306	1.8975e-08	THCA											hsa-miR-508-3p	DLD	-0.231148	0.00202474	PAAD						hsa-miR-1323	PDHA1	-0.262825	0.00387984	THYM	hsa-miR-26a-5p	PDHB	-0.264209	0.00211889	TGCT						hsa-miR-141-3p	GLS	-0.241669	1.6964e-07	LUSC
hsa-miR-23a-3p	FDX1	-0.260246	3.61599e-09	THCA											hsa-miR-514a-3p	DLD	-0.226291	0.00252794	PAAD						hsa-miR-155-5p	PDHA1	-0.249284	0.00625775	THYM	hsa-miR-3065-3p	PDHB	-0.298971	0.000472884	TGCT						hsa-miR-141-5p	GLS	-0.236958	2.97738e-07	LUSC
hsa-miR-24-3p	FDX1	-0.2355	1.02342e-07	THCA											hsa-miR-708-3p	DLD	-0.202764	0.006957	PAAD						hsa-miR-15b-3p	PDHA1	-0.303257	0.000800754	THYM	hsa-miR-30c-2-3p	PDHB	-0.350183	3.5963e-05	TGCT						hsa-miR-15b-5p	GLS	-0.236721	3.06172e-07	LUSC
hsa-miR-27a-3p	FDX1	-0.290792	3.51598e-11	THCA											hsa-miR-944	DLD	-0.247096	0.000945822	PAAD						hsa-miR-17-3p	PDHA1	-0.354276	7.72102e-05	THYM	hsa-miR-3127-5p	PDHB	-0.235391	0.00638214	TGCT						hsa-miR-200a-3p	GLS	-0.239009	2.33382e-07	LUSC
hsa-miR-31-3p	FDX1	-0.42412	3.31885e-23	THCA											hsa-miR-1248	DLD	-0.248498	0.000823894	PCPG						hsa-miR-181a-5p	PDHA1	-0.226442	0.0132724	THYM	hsa-miR-33a-3p	PDHB	-0.205915	0.0174138	TGCT						hsa-miR-200a-5p	GLS	-0.253754	3.7966e-08	LUSC
hsa-miR-369-3p	FDX1	-0.273481	5.21153e-10	THCA											hsa-miR-125a-3p	DLD	-0.24475	0.000992669	PCPG						hsa-miR-181b-5p	PDHA1	-0.204534	0.0256614	THYM	hsa-miR-3913-5p	PDHB	-0.265	0.00205211	TGCT						hsa-miR-200b-3p	GLS	-0.241756	1.67864e-07	LUSC
hsa-miR-375	FDX1	-0.419105	1.20527e-22	THCA											hsa-miR-130b-3p	DLD	-0.255241	0.000584983	PCPG						hsa-miR-181c-5p	PDHA1	-0.31315	0.000525025	THYM	hsa-miR-449c-5p	PDHB	-0.237629	0.00588408	TGCT						hsa-miR-200b-5p	GLS	-0.243312	1.39029e-07	LUSC
hsa-miR-376c-3p	FDX1	-0.258747	4.47389e-09	THCA											hsa-miR-137	DLD	-0.326503	8.67067e-06	PCPG						hsa-miR-181d-5p	PDHA1	-0.245972	0.00700777	THYM	hsa-miR-4662a-5p	PDHB	-0.26341	0.00218832	TGCT						hsa-miR-200c-3p	GLS	-0.249154	6.77427e-08	LUSC
hsa-miR-379-3p	FDX1	-0.220334	6.66912e-07	THCA											hsa-miR-149-5p	DLD	-0.219688	0.00321456	PCPG						hsa-miR-186-5p	PDHA1	-0.298446	0.000978051	THYM	hsa-miR-497-5p	PDHB	-0.24005	0.00538469	TGCT						hsa-miR-25-3p	GLS	-0.212166	4.75376e-06	LUSC
hsa-miR-380-5p	FDX1	-0.216497	1.04985e-06	THCA											hsa-miR-30b-5p	DLD	-0.325028	9.57066e-06	PCPG						hsa-miR-19a-3p	PDHA1	-0.257496	0.00469668	THYM	hsa-miR-548x-3p	PDHB	-0.276282	0.00128612	TGCT						hsa-miR-301a-5p	GLS	-0.228399	8.03059e-07	LUSC
hsa-miR-381-3p	FDX1	-0.256124	6.47031e-09	THCA											hsa-miR-320a	DLD	-0.222597	0.0028223	PCPG						hsa-miR-19b-1-5p	PDHA1	-0.341731	0.000142569	THYM	hsa-miR-577	PDHB	-0.226328	0.00880375	TGCT						hsa-miR-32-3p	GLS	-0.210442	5.69742e-06	LUSC
hsa-miR-409-3p	FDX1	-0.242669	4.031e-08	THCA											hsa-miR-320d	DLD	-0.292402	7.47765e-05	PCPG						hsa-miR-19b-3p	PDHA1	-0.385385	1.50416e-05	THYM	hsa-miR-592	PDHB	-0.325788	0.000129903	TGCT						hsa-miR-328-3p	GLS	-0.263695	1.04454e-08	LUSC
hsa-miR-410-3p	FDX1	-0.255786	6.78336e-09	THCA											hsa-miR-338-5p	DLD	-0.218423	0.00340003	PCPG						hsa-miR-23a-3p	PDHA1	-0.244725	0.00731023	THYM	hsa-miR-628-5p	PDHB	-0.223116	0.00983909	TGCT						hsa-miR-33a-5p	GLS	-0.270956	3.93268e-09	LUSC
hsa-miR-411-3p	FDX1	-0.233882	1.25776e-07	THCA											hsa-miR-34b-3p	DLD	-0.200646	0.00724296	PCPG						hsa-miR-28-5p	PDHA1	-0.3007	0.000890957	THYM	hsa-miR-664b-3p	PDHB	-0.239874	0.00541962	TGCT						hsa-miR-363-3p	GLS	-0.253595	3.87424e-08	LUSC
hsa-miR-431-5p	FDX1	-0.226884	3.01598e-07	THCA											hsa-miR-34c-3p	DLD	-0.201235	0.00707059	PCPG						hsa-miR-296-5p	PDHA1	-0.335413	0.000192304	THYM	hsa-miR-767-3p	PDHB	-0.358513	2.26238e-05	TGCT						hsa-miR-429	GLS	-0.28733	3.89851e-10	LUSC
hsa-miR-432-5p	FDX1	-0.217045	9.84443e-07	THCA											hsa-miR-3607-3p	DLD	-0.253376	0.000643687	PCPG						hsa-miR-31-3p	PDHA1	-0.286881	0.00156027	THYM	hsa-miR-885-3p	PDHB	-0.215201	0.0128606	TGCT						hsa-miR-501-3p	GLS	-0.201666	1.39894e-05	LUSC
hsa-miR-4668-3p	FDX1	-0.24129	4.83327e-08	THCA											hsa-miR-130a-3p	DLD	-0.231047	2.32213e-07	PRAD						hsa-miR-31-5p	PDHA1	-0.311723	0.0005585	THYM	hsa-miR-891a-5p	PDHB	-0.208803	0.0158672	TGCT						hsa-miR-590-5p	GLS	-0.200709	1.53935e-05	LUSC
hsa-miR-487a-3p	FDX1	-0.209989	2.22432e-06	THCA											hsa-miR-149-5p	DLD	-0.211763	2.25249e-06	PRAD						hsa-miR-3136-5p	PDHA1	-0.262255	0.00396067	THYM	hsa-miR-9-5p	PDHB	-0.324252	0.000140343	TGCT						hsa-miR-651-5p	GLS	-0.221877	1.66764e-06	LUSC
hsa-miR-495-3p	FDX1	-0.232959	1.41379e-07	THCA											hsa-miR-30b-5p	DLD	-0.215123	1.53852e-06	PRAD						hsa-miR-3154	PDHA1	-0.20879	0.0226808	THYM	hsa-miR-92b-3p	PDHB	-0.284935	0.000886731	TGCT						hsa-miR-744-3p	GLS	-0.20043	1.58265e-05	LUSC
hsa-miR-509-3-5p	FDX1	-0.220087	6.86803e-07	THCA											hsa-miR-32-3p	DLD	-0.200746	7.53379e-06	PRAD						hsa-miR-33a-3p	PDHA1	-0.245255	0.00718019	THYM	hsa-miR-98-5p	PDHB	-0.268711	0.00176358	TGCT						hsa-miR-760	GLS	-0.276366	1.86335e-09	LUSC
hsa-miR-511-5p	FDX1	-0.351521	5.85039e-16	THCA											hsa-miR-3613-5p	DLD	-0.215479	1.47707e-06	PRAD						hsa-miR-3613-3p	PDHA1	-0.276877	0.00230131	THYM	hsa-let-7a-5p	PDHB	-0.209801	2.27239e-06	THCA						hsa-miR-769-5p	GLS	-0.304391	2.97707e-11	LUSC
hsa-miR-625-3p	FDX1	-0.215582	1.1684e-06	THCA											hsa-miR-518a-5p	DLD	-0.332859	4.30002e-05	READ						hsa-miR-371a-5p	PDHA1	-0.258157	0.00458758	THYM	hsa-let-7b-5p	PDHB	-0.242461	4.14342e-08	THCA						hsa-miR-98-5p	GLS	-0.298428	7.45772e-11	LUSC
hsa-miR-655-3p	FDX1	-0.254725	7.86469e-09	THCA											hsa-miR-527	DLD	-0.305578	0.00018578	READ						hsa-miR-376c-3p	PDHA1	-0.203129	0.0267163	THYM	hsa-let-7i-5p	PDHB	-0.224499	4.03774e-07	THCA						hsa-let-7a-3p	GLS	-0.37787	0.00036336	MESO
hsa-miR-6718-5p	FDX1	-0.249349	1.64716e-08	THCA											hsa-miR-766-3p	DLD	-0.229566	0.0054761	READ						hsa-miR-409-5p	PDHA1	-0.205686	0.0248237	THYM	hsa-miR-125b-5p	PDHB	-0.264749	1.89298e-09	THCA						hsa-let-7a-5p	GLS	-0.366891	0.000552829	MESO
hsa-miR-758-5p	FDX1	-0.251497	1.22854e-08	THCA											hsa-miR-130a-3p	DLD	-0.26237	2.28244e-05	SARC						hsa-miR-4677-3p	PDHA1	-0.221698	0.0153867	THYM	hsa-miR-135b-3p	PDHB	-0.206093	3.44789e-06	THCA						hsa-let-7b-5p	GLS	-0.332173	0.00189741	MESO
hsa-miR-889-3p	FDX1	-0.241912	4.45391e-08	THCA											hsa-miR-136-3p	DLD	-0.204217	0.00106341	SARC						hsa-miR-4728-3p	PDHA1	-0.201917	0.0276558	THYM	hsa-miR-146b-5p	PDHB	-0.368362	1.75465e-17	THCA						hsa-let-7e-5p	GLS	-0.252878	0.0195439	MESO
hsa-miR-934	FDX1	-0.205594	3.64511e-06	THCA											hsa-miR-26a-2-3p	DLD	-0.230367	0.000212844	SARC						hsa-miR-494-3p	PDHA1	-0.223004	0.0147771	THYM	hsa-miR-19b-1-5p	PDHB	-0.270348	8.3222e-10	THCA						hsa-let-7f-5p	GLS	-0.214894	0.0482647	MESO
hsa-miR-944	FDX1	-0.312773	8.7127e-13	THCA											hsa-miR-26a-5p	DLD	-0.278992	6.34888e-06	SARC						hsa-miR-498	PDHA1	-0.253279	0.00544841	THYM	hsa-miR-200b-5p	PDHB	-0.211158	1.94702e-06	THCA						hsa-let-7g-5p	GLS	-0.265585	0.0140254	MESO
hsa-miR-105-5p	FDX1	-0.202109	0.0275052	THYM											hsa-miR-26b-5p	DLD	-0.23648	0.000142157	SARC						hsa-miR-503-3p	PDHA1	-0.265047	0.00357876	THYM	hsa-miR-21-3p	PDHB	-0.259595	3.96667e-09	THCA						hsa-miR-124-3p	GLS	-0.313399	0.00349384	MESO
hsa-miR-10a-5p	FDX1	-0.230336	0.0117311	THYM											hsa-miR-329-3p	DLD	-0.212424	0.000655005	SARC						hsa-miR-516b-5p	PDHA1	-0.26398	0.00372061	THYM	hsa-miR-21-5p	PDHB	-0.294272	1.99872e-11	THCA						hsa-miR-1258	GLS	-0.417198	7.12284e-05	MESO
hsa-miR-141-3p	FDX1	-0.209979	0.0219033	THYM											hsa-miR-3613-3p	DLD	-0.202962	0.00114337	SARC						hsa-miR-518a-5p	PDHA1	-0.264251	0.00368411	THYM	hsa-miR-221-5p	PDHB	-0.207743	2.86664e-06	THCA						hsa-miR-128-3p	GLS	-0.285254	0.00814041	MESO
hsa-miR-199a-3p	FDX1	-0.235698	0.00986613	THYM											hsa-miR-1	DLD	-0.204234	5.41492e-05	STAD						hsa-miR-518c-5p	PDHA1	-0.268221	0.00318493	THYM	hsa-miR-223-5p	PDHB	-0.206773	3.19611e-06	THCA						hsa-miR-1283	GLS	-0.27931	0.00963337	MESO
hsa-miR-199b-3p	FDX1	-0.236204	0.00970428	THYM											hsa-miR-125a-5p	DLD	-0.212195	2.69374e-05	STAD						hsa-miR-520d-5p	PDHA1	-0.241715	0.00808835	THYM	hsa-miR-26a-5p	PDHB	-0.326962	6.76485e-14	THCA						hsa-miR-129-2-3p	GLS	-0.248746	0.0217001	MESO
hsa-miR-200c-5p	FDX1	-0.255144	0.0051037	THYM											hsa-miR-125b-2-3p	DLD	-0.230222	5.01755e-06	STAD						hsa-miR-520g-3p	PDHA1	-0.2728	0.00268534	THYM	hsa-miR-29a-3p	PDHB	-0.261049	3.2247e-09	THCA						hsa-miR-129-5p	GLS	-0.321961	0.00265733	MESO
hsa-miR-21-5p	FDX1	-0.4556	1.92539e-07	THYM											hsa-miR-125b-5p	DLD	-0.3292	3.49828e-11	STAD						hsa-miR-520h	PDHA1	-0.265981	0.00345853	THYM	hsa-miR-3622a-3p	PDHB	-0.262052	2.7937e-09	THCA						hsa-miR-135a-5p	GLS	-0.327159	0.00224181	MESO
hsa-miR-214-5p	FDX1	-0.222212	0.0151443	THYM											hsa-miR-181c-5p	DLD	-0.23501	3.13639e-06	STAD						hsa-miR-522-3p	PDHA1	-0.285577	0.00164266	THYM	hsa-miR-508-5p	PDHB	-0.208948	2.50276e-06	THCA						hsa-miR-1468-5p	GLS	-0.357287	0.000788566	MESO
hsa-miR-221-5p	FDX1	-0.25546	0.00504717	THYM											hsa-miR-181d-5p	DLD	-0.200505	7.44197e-05	STAD						hsa-miR-524-5p	PDHA1	-0.254713	0.00518157	THYM	hsa-miR-511-5p	PDHB	-0.219104	7.71958e-07	THCA						hsa-miR-153-5p	GLS	-0.236937	0.0290138	MESO
hsa-miR-222-5p	FDX1	-0.220383	0.0160224	THYM											hsa-miR-204-5p	DLD	-0.230624	4.8254e-06	STAD						hsa-miR-527	PDHA1	-0.265614	0.00350533	THYM	hsa-miR-625-3p	PDHB	-0.222024	5.44689e-07	THCA						hsa-miR-186-5p	GLS	-0.356928	0.000798932	MESO
hsa-miR-223-3p	FDX1	-0.221533	0.0154654	THYM											hsa-miR-214-3p	DLD	-0.211517	2.8617e-05	STAD						hsa-miR-542-3p	PDHA1	-0.325282	0.000306634	THYM	hsa-miR-92a-3p	PDHB	-0.230457	1.93656e-07	THCA						hsa-miR-2110	GLS	-0.229848	0.0343332	MESO
hsa-miR-23a-3p	FDX1	-0.396141	8.21015e-06	THYM											hsa-miR-218-5p	DLD	-0.289684	7.0328e-09	STAD						hsa-miR-550a-3-5p	PDHA1	-0.207514	0.0235419	THYM	hsa-miR-10a-5p	PDHB	-0.282938	0.00182157	THYM						hsa-miR-30e-3p	GLS	-0.24083	0.0264012	MESO
hsa-miR-23b-3p	FDX1	-0.292841	0.00122947	THYM											hsa-miR-26a-5p	DLD	-0.308365	6.32249e-10	STAD						hsa-miR-550a-5p	PDHA1	-0.247556	0.00663973	THYM	hsa-miR-125a-3p	PDHB	-0.286245	0.00159999	THYM						hsa-miR-320a	GLS	-0.239252	0.0274351	MESO
hsa-miR-24-3p	FDX1	-0.441059	5.15475e-07	THYM											hsa-miR-30c-2-3p	DLD	-0.246395	9.85235e-07	STAD						hsa-miR-589-3p	PDHA1	-0.352341	8.50138e-05	THYM	hsa-miR-1266-5p	PDHB	-0.269532	0.00303391	THYM						hsa-miR-320b	GLS	-0.248734	0.0217067	MESO
hsa-miR-27a-3p	FDX1	-0.511361	2.80081e-09	THYM											hsa-miR-99a-5p	DLD	-0.234882	3.17636e-06	STAD						hsa-miR-589-5p	PDHA1	-0.280368	0.00201265	THYM	hsa-miR-135b-3p	PDHB	-0.385285	1.51255e-05	THYM						hsa-miR-320c	GLS	-0.309281	0.00397438	MESO
hsa-miR-27b-3p	FDX1	-0.386121	1.44411e-05	THYM											hsa-let-7a-3p	DLD	-0.201757	0.0198687	TGCT						hsa-miR-590-5p	PDHA1	-0.209262	0.0223694	THYM	hsa-miR-137	PDHB	-0.296269	0.00106952	THYM						hsa-miR-320d	GLS	-0.314873	0.00333492	MESO
hsa-miR-449c-5p	FDX1	-0.211903	0.0206934	THYM											hsa-miR-103a-3p	DLD	-0.282515	0.0009851	TGCT						hsa-miR-616-5p	PDHA1	-0.258936	0.00446194	THYM	hsa-miR-141-3p	PDHB	-0.207557	0.023512	THYM						hsa-miR-328-3p	GLS	-0.373634	0.000427973	MESO
hsa-miR-4668-3p	FDX1	-0.200106	0.0291115	THYM											hsa-miR-105-5p	DLD	-0.313168	0.000242259	TGCT						hsa-miR-653-5p	PDHA1	-0.2253	0.0137569	THYM	hsa-miR-143-5p	PDHB	-0.240415	0.00844643	THYM						hsa-miR-33a-3p	GLS	-0.311423	0.00371763	MESO
hsa-miR-577	FDX1	-0.276749	0.00231252	THYM											hsa-miR-107	DLD	-0.212844	0.0139045	TGCT						hsa-miR-671-5p	PDHA1	-0.221603	0.0154319	THYM	hsa-miR-193a-5p	PDHB	-0.371717	3.15051e-05	THYM						hsa-miR-33a-5p	GLS	-0.295439	0.00605028	MESO
hsa-miR-592	FDX1	-0.248126	0.00651152	THYM											hsa-miR-10a-3p	DLD	-0.257633	0.00275502	TGCT						hsa-miR-758-5p	PDHA1	-0.225174	0.0138111	THYM	hsa-miR-196a-5p	PDHB	-0.232217	0.0110445	THYM						hsa-miR-33b-5p	GLS	-0.278416	0.00987736	MESO
hsa-miR-664a-3p	FDX1	-0.239005	0.00885063	THYM											hsa-miR-1228-3p	DLD	-0.230264	0.00766691	TGCT						hsa-miR-92a-1-5p	PDHA1	-0.269021	0.00309197	THYM	hsa-miR-200a-5p	PDHB	-0.274576	0.0025114	THYM						hsa-miR-361-5p	GLS	-0.333838	0.00179411	MESO
hsa-miR-670-3p	FDX1	-0.26919	0.00307274	THYM											hsa-miR-125a-5p	DLD	-0.374403	9.01069e-06	TGCT						hsa-miR-942-3p	PDHA1	-0.234378	0.0102993	THYM	hsa-miR-200b-5p	PDHB	-0.260714	0.00418673	THYM						hsa-miR-3923	GLS	-0.481695	3.05185e-06	MESO
hsa-miR-9-3p	FDX1	-0.465054	9.90001e-08	THYM											hsa-miR-125b-5p	DLD	-0.247903	0.00401452	TGCT						hsa-let-7b-3p	PDHA1	-0.257967	2.46197e-09	UCEC	hsa-miR-21-3p	PDHB	-0.353634	7.97205e-05	THYM						hsa-miR-449b-5p	GLS	-0.440761	2.4246e-05	MESO
hsa-miR-9-5p	FDX1	-0.489411	1.62125e-08	THYM											hsa-miR-1287-3p	DLD	-0.308359	0.000305016	TGCT						hsa-miR-127-5p	PDHA1	-0.207815	1.79565e-06	UCEC	hsa-miR-21-5p	PDHB	-0.420907	1.87509e-06	THYM						hsa-miR-489-3p	GLS	-0.223038	0.0401907	MESO
hsa-miR-934	FDX1	-0.268888	0.00310735	THYM											hsa-miR-1287-5p	DLD	-0.252181	0.00340798	TGCT						hsa-miR-539-5p	PDHA1	-0.202763	3.21501e-06	UCEC	hsa-miR-221-5p	PDHB	-0.200865	0.0284934	THYM						hsa-miR-499a-3p	GLS	-0.382459	0.00030355	MESO
hsa-miR-1185-1-3p	FDX1	-0.355471	0.00773804	UCS											hsa-miR-1306-5p	DLD	-0.290041	0.000708066	TGCT						hsa-miR-141-3p	PDHA1	-0.422228	0.00132273	UCS	hsa-miR-223-3p	PDHB	-0.26358	0.0037751	THYM						hsa-miR-499a-5p	GLS	-0.28873	0.00736485	MESO
hsa-miR-127-5p	FDX1	-0.349884	0.00883056	UCS											hsa-miR-130a-3p	DLD	-0.259721	0.00253643	TGCT						hsa-miR-181c-5p	PDHA1	-0.267736	0.0481304	UCS	hsa-miR-223-5p	PDHB	-0.216173	0.0182125	THYM						hsa-miR-589-5p	GLS	-0.247014	0.0226625	MESO
hsa-miR-134-3p	FDX1	-0.300291	0.0259104	UCS											hsa-miR-1343-3p	DLD	-0.230612	0.00757299	TGCT						hsa-miR-200a-3p	PDHA1	-0.348865	0.00904373	UCS	hsa-miR-23a-5p	PDHB	-0.515271	2.0215e-09	THYM						hsa-miR-590-5p	GLS	-0.214865	0.0482954	MESO
hsa-miR-136-5p	FDX1	-0.33372	0.0127771	UCS											hsa-miR-137	DLD	-0.207721	0.016432	TGCT						hsa-miR-200b-3p	PDHA1	-0.375093	0.00477713	UCS	hsa-miR-23b-5p	PDHB	-0.276137	0.00236709	THYM						hsa-miR-629-3p	GLS	-0.375684	0.000395492	MESO
hsa-miR-153-3p	FDX1	-0.365312	0.00609766	UCS											hsa-miR-153-5p	DLD	-0.203562	0.0187688	TGCT						hsa-miR-200c-3p	PDHA1	-0.452355	0.000525722	UCS	hsa-miR-24-3p	PDHB	-0.500218	6.93645e-09	THYM						hsa-miR-653-5p	GLS	-0.220529	0.0425484	MESO
hsa-miR-153-5p	FDX1	-0.359303	0.00705847	UCS											hsa-miR-15a-5p	DLD	-0.325462	0.000132057	TGCT						hsa-miR-29a-3p	PDHA1	-0.276368	0.041103	UCS	hsa-miR-26b-5p	PDHB	-0.233327	0.0106559	THYM						hsa-miR-7-1-3p	GLS	-0.214862	0.0482992	MESO
hsa-miR-154-3p	FDX1	-0.372743	0.00506898	UCS											hsa-miR-16-5p	DLD	-0.309134	0.000293982	TGCT						hsa-miR-429	PDHA1	-0.332521	0.0131224	UCS	hsa-miR-29a-3p	PDHB	-0.21863	0.0169048	THYM						hsa-miR-7-5p	GLS	-0.218251	0.044788	MESO
hsa-miR-181a-5p	FDX1	-0.340461	0.0109775	UCS											hsa-miR-181a-5p	DLD	-0.3853	4.65774e-06	TGCT						hsa-let-7c-3p	PDHA1	-0.257006	0.0213715	UVM	hsa-miR-3127-5p	PDHB	-0.261832	0.00402162	THYM						hsa-miR-769-5p	GLS	-0.338614	0.00152524	MESO
hsa-miR-199a-3p	FDX1	-0.297388	0.0274556	UCS											hsa-miR-181b-3p	DLD	-0.441125	1.06995e-07	TGCT						hsa-miR-130a-5p	PDHA1	-0.415324	0.000127691	UVM	hsa-miR-3170	PDHB	-0.324464	0.000318179	THYM						hsa-miR-885-5p	GLS	-0.306568	0.00432243	MESO
hsa-miR-199a-5p	FDX1	-0.303108	0.0244819	UCS											hsa-miR-181b-5p	DLD	-0.282412	0.000989468	TGCT						hsa-miR-181a-5p	PDHA1	-0.268163	0.0161726	UVM	hsa-miR-3622a-3p	PDHB	-0.217906	0.0172815	THYM						hsa-miR-9-3p	GLS	-0.389192	0.00023204	MESO
hsa-miR-199b-3p	FDX1	-0.297331	0.0274863	UCS											hsa-miR-181c-3p	DLD	-0.484711	3.37906e-09	TGCT						hsa-miR-181b-5p	PDHA1	-0.28239	0.011152	UVM	hsa-miR-449c-5p	PDHB	-0.341341	0.000145255	THYM						hsa-miR-9-5p	GLS	-0.300271	0.00523655	MESO
hsa-miR-323a-5p	FDX1	-0.338839	0.0113893	UCS											hsa-miR-181c-5p	DLD	-0.501757	7.62867e-10	TGCT						hsa-miR-190a-5p	PDHA1	-0.279086	0.0121775	UVM	hsa-miR-4662a-5p	PDHB	-0.245441	0.00713527	THYM						hsa-miR-92b-3p	GLS	-0.26164	0.0155728	MESO
hsa-miR-335-3p	FDX1	-0.290594	0.0313746	UCS											hsa-miR-181d-5p	DLD	-0.36629	1.45058e-05	TGCT						hsa-miR-191-5p	PDHA1	-0.396365	0.000272977	UVM	hsa-miR-4772-3p	PDHB	-0.224098	0.014283	THYM						hsa-miR-1291	GLS	-0.206144	0.000325281	OV
hsa-miR-369-3p	FDX1	-0.339528	0.0112127	UCS											hsa-miR-190b	DLD	-0.275012	0.00135689	TGCT						hsa-miR-192-5p	PDHA1	-0.257016	0.0213661	UVM	hsa-miR-486-3p	PDHB	-0.241781	0.0080705	THYM						hsa-miR-135b-5p	GLS	-0.419865	6.60067e-09	PAAD
hsa-miR-376c-3p	FDX1	-0.358515	0.00719389	UCS											hsa-miR-206	DLD	-0.260566	0.00245258	TGCT						hsa-miR-221-3p	PDHA1	-0.362889	0.000938846	UVM	hsa-miR-486-5p	PDHB	-0.225581	0.0136361	THYM						hsa-miR-16-2-3p	GLS	-0.212843	0.00456632	PAAD
hsa-miR-379-3p	FDX1	-0.355608	0.00771278	UCS											hsa-miR-218-5p	DLD	-0.392665	2.94162e-06	TGCT						hsa-miR-221-5p	PDHA1	-0.452383	2.52182e-05	UVM	hsa-miR-489-3p	PDHB	-0.223745	0.0144408	THYM						hsa-miR-192-3p	GLS	-0.263187	0.000416949	PAAD
hsa-miR-380-3p	FDX1	-0.316896	0.0184086	UCS											hsa-miR-224-3p	DLD	-0.460322	2.47859e-08	TGCT						hsa-miR-222-3p	PDHA1	-0.3469	0.00161911	UVM	hsa-miR-500a-5p	PDHB	-0.229925	0.011886	THYM						hsa-miR-194-5p	GLS	-0.226307	0.00252617	PAAD
hsa-miR-380-5p	FDX1	-0.270332	0.0459207	UCS											hsa-miR-2355-3p	DLD	-0.305961	0.000341635	TGCT						hsa-miR-28-5p	PDHA1	-0.451241	2.65863e-05	UVM	hsa-miR-577	PDHB	-0.289193	0.00142338	THYM						hsa-miR-200b-5p	GLS	-0.235162	0.00167954	PAAD
hsa-miR-381-3p	FDX1	-0.287436	0.0333497	UCS											hsa-miR-2355-5p	DLD	-0.385231	4.6775e-06	TGCT						hsa-miR-29b-2-5p	PDHA1	-0.431067	6.55906e-05	UVM	hsa-miR-592	PDHB	-0.213241	0.0198864	THYM						hsa-miR-21-5p	GLS	-0.207183	0.00579773	PAAD
hsa-miR-409-3p	FDX1	-0.342147	0.0105632	UCS											hsa-miR-23a-3p	DLD	-0.240347	0.0053261	TGCT						hsa-miR-29c-3p	PDHA1	-0.277608	0.0126621	UVM	hsa-miR-670-3p	PDHB	-0.200585	0.0287196	THYM						hsa-miR-2110	GLS	-0.259496	0.000505456	PAAD
hsa-miR-410-3p	FDX1	-0.307927	0.0221913	UCS											hsa-miR-23b-5p	DLD	-0.211099	0.0147245	TGCT						hsa-miR-320a	PDHA1	-0.291491	0.00870623	UVM	hsa-miR-9-5p	PDHB	-0.39931	6.841e-06	THYM						hsa-miR-34a-5p	GLS	-0.282923	0.000141988	PAAD
hsa-miR-411-3p	FDX1	-0.299108	0.0265308	UCS											hsa-miR-24-1-5p	DLD	-0.250702	0.00360768	TGCT						hsa-miR-320b	PDHA1	-0.339068	0.00209323	UVM	hsa-miR-125a-5p	PDHB	-0.221356	3.50586e-07	UCEC						hsa-miR-378c	GLS	-0.206866	0.00587463	PAAD
hsa-miR-431-5p	FDX1	-0.342212	0.0105474	UCS											hsa-miR-24-2-5p	DLD	-0.219029	0.0113106	TGCT						hsa-miR-320c	PDHA1	-0.282286	0.011183	UVM	hsa-miR-628-5p	PDHB	-0.23329	7.60457e-08	UCEC						hsa-miR-4461	GLS	-0.280304	0.000164581	PAAD
hsa-miR-432-5p	FDX1	-0.311066	0.0207991	UCS											hsa-miR-24-3p	DLD	-0.374422	9.00085e-06	TGCT						hsa-miR-508-5p	PDHA1	-0.510958	1.28008e-06	UVM	hsa-miR-141-3p	PDHB	-0.293847	0.0294436	UCS						hsa-miR-4724-5p	GLS	-0.232182	0.00193016	PAAD
hsa-miR-4662a-5p	FDX1	-0.272659	0.0440109	UCS											hsa-miR-26a-5p	DLD	-0.471821	9.8771e-09	TGCT						hsa-miR-509-3-5p	PDHA1	-0.427703	7.58355e-05	UVM	hsa-miR-200b-5p	PDHB	-0.285862	0.0343715	UCS						hsa-let-7e-5p	GLS	-0.226223	0.00239427	PCPG
hsa-miR-485-5p	FDX1	-0.360214	0.00690476	UCS											hsa-miR-26b-5p	DLD	-0.482381	4.11566e-09	TGCT						hsa-miR-513a-3p	PDHA1	-0.316112	0.00428298	UVM	hsa-miR-2355-5p	PDHB	-0.27543	0.0418226	UCS						hsa-miR-101-3p	GLS	-0.253111	0.000652477	PCPG
hsa-miR-487a-3p	FDX1	-0.305996	0.0230862	UCS											hsa-miR-28-3p	DLD	-0.234694	0.00654486	TGCT						hsa-miR-513c-3p	PDHA1	-0.304854	0.0059676	UVM	hsa-miR-32-3p	PDHB	-0.3058	0.023179	UCS						hsa-miR-125a-5p	GLS	-0.313649	2.01524e-05	PCPG
hsa-miR-495-3p	FDX1	-0.376437	0.00461686	UCS											hsa-miR-29c-3p	DLD	-0.220928	0.0106042	TGCT						hsa-miR-514a-5p	PDHA1	-0.341405	0.00194016	UVM	hsa-miR-32-5p	PDHB	-0.336804	0.0119247	UCS						hsa-miR-139-5p	GLS	-0.289489	8.8802e-05	PCPG
hsa-miR-495-5p	FDX1	-0.315541	0.0189423	UCS											hsa-miR-301a-3p	DLD	-0.2546	0.00310277	TGCT						hsa-miR-99a-3p	PDHA1	-0.397981	0.000256311	UVM	hsa-let-7a-3p	PDHB	-0.287842	0.00962382	UVM						hsa-miR-148b-5p	GLS	-0.23907	0.00130966	PCPG
hsa-miR-526b-5p	FDX1	-0.270736	0.0455844	UCS											hsa-miR-30a-3p	DLD	-0.419901	4.86971e-07	TGCT											hsa-let-7b-3p	PDHB	-0.399793	0.000238733	UVM						hsa-miR-26a-5p	GLS	-0.249859	0.000769446	PCPG
hsa-miR-655-3p	FDX1	-0.33788	0.011639	UCS											hsa-miR-30a-5p	DLD	-0.446259	7.29975e-08	TGCT											hsa-let-7b-5p	PDHB	-0.455829	2.14766e-05	UVM						hsa-miR-3065-3p	GLS	-0.252351	0.000678222	PCPG
hsa-miR-668-3p	FDX1	-0.295959	0.0282435	UCS											hsa-miR-30b-5p	DLD	-0.466011	1.5789e-08	TGCT											hsa-let-7e-5p	PDHB	-0.279488	0.0120485	UVM						hsa-miR-3065-5p	GLS	-0.25332	0.000645538	PCPG
hsa-miR-758-5p	FDX1	-0.296194	0.0281131	UCS											hsa-miR-30c-2-3p	DLD	-0.346682	4.35276e-05	TGCT											hsa-miR-125a-3p	PDHB	-0.396278	0.000273905	UVM						hsa-miR-33a-3p	GLS	-0.264841	2.61373e-09	PRAD
hsa-miR-889-3p	FDX1	-0.329923	0.0138983	UCS											hsa-miR-30c-5p	DLD	-0.351108	3.41803e-05	TGCT											hsa-miR-125a-5p	PDHB	-0.248013	0.0265437	UVM						hsa-let-7a-3p	GLS	-0.236378	0.00420429	READ
hsa-miR-130a-5p	FDX1	-0.273998	0.0139167	UVM											hsa-miR-30d-5p	DLD	-0.258358	0.00267727	TGCT											hsa-miR-129-5p	PDHB	-0.251031	0.024701	UVM						hsa-miR-146a-5p	GLS	-0.24342	0.00317461	READ
hsa-miR-1323	FDX1	-0.278463	0.0123797	UVM											hsa-miR-3127-5p	DLD	-0.2393	0.00553513	TGCT											hsa-miR-143-5p	PDHB	-0.259896	0.0199038	UVM						hsa-miR-148a-5p	GLS	-0.203011	0.0143265	READ
hsa-miR-148a-5p	FDX1	-0.2275	0.0424083	UVM											hsa-miR-3154	DLD	-0.215748	0.0126282	TGCT											hsa-miR-149-3p	PDHB	-0.382874	0.000456259	UVM						hsa-miR-15b-5p	GLS	-0.22191	0.00730622	READ
hsa-miR-185-3p	FDX1	-0.307176	0.00557867	UVM											hsa-miR-3187-3p	DLD	-0.302806	0.000396039	TGCT											hsa-miR-155-3p	PDHB	-0.240886	0.0313625	UVM						hsa-miR-16-2-3p	GLS	-0.20067	0.0155143	READ
hsa-miR-197-3p	FDX1	-0.436657	5.13622e-05	UVM											hsa-miR-320a	DLD	-0.495858	1.28871e-09	TGCT											hsa-miR-155-5p	PDHB	-0.387359	0.000385562	UVM						hsa-miR-192-3p	GLS	-0.254077	0.00204385	READ
hsa-miR-199b-5p	FDX1	-0.383603	0.000444018	UVM											hsa-miR-320b	DLD	-0.461359	2.28453e-08	TGCT											hsa-miR-16-1-3p	PDHB	-0.365728	0.000849762	UVM						hsa-miR-195-3p	GLS	-0.215809	0.00913412	READ
hsa-miR-26b-5p	FDX1	-0.233393	0.0372016	UVM											hsa-miR-320c	DLD	-0.408403	1.06088e-06	TGCT											hsa-miR-188-5p	PDHB	-0.333345	0.00251504	UVM						hsa-miR-197-3p	GLS	-0.238582	0.00385368	READ
hsa-miR-320a	FDX1	-0.271986	0.0146618	UVM											hsa-miR-320d	DLD	-0.39899	1.96473e-06	TGCT											hsa-miR-193a-5p	PDHB	-0.403309	0.000207756	UVM						hsa-miR-200a-5p	GLS	-0.240818	0.00352506	READ
hsa-miR-320b	FDX1	-0.343806	0.00179342	UVM											hsa-miR-330-3p	DLD	-0.367608	1.34374e-05	TGCT											hsa-miR-200a-3p	PDHB	-0.280765	0.0116466	UVM						hsa-miR-200b-3p	GLS	-0.208917	0.0116753	READ
hsa-miR-320c	FDX1	-0.308683	0.00533846	UVM											hsa-miR-338-3p	DLD	-0.233224	0.00689982	TGCT											hsa-miR-200a-5p	PDHB	-0.298587	0.0071392	UVM						hsa-miR-200b-5p	GLS	-0.293275	0.000343612	READ
hsa-miR-320d	FDX1	-0.443783	3.73706e-05	UVM											hsa-miR-338-5p	DLD	-0.218615	0.0114698	TGCT											hsa-miR-21-3p	PDHB	-0.231509	0.0388051	UVM						hsa-miR-32-3p	GLS	-0.268049	0.00111545	READ
hsa-miR-328-3p	FDX1	-0.274933	0.0135818	UVM											hsa-miR-33a-3p	DLD	-0.356808	2.49023e-05	TGCT											hsa-miR-212-3p	PDHB	-0.307311	0.00555677	UVM						hsa-miR-375	GLS	-0.230133	0.00535837	READ
hsa-miR-338-3p	FDX1	-0.248677	0.0261284	UVM											hsa-miR-33a-5p	DLD	-0.206772	0.0169418	TGCT											hsa-miR-24-3p	PDHB	-0.297862	0.00728705	UVM						hsa-miR-378a-3p	GLS	-0.316739	0.000103836	READ
hsa-miR-338-5p	FDX1	-0.276672	0.0129776	UVM											hsa-miR-340-5p	DLD	-0.236754	0.00607447	TGCT											hsa-miR-29a-3p	PDHB	-0.231618	0.0387101	UVM						hsa-miR-486-5p	GLS	-0.237691	0.00399216	READ
hsa-miR-3928-3p	FDX1	-0.378648	0.000533525	UVM											hsa-miR-361-3p	DLD	-0.348058	4.03919e-05	TGCT											hsa-miR-302a-5p	PDHB	-0.292598	0.0084436	UVM						hsa-miR-518a-5p	GLS	-0.373171	3.7862e-06	READ
hsa-miR-455-3p	FDX1	-0.416235	0.000122971	UVM											hsa-miR-361-5p	DLD	-0.290604	0.000690516	TGCT											hsa-miR-302b-3p	PDHB	-0.292434	0.00848206	UVM						hsa-miR-527	GLS	-0.372083	4.06066e-06	READ
hsa-miR-520f-5p	FDX1	-0.239444	0.0324219	UVM											hsa-miR-3613-3p	DLD	-0.344702	4.84422e-05	TGCT											hsa-miR-302c-3p	PDHB	-0.235981	0.0350899	UVM						hsa-miR-543	GLS	-0.257443	0.0017717	READ
hsa-miR-576-5p	FDX1	-0.224975	0.0448172	UVM											hsa-miR-3613-5p	DLD	-0.319905	0.000174288	TGCT											hsa-miR-302d-3p	PDHB	-0.332902	0.00255063	UVM						hsa-miR-576-5p	GLS	-0.222493	0.00714995	READ
hsa-miR-6509-5p	FDX1	-0.320202	0.00378493	UVM											hsa-miR-362-3p	DLD	-0.304502	0.000365869	TGCT											hsa-miR-449c-5p	PDHB	-0.287501	0.00971369	UVM						hsa-miR-7-1-3p	GLS	-0.204769	0.0134872	READ
hsa-miR-6715a-3p	FDX1	-0.237361	0.0340057	UVM											hsa-miR-365a-3p	DLD	-0.427237	2.91797e-07	TGCT											hsa-miR-501-5p	PDHB	-0.252922	0.0236024	UVM						hsa-miR-766-3p	GLS	-0.235358	0.00437601	READ
hsa-miR-7641	FDX1	-0.221745	0.0480627	UVM											hsa-miR-365b-3p	DLD	-0.427011	2.96491e-07	TGCT											hsa-miR-548d-3p	PDHB	-0.230397	0.039778	UVM						hsa-miR-92b-3p	GLS	-0.221058	0.0075402	READ
hsa-miR-769-5p	FDX1	-0.238541	0.0331008	UVM											hsa-miR-3667-5p	DLD	-0.333659	8.68383e-05	TGCT											hsa-miR-592	PDHB	-0.342875	0.00184908	UVM						hsa-let-7a-3p	GLS	-0.289245	2.76354e-06	SARC
hsa-miR-106b-5p	FDX1	-0.208817	2.72336e-06	KIRC											hsa-miR-374b-5p	DLD	-0.228532	0.00815015	TGCT											hsa-miR-766-3p	PDHB	-0.239457	0.0324123	UVM						hsa-let-7a-5p	GLS	-0.219631	0.000421533	SARC
hsa-miR-155-5p	FDX1	-0.346718	1.8617e-15	KIRC											hsa-miR-423-5p	DLD	-0.368314	1.28963e-05	TGCT											hsa-miR-887-5p	PDHB	-0.243828	0.029291	UVM						hsa-let-7c-5p	GLS	-0.339088	2.98026e-08	SARC
hsa-miR-181c-5p	FDX1	-0.223471	4.95375e-07	KIRC											hsa-miR-4473	DLD	-0.266872	0.0019016	TGCT											hsa-miR-940	PDHB	-0.222643	0.0471414	UVM						hsa-let-7d-3p	GLS	-0.209619	0.000774593	SARC
hsa-miR-181d-5p	FDX1	-0.28322	1.33024e-10	KIRC											hsa-miR-452-5p	DLD	-0.380061	6.41551e-06	TGCT																					hsa-let-7f-5p	GLS	-0.220456	0.000400426	SARC
hsa-miR-186-5p	FDX1	-0.206924	3.36506e-06	KIRC											hsa-miR-454-3p	DLD	-0.251745	0.00346579	TGCT																					hsa-let-7g-5p	GLS	-0.295539	1.6315e-06	SARC
hsa-miR-195-3p	FDX1	-0.274188	5.28252e-10	KIRC											hsa-miR-4668-3p	DLD	-0.242875	0.00484984	TGCT																					hsa-miR-103a-3p	GLS	-0.242568	9.41044e-05	SARC
hsa-miR-197-3p	FDX1	-0.203828	4.73627e-06	KIRC											hsa-miR-5000-3p	DLD	-0.258137	0.00270074	TGCT																					hsa-miR-1179	GLS	-0.262138	2.32231e-05	SARC
hsa-miR-21-5p	FDX1	-0.409967	1.58109e-21	KIRC											hsa-miR-511-5p	DLD	-0.278208	0.00118517	TGCT																					hsa-miR-125b-2-3p	GLS	-0.312858	3.58285e-07	SARC
hsa-miR-23a-3p	FDX1	-0.265963	1.77631e-09	KIRC											hsa-miR-548x-3p	DLD	-0.287447	0.000794233	TGCT																					hsa-miR-125b-5p	GLS	-0.282251	4.89129e-06	SARC
hsa-miR-27a-3p	FDX1	-0.260128	4.09662e-09	KIRC											hsa-miR-577	DLD	-0.259045	0.00260546	TGCT																					hsa-miR-126-5p	GLS	-0.253517	4.36149e-05	SARC
hsa-miR-28-3p	FDX1	-0.204171	4.56148e-06	KIRC											hsa-miR-628-5p	DLD	-0.258731	0.002638	TGCT																					hsa-miR-127-5p	GLS	-0.269376	1.34473e-05	SARC
hsa-miR-3928-3p	FDX1	-0.200905	6.50906e-06	KIRC											hsa-miR-652-5p	DLD	-0.253674	0.00321657	TGCT																					hsa-miR-130a-5p	GLS	-0.22395	0.000321453	SARC
															hsa-miR-664a-5p	DLD	-0.36225	1.82992e-05	TGCT																					hsa-miR-132-3p	GLS	-0.36056	3.25283e-09	SARC
															hsa-miR-6715a-3p	DLD	-0.291041	0.000677187	TGCT																					hsa-miR-1468-5p	GLS	-0.233713	0.000170874	SARC
															hsa-miR-676-3p	DLD	-0.22447	0.0093901	TGCT																					hsa-miR-146b-5p	GLS	-0.33186	6.05417e-08	SARC
															hsa-miR-708-3p	DLD	-0.202001	0.019717	TGCT																					hsa-miR-148b-5p	GLS	-0.2558	3.69891e-05	SARC
															hsa-miR-769-3p	DLD	-0.275454	0.00133187	TGCT																					hsa-miR-186-5p	GLS	-0.322929	1.41771e-07	SARC
															hsa-miR-877-5p	DLD	-0.206859	0.0168944	TGCT																					hsa-miR-197-3p	GLS	-0.322286	1.50576e-07	SARC
															hsa-miR-890	DLD	-0.205482	0.0176566	TGCT																					hsa-miR-199b-5p	GLS	-0.284822	3.97241e-06	SARC
															hsa-miR-891b	DLD	-0.246964	0.00415997	TGCT																					hsa-miR-19b-3p	GLS	-0.22035	0.000403073	SARC
															hsa-miR-892b	DLD	-0.239946	0.00540525	TGCT																					hsa-miR-212-3p	GLS	-0.291476	2.29601e-06	SARC
															hsa-miR-892c-3p	DLD	-0.211784	0.0143979	TGCT																					hsa-miR-216b-5p	GLS	-0.224543	0.000309576	SARC
															hsa-miR-9-3p	DLD	-0.279863	0.00110425	TGCT																					hsa-miR-218-5p	GLS	-0.273866	9.50525e-06	SARC
															hsa-miR-944	DLD	-0.302647	0.000398983	TGCT																					hsa-miR-26a-5p	GLS	-0.204172	0.00106616	SARC
															hsa-miR-98-3p	DLD	-0.304769	0.000361315	TGCT																					hsa-miR-26b-5p	GLS	-0.267487	1.55318e-05	SARC
															hsa-miR-99a-5p	DLD	-0.228617	0.00812571	TGCT																					hsa-miR-299-3p	GLS	-0.264956	1.8808e-05	SARC
															hsa-miR-106b-5p	DLD	-0.255617	6.946e-09	THCA																					hsa-miR-3065-3p	GLS	-0.203869	0.00108504	SARC
															hsa-miR-125a-5p	DLD	-0.214088	1.38994e-06	THCA																					hsa-miR-30b-5p	GLS	-0.200604	0.00130872	SARC
															hsa-miR-125b-5p	DLD	-0.475242	1.76192e-29	THCA																					hsa-miR-30e-5p	GLS	-0.231738	0.000194595	SARC
															hsa-miR-1271-5p	DLD	-0.212779	1.61678e-06	THCA																					hsa-miR-32-3p	GLS	-0.229985	0.000218195	SARC
															hsa-miR-130a-3p	DLD	-0.371617	8.69642e-18	THCA																					hsa-miR-32-5p	GLS	-0.394222	7.13761e-11	SARC
															hsa-miR-130a-5p	DLD	-0.219558	7.31508e-07	THCA																					hsa-miR-323a-3p	GLS	-0.246409	7.21425e-05	SARC
															hsa-miR-15a-5p	DLD	-0.210718	2.04725e-06	THCA																					hsa-miR-338-3p	GLS	-0.217106	0.000492712	SARC
															hsa-miR-16-5p	DLD	-0.216649	1.03124e-06	THCA																					hsa-miR-33a-5p	GLS	-0.251396	5.0761e-05	SARC
															hsa-miR-17-5p	DLD	-0.252274	1.10398e-08	THCA																					hsa-miR-33b-5p	GLS	-0.242099	9.71818e-05	SARC
															hsa-miR-181a-5p	DLD	-0.407816	2.03218e-21	THCA																					hsa-miR-340-5p	GLS	-0.328875	8.07037e-08	SARC
															hsa-miR-181b-5p	DLD	-0.438855	6.60836e-25	THCA																					hsa-miR-361-5p	GLS	-0.266456	1.67954e-05	SARC
															hsa-miR-181c-3p	DLD	-0.3793	1.60636e-18	THCA																					hsa-miR-374a-5p	GLS	-0.235344	0.000153355	SARC
															hsa-miR-181c-5p	DLD	-0.441538	3.17175e-25	THCA																					hsa-miR-374b-5p	GLS	-0.202434	0.00117862	SARC
															hsa-miR-181d-5p	DLD	-0.531536	9.84123e-38	THCA																					hsa-miR-376b-5p	GLS	-0.254625	4.02719e-05	SARC
															hsa-miR-20a-5p	DLD	-0.219816	7.09396e-07	THCA																					hsa-miR-376c-3p	GLS	-0.265433	1.81445e-05	SARC
															hsa-miR-21-3p	DLD	-0.225388	3.62293e-07	THCA																					hsa-miR-376c-5p	GLS	-0.249183	5.93825e-05	SARC
															hsa-miR-210-3p	DLD	-0.228952	2.33576e-07	THCA																					hsa-miR-377-3p	GLS	-0.266522	1.67113e-05	SARC
															hsa-miR-218-5p	DLD	-0.24752	2.11004e-08	THCA																					hsa-miR-379-3p	GLS	-0.242987	9.14354e-05	SARC
															hsa-miR-221-3p	DLD	-0.395473	3.95314e-20	THCA																					hsa-miR-381-3p	GLS	-0.287408	3.21543e-06	SARC
															hsa-miR-222-3p	DLD	-0.417283	1.91532e-22	THCA																					hsa-miR-409-3p	GLS	-0.260485	2.62511e-05	SARC
															hsa-miR-222-5p	DLD	-0.231336	1.73451e-07	THCA																					hsa-miR-410-3p	GLS	-0.248482	6.23884e-05	SARC
															hsa-miR-224-3p	DLD	-0.321373	1.88135e-13	THCA																					hsa-miR-411-3p	GLS	-0.239269	0.000117831	SARC
															hsa-miR-23b-5p	DLD	-0.202127	5.34146e-06	THCA																					hsa-miR-4668-3p	GLS	-0.212485	0.0006526	SARC
															hsa-miR-24-1-5p	DLD	-0.216202	1.08673e-06	THCA																					hsa-miR-491-3p	GLS	-0.211962	0.000673454	SARC
															hsa-miR-24-3p	DLD	-0.240105	5.64439e-08	THCA																					hsa-miR-494-3p	GLS	-0.250794	5.298e-05	SARC
															hsa-miR-26a-5p	DLD	-0.240413	5.42178e-08	THCA																					hsa-miR-495-3p	GLS	-0.273903	9.47835e-06	SARC
															hsa-miR-29a-3p	DLD	-0.317976	3.46677e-13	THCA																					hsa-miR-500a-5p	GLS	-0.235907	0.000147705	SARC
															hsa-miR-29a-5p	DLD	-0.284803	9.1265e-11	THCA																					hsa-miR-505-3p	GLS	-0.264478	1.94962e-05	SARC
															hsa-miR-29b-1-5p	DLD	-0.201202	5.90863e-06	THCA																					hsa-miR-543	GLS	-0.248943	6.03973e-05	SARC
															hsa-miR-29b-3p	DLD	-0.40622	3.00364e-21	THCA																					hsa-miR-576-5p	GLS	-0.233521	0.000173062	SARC
															hsa-miR-3065-5p	DLD	-0.3374	9.45692e-15	THCA																					hsa-miR-590-3p	GLS	-0.235192	0.000154917	SARC
															hsa-miR-320a	DLD	-0.202838	4.94175e-06	THCA																					hsa-miR-590-5p	GLS	-0.276915	7.48426e-06	SARC
															hsa-miR-320b	DLD	-0.211286	1.91887e-06	THCA																					hsa-miR-628-3p	GLS	-0.269398	1.34249e-05	SARC
															hsa-miR-33a-3p	DLD	-0.211602	1.8506e-06	THCA																					hsa-miR-655-3p	GLS	-0.26301	2.17615e-05	SARC
															hsa-miR-3613-5p	DLD	-0.282964	1.21765e-10	THCA																					hsa-miR-7-1-3p	GLS	-0.204984	0.00101709	SARC
															hsa-miR-4709-3p	DLD	-0.273489	5.20522e-10	THCA																					hsa-miR-7-2-3p	GLS	-0.243173	9.02736e-05	SARC
															hsa-miR-508-3p	DLD	-0.236266	9.27725e-08	THCA																					hsa-miR-7-5p	GLS	-0.282693	4.71992e-06	SARC
															hsa-miR-511-5p	DLD	-0.224874	3.85758e-07	THCA																					hsa-miR-744-3p	GLS	-0.210985	0.000714022	SARC
															hsa-miR-625-3p	DLD	-0.22316	4.74972e-07	THCA																					hsa-miR-758-3p	GLS	-0.231342	0.00019971	SARC
															hsa-miR-7-1-3p	DLD	-0.265864	1.6097e-09	THCA																					hsa-miR-769-5p	GLS	-0.257553	3.25612e-05	SARC
															hsa-miR-944	DLD	-0.254943	7.63027e-09	THCA																					hsa-miR-889-3p	GLS	-0.263047	2.17016e-05	SARC
															hsa-let-7a-3p	DLD	-0.478915	3.59737e-08	THYM																					hsa-miR-92b-3p	GLS	-0.20558	0.000982409	SARC
															hsa-let-7b-3p	DLD	-0.401099	6.1666e-06	THYM																					hsa-miR-98-5p	GLS	-0.294703	1.75109e-06	SARC
															hsa-miR-125a-5p	DLD	-0.329514	0.000252823	THYM																					hsa-let-7f-5p	GLS	-0.302734	1.31548e-10	SKCM
															hsa-miR-125b-5p	DLD	-0.40495	4.92133e-06	THYM																					hsa-miR-3614-5p	GLS	-0.226604	1.95273e-06	SKCM
															hsa-miR-1275	DLD	-0.228952	0.01226	THYM																					hsa-miR-98-5p	GLS	-0.201481	2.45487e-05	SKCM
															hsa-miR-1283	DLD	-0.49324	1.20418e-08	THYM																					hsa-let-7b-3p	GLS	-0.235382	3.02263e-06	STAD
															hsa-miR-130a-3p	DLD	-0.567708	1.66496e-11	THYM																					hsa-miR-30a-3p	GLS	-0.237472	2.45342e-06	STAD
															hsa-miR-130a-5p	DLD	-0.474629	4.94327e-08	THYM																					hsa-miR-34a-5p	GLS	-0.336345	1.23084e-11	STAD
															hsa-miR-132-3p	DLD	-0.263983	0.00372024	THYM																					hsa-miR-3614-5p	GLS	-0.209342	3.47015e-05	STAD
															hsa-miR-1323	DLD	-0.486547	2.02047e-08	THYM																					hsa-miR-101-3p	GLS	-0.456275	3.39917e-08	TGCT
															hsa-miR-134-3p	DLD	-0.24364	0.00758275	THYM																					hsa-miR-105-5p	GLS	-0.62414	1.00525e-15	TGCT
															hsa-miR-134-5p	DLD	-0.235503	0.00992897	THYM																					hsa-miR-1248	GLS	-0.21378	0.0134812	TGCT
															hsa-miR-136-3p	DLD	-0.235855	0.00981585	THYM																					hsa-miR-128-3p	GLS	-0.327815	0.000117227	TGCT
															hsa-miR-136-5p	DLD	-0.203557	0.0263908	THYM																					hsa-miR-1291	GLS	-0.235191	0.00642843	TGCT
															hsa-miR-15a-5p	DLD	-0.26325	0.00382052	THYM																					hsa-miR-135b-5p	GLS	-0.317198	0.000199132	TGCT
															hsa-miR-15b-5p	DLD	-0.258988	0.00445369	THYM																					hsa-miR-139-5p	GLS	-0.520436	1.35541e-10	TGCT
															hsa-miR-16-1-3p	DLD	-0.312844	0.000532044	THYM																					hsa-miR-142-5p	GLS	-0.295381	0.000557086	TGCT
															hsa-miR-16-5p	DLD	-0.330888	0.000237328	THYM																					hsa-miR-146a-5p	GLS	-0.316532	0.00020573	TGCT
															hsa-miR-181c-3p	DLD	-0.392453	1.01288e-05	THYM																					hsa-miR-146b-5p	GLS	-0.217293	0.0119916	TGCT
															hsa-miR-181c-5p	DLD	-0.437692	6.43358e-07	THYM																					hsa-miR-150-5p	GLS	-0.273382	0.00145301	TGCT
															hsa-miR-181d-5p	DLD	-0.379273	2.10212e-05	THYM																					hsa-miR-16-2-3p	GLS	-0.319446	0.000178285	TGCT
															hsa-miR-186-5p	DLD	-0.322894	0.000341486	THYM																					hsa-miR-181c-3p	GLS	-0.371748	1.05448e-05	TGCT
															hsa-miR-190a-5p	DLD	-0.405136	4.8679e-06	THYM																					hsa-miR-181c-5p	GLS	-0.229731	0.00781278	TGCT
															hsa-miR-195-5p	DLD	-0.255038	0.00512261	THYM																					hsa-miR-193b-5p	GLS	-0.449715	5.62332e-08	TGCT
															hsa-miR-204-5p	DLD	-0.371234	3.23193e-05	THYM																					hsa-miR-195-3p	GLS	-0.449925	5.53424e-08	TGCT
															hsa-miR-212-3p	DLD	-0.300607	0.000894405	THYM																					hsa-miR-19a-3p	GLS	-0.333803	8.6193e-05	TGCT
															hsa-miR-219a-1-3p	DLD	-0.316993	0.000443882	THYM																					hsa-miR-20a-5p	GLS	-0.215712	0.0126434	TGCT
															hsa-miR-219a-5p	DLD	-0.321242	0.000367692	THYM																					hsa-miR-216a-3p	GLS	-0.223988	0.00954787	TGCT
															hsa-miR-221-3p	DLD	-0.296055	0.00107891	THYM																					hsa-miR-25-3p	GLS	-0.425285	3.34809e-07	TGCT
															hsa-miR-222-3p	DLD	-0.286347	0.00159352	THYM																					hsa-miR-30e-3p	GLS	-0.353782	2.94828e-05	TGCT
															hsa-miR-222-5p	DLD	-0.249043	0.00630978	THYM																					hsa-miR-30e-5p	GLS	-0.384594	4.86458e-06	TGCT
															hsa-miR-2355-3p	DLD	-0.207796	0.0233492	THYM																					hsa-miR-32-5p	GLS	-0.201799	0.0198429	TGCT
															hsa-miR-2355-5p	DLD	-0.222815	0.0148643	THYM																					hsa-miR-320b	GLS	-0.256437	0.00288774	TGCT
															hsa-miR-23a-3p	DLD	-0.327092	0.000282439	THYM																					hsa-miR-33a-5p	GLS	-0.217202	0.0120285	TGCT
															hsa-miR-26a-1-3p	DLD	-0.265509	0.0035188	THYM																					hsa-miR-340-5p	GLS	-0.206463	0.0171105	TGCT
															hsa-miR-26a-2-3p	DLD	-0.434342	8.00177e-07	THYM																					hsa-miR-342-3p	GLS	-0.231429	0.00735637	TGCT
															hsa-miR-26a-5p	DLD	-0.59982	5.65912e-13	THYM																					hsa-miR-34c-3p	GLS	-0.220405	0.0107947	TGCT
															hsa-miR-26b-5p	DLD	-0.515007	2.06687e-09	THYM																					hsa-miR-361-3p	GLS	-0.327779	0.000117442	TGCT
															hsa-miR-28-3p	DLD	-0.44248	4.6912e-07	THYM																					hsa-miR-365a-3p	GLS	-0.296518	0.000529026	TGCT
															hsa-miR-30b-3p	DLD	-0.215322	0.0186852	THYM																					hsa-miR-372-5p	GLS	-0.354856	2.77739e-05	TGCT
															hsa-miR-30b-5p	DLD	-0.336804	0.000180138	THYM																					hsa-miR-374a-5p	GLS	-0.461809	2.20481e-08	TGCT
															hsa-miR-3154	DLD	-0.201311	0.0281359	THYM																					hsa-miR-374b-3p	GLS	-0.335969	7.69986e-05	TGCT
															hsa-miR-3170	DLD	-0.308851	0.000631871	THYM																					hsa-miR-374b-5p	GLS	-0.395887	2.39742e-06	TGCT
															hsa-miR-32-3p	DLD	-0.32046	0.000380729	THYM																					hsa-miR-4491	GLS	-0.247492	0.00407753	TGCT
															hsa-miR-337-3p	DLD	-0.216764	0.0178902	THYM																					hsa-miR-4709-3p	GLS	-0.226088	0.00887751	TGCT
															hsa-miR-33a-5p	DLD	-0.276999	0.00229054	THYM																					hsa-miR-497-5p	GLS	-0.408392	1.0617e-06	TGCT
															hsa-miR-34a-5p	DLD	-0.208778	0.0226893	THYM																					hsa-miR-505-3p	GLS	-0.329549	0.000107308	TGCT
															hsa-miR-3607-3p	DLD	-0.219435	0.0164944	THYM																					hsa-miR-548f-3p	GLS	-0.245871	0.00433516	TGCT
															hsa-miR-361-5p	DLD	-0.217261	0.017623	THYM																					hsa-miR-548x-3p	GLS	-0.605634	1.13775e-14	TGCT
															hsa-miR-3613-3p	DLD	-0.311638	0.000560557	THYM																					hsa-miR-548y	GLS	-0.360303	2.04447e-05	TGCT
															hsa-miR-3613-5p	DLD	-0.330733	0.000239033	THYM																					hsa-miR-584-3p	GLS	-0.30624	0.000337175	TGCT
															hsa-miR-371a-5p	DLD	-0.318336	0.000418343	THYM																					hsa-miR-590-3p	GLS	-0.321787	0.000158748	TGCT
															hsa-miR-372-3p	DLD	-0.426053	1.35911e-06	THYM																					hsa-miR-590-5p	GLS	-0.350181	3.59663e-05	TGCT
															hsa-miR-373-3p	DLD	-0.38121	1.89192e-05	THYM																					hsa-miR-628-3p	GLS	-0.299234	0.000467207	TGCT
															hsa-miR-373-5p	DLD	-0.231843	0.0111781	THYM																					hsa-miR-629-3p	GLS	-0.364435	1.61452e-05	TGCT
															hsa-miR-374b-5p	DLD	-0.486369	2.04829e-08	THYM																					hsa-miR-651-5p	GLS	-0.257771	0.00274002	TGCT
															hsa-miR-379-3p	DLD	-0.251979	0.00570087	THYM																					hsa-miR-664a-3p	GLS	-0.205584	0.0175993	TGCT
															hsa-miR-381-3p	DLD	-0.285187	0.00166806	THYM																					hsa-miR-664b-3p	GLS	-0.453072	4.35214e-08	TGCT
															hsa-miR-411-3p	DLD	-0.300304	0.000905723	THYM																					hsa-miR-6842-3p	GLS	-0.210066	0.0152293	TGCT
															hsa-miR-424-5p	DLD	-0.293543	0.00119505	THYM																					hsa-miR-7-1-3p	GLS	-0.376367	8.01412e-06	TGCT
															hsa-miR-4791	DLD	-0.291981	0.00127285	THYM																					hsa-miR-767-3p	GLS	-0.627875	6.03933e-16	TGCT
															hsa-miR-494-3p	DLD	-0.245724	0.00706709	THYM																					hsa-miR-885-5p	GLS	-0.211969	0.0143107	TGCT
															hsa-miR-497-5p	DLD	-0.263438	0.00379456	THYM																					hsa-miR-9-3p	GLS	-0.278716	0.00115979	TGCT
															hsa-miR-499a-3p	DLD	-0.22104	0.0157017	THYM																					hsa-miR-9-5p	GLS	-0.351545	3.33681e-05	TGCT
															hsa-miR-5000-3p	DLD	-0.287996	0.0014928	THYM																					hsa-miR-92b-3p	GLS	-0.394184	2.67186e-06	TGCT
															hsa-miR-507	DLD	-0.219632	0.0163953	THYM																					hsa-let-7c-5p	GLS	-0.212928	1.58926e-06	THCA
															hsa-miR-508-3p	DLD	-0.317796	0.000428451	THYM																					hsa-miR-103a-3p	GLS	-0.254951	7.62149e-09	THCA
															hsa-miR-512-3p	DLD	-0.470096	6.88565e-08	THYM																					hsa-miR-106a-5p	GLS	-0.20394	4.3776e-06	THCA
															hsa-miR-514a-3p	DLD	-0.297497	0.00101699	THYM																					hsa-miR-1179	GLS	-0.461082	1.23505e-27	THCA
															hsa-miR-514a-5p	DLD	-0.275612	0.00241476	THYM																					hsa-miR-125a-5p	GLS	-0.206831	3.17519e-06	THCA
															hsa-miR-515-5p	DLD	-0.473019	5.56366e-08	THYM																					hsa-miR-126-5p	GLS	-0.340797	4.90456e-15	THCA
															hsa-miR-518a-5p	DLD	-0.470255	6.80666e-08	THYM																					hsa-miR-130a-5p	GLS	-0.230413	1.94716e-07	THCA
															hsa-miR-519d-3p	DLD	-0.474675	4.92659e-08	THYM																					hsa-miR-135a-5p	GLS	-0.387698	2.40749e-19	THCA
															hsa-miR-519d-5p	DLD	-0.44599	3.7102e-07	THYM																					hsa-miR-139-5p	GLS	-0.240756	5.18382e-08	THCA
															hsa-miR-519e-5p	DLD	-0.463865	1.07759e-07	THYM																					hsa-miR-145-5p	GLS	-0.229187	2.26861e-07	THCA
															hsa-miR-520a-3p	DLD	-0.467844	8.10401e-08	THYM																					hsa-miR-1468-5p	GLS	-0.285677	7.95172e-11	THCA
															hsa-miR-520b	DLD	-0.483192	2.60823e-08	THYM																					hsa-miR-148a-5p	GLS	-0.251007	1.31387e-08	THCA
															hsa-miR-520c-3p	DLD	-0.483242	2.5983e-08	THYM																					hsa-miR-148b-5p	GLS	-0.37431	4.83572e-18	THCA
															hsa-miR-520d-3p	DLD	-0.48002	3.31188e-08	THYM																					hsa-miR-186-5p	GLS	-0.220838	6.27904e-07	THCA
															hsa-miR-520e	DLD	-0.468974	7.46872e-08	THYM																					hsa-miR-193b-5p	GLS	-0.285965	7.59847e-11	THCA
															hsa-miR-520f-3p	DLD	-0.47866	3.66637e-08	THYM																					hsa-miR-23b-3p	GLS	-0.22092	6.21814e-07	THCA
															hsa-miR-520g-3p	DLD	-0.480842	3.11392e-08	THYM																					hsa-miR-26b-5p	GLS	-0.308653	1.78449e-12	THCA
															hsa-miR-520h	DLD	-0.479799	3.36732e-08	THYM																					hsa-miR-27b-5p	GLS	-0.229894	2.07747e-07	THCA
															hsa-miR-522-3p	DLD	-0.501615	6.20172e-09	THYM																					hsa-miR-301a-5p	GLS	-0.233929	1.25025e-07	THCA
															hsa-miR-526b-3p	DLD	-0.485759	2.14592e-08	THYM																					hsa-miR-30a-3p	GLS	-0.305979	2.82502e-12	THCA
															hsa-miR-527	DLD	-0.471896	6.03995e-08	THYM																					hsa-miR-30a-5p	GLS	-0.325073	9.58084e-14	THCA
															hsa-miR-584-5p	DLD	-0.202146	0.0274756	THYM																					hsa-miR-30c-5p	GLS	-0.403412	5.94409e-21	THCA
															hsa-miR-618	DLD	-0.389665	1.18512e-05	THYM																					hsa-miR-30e-3p	GLS	-0.275195	4.02348e-10	THCA
															hsa-miR-935	DLD	-0.382227	1.78963e-05	THYM																					hsa-miR-30e-5p	GLS	-0.357801	1.62114e-16	THCA
															hsa-miR-1248	DLD	-0.239995	3.10547e-08	UCEC																					hsa-miR-320a	GLS	-0.346227	1.68869e-15	THCA
															hsa-miR-125a-5p	DLD	-0.200828	4.00324e-06	UCEC																					hsa-miR-328-3p	GLS	-0.290143	3.90305e-11	THCA
															hsa-miR-23b-3p	DLD	-0.202778	3.20964e-06	UCEC																					hsa-miR-335-3p	GLS	-0.254995	7.57462e-09	THCA
															hsa-miR-30b-5p	DLD	-0.291011	1.3745e-11	UCEC																					hsa-miR-335-5p	GLS	-0.343311	3.00173e-15	THCA
															hsa-miR-30c-5p	DLD	-0.218051	5.27427e-07	UCEC																					hsa-miR-338-3p	GLS	-0.370685	1.06414e-17	THCA
															hsa-miR-32-3p	DLD	-0.232285	8.67801e-08	UCEC																					hsa-miR-338-5p	GLS	-0.333187	2.11151e-14	THCA
															hsa-miR-3613-5p	DLD	-0.239449	3.34363e-08	UCEC																					hsa-miR-363-3p	GLS	-0.296712	1.33919e-11	THCA
															hsa-miR-424-5p	DLD	-0.230682	1.06974e-07	UCEC																					hsa-miR-365a-3p	GLS	-0.220984	6.17038e-07	THCA
															hsa-miR-664a-5p	DLD	-0.231787	9.26219e-08	UCEC																					hsa-miR-421	GLS	-0.248419	1.86869e-08	THCA
															hsa-miR-125a-5p	DLD	-0.31889	0.0176466	UCS																					hsa-miR-499a-5p	GLS	-0.203268	4.71344e-06	THCA
															hsa-miR-130a-3p	DLD	-0.365057	0.00613595	UCS																					hsa-miR-577	GLS	-0.332827	2.2602e-14	THCA
															hsa-miR-130a-5p	DLD	-0.266843	0.0489096	UCS																					hsa-miR-664b-3p	GLS	-0.295997	1.50655e-11	THCA
															hsa-miR-141-5p	DLD	-0.352355	0.00833197	UCS																					hsa-miR-7-2-3p	GLS	-0.478609	6.22837e-30	THCA
															hsa-miR-186-5p	DLD	-0.349536	0.0089028	UCS																					hsa-miR-7-5p	GLS	-0.411062	9.11989e-22	THCA
															hsa-miR-200c-3p	DLD	-0.386336	0.00357549	UCS																					hsa-miR-769-5p	GLS	-0.229668	2.13679e-07	THCA
															hsa-miR-200c-5p	DLD	-0.337458	0.0117503	UCS																					hsa-miR-891b	GLS	-0.226573	3.1336e-07	THCA
															hsa-miR-224-3p	DLD	-0.319344	0.0174772	UCS																					hsa-miR-98-3p	GLS	-0.271077	7.46793e-10	THCA
															hsa-miR-23b-5p	DLD	-0.33903	0.0113401	UCS																					hsa-miR-98-5p	GLS	-0.404918	4.12534e-21	THCA
															hsa-miR-24-1-5p	DLD	-0.31642	0.0185948	UCS																					hsa-let-7f-1-3p	GLS	-0.269152	0.003077	THYM
															hsa-miR-3170	DLD	-0.27814	0.0397701	UCS																					hsa-miR-106a-5p	GLS	-0.214175	0.0193398	THYM
															hsa-miR-32-3p	DLD	-0.418099	0.00149139	UCS																					hsa-miR-141-3p	GLS	-0.269632	0.00302275	THYM
															hsa-miR-522-3p	DLD	-0.268662	0.0473326	UCS																					hsa-miR-141-5p	GLS	-0.231218	0.0114047	THYM
															hsa-miR-548v	DLD	-0.290336	0.0315328	UCS																					hsa-miR-148b-5p	GLS	-0.20589	0.0246773	THYM
															hsa-miR-7-1-3p	DLD	-0.345278	0.00982947	UCS																					hsa-miR-301a-5p	GLS	-0.217342	0.0175799	THYM
															hsa-miR-7-5p	DLD	-0.288618	0.0325989	UCS																					hsa-miR-33a-5p	GLS	-0.229214	0.0121583	THYM
															hsa-miR-1248	DLD	-0.276832	0.0129231	UVM																					hsa-miR-33b-5p	GLS	-0.255629	0.00501726	THYM
															hsa-miR-125b-2-3p	DLD	-0.317987	0.00404785	UVM																					hsa-miR-363-3p	GLS	-0.240719	0.00836147	THYM
															hsa-miR-125b-5p	DLD	-0.316984	0.00417221	UVM																					hsa-miR-378a-3p	GLS	-0.213718	0.0196057	THYM
															hsa-miR-130a-3p	DLD	-0.270162	0.0153667	UVM																					hsa-miR-425-5p	GLS	-0.238664	0.00895097	THYM
															hsa-miR-130a-5p	DLD	-0.341356	0.00194323	UVM																					hsa-miR-7-1-3p	GLS	-0.209816	0.0220088	THYM
															hsa-miR-1323	DLD	-0.289723	0.0091409	UVM																					hsa-miR-760	GLS	-0.23021	0.0117785	THYM
															hsa-miR-15b-5p	DLD	-0.350587	0.00143146	UVM																					hsa-let-7a-3p	GLS	-0.222687	2.96852e-07	UCEC
															hsa-miR-181a-5p	DLD	-0.459787	1.78204e-05	UVM																					hsa-let-7a-5p	GLS	-0.222861	2.90469e-07	UCEC
															hsa-miR-181b-5p	DLD	-0.42983	6.91999e-05	UVM																					hsa-let-7b-5p	GLS	-0.24186	2.40927e-08	UCEC
															hsa-miR-192-3p	DLD	-0.269142	0.0157734	UVM																					hsa-let-7g-5p	GLS	-0.299972	2.97933e-12	UCEC
															hsa-miR-194-3p	DLD	-0.347993	0.00156126	UVM																					hsa-miR-106a-5p	GLS	-0.244774	1.61348e-08	UCEC
															hsa-miR-194-5p	DLD	-0.264977	0.0175319	UVM																					hsa-miR-135a-3p	GLS	-0.252749	5.24465e-09	UCEC
															hsa-miR-219a-1-3p	DLD	-0.407709	0.000174203	UVM																					hsa-miR-135a-5p	GLS	-0.265382	8.16419e-10	UCEC
															hsa-miR-221-3p	DLD	-0.3893	0.000358209	UVM																					hsa-miR-141-3p	GLS	-0.252905	5.12878e-09	UCEC
															hsa-miR-222-3p	DLD	-0.313906	0.00457511	UVM																					hsa-miR-141-5p	GLS	-0.234012	6.91483e-08	UCEC
															hsa-miR-222-5p	DLD	-0.329722	0.00282001	UVM																					hsa-miR-1468-5p	GLS	-0.240492	2.90283e-08	UCEC
															hsa-miR-26a-5p	DLD	-0.342856	0.00185022	UVM																					hsa-miR-195-3p	GLS	-0.244322	1.71748e-08	UCEC
															hsa-miR-28-3p	DLD	-0.429079	7.14776e-05	UVM																					hsa-miR-200a-3p	GLS	-0.203309	3.02116e-06	UCEC
															hsa-miR-29c-3p	DLD	-0.248291	0.0263692	UVM																					hsa-miR-200b-3p	GLS	-0.242152	2.31465e-08	UCEC
															hsa-miR-30c-2-3p	DLD	-0.27982	0.0119428	UVM																					hsa-miR-200b-5p	GLS	-0.267873	5.59096e-10	UCEC
															hsa-miR-3154	DLD	-0.227678	0.0422422	UVM																					hsa-miR-200c-3p	GLS	-0.243647	1.88523e-08	UCEC
															hsa-miR-3170	DLD	-0.359289	0.00106403	UVM																					hsa-miR-2110	GLS	-0.243579	1.90289e-08	UCEC
															hsa-miR-320a	DLD	-0.419383	0.000107876	UVM																					hsa-miR-335-5p	GLS	-0.322348	5.16216e-14	UCEC
															hsa-miR-320b	DLD	-0.472248	9.75256e-06	UVM																					hsa-miR-34b-3p	GLS	-0.340653	1.44142e-15	UCEC
															hsa-miR-320c	DLD	-0.431612	6.40584e-05	UVM																					hsa-miR-34c-3p	GLS	-0.328185	1.69272e-14	UCEC
															hsa-miR-320d	DLD	-0.397025	0.000266053	UVM																					hsa-miR-34c-5p	GLS	-0.33998	1.65094e-15	UCEC
															hsa-miR-378a-5p	DLD	-0.247509	0.0268628	UVM																					hsa-miR-3614-5p	GLS	-0.253822	4.49565e-09	UCEC
															hsa-miR-455-3p	DLD	-0.247817	0.0266675	UVM																					hsa-miR-363-3p	GLS	-0.272561	2.71317e-10	UCEC
															hsa-miR-507	DLD	-0.404474	0.000198336	UVM																					hsa-miR-375	GLS	-0.336438	3.35674e-15	UCEC
															hsa-miR-508-3p	DLD	-0.537746	2.69334e-07	UVM																					hsa-miR-429	GLS	-0.26097	1.58106e-09	UCEC
															hsa-miR-512-3p	DLD	-0.247898	0.0266162	UVM																					hsa-miR-449a	GLS	-0.344506	6.58e-16	UCEC
															hsa-miR-513a-3p	DLD	-0.305918	0.00578642	UVM																					hsa-miR-449b-5p	GLS	-0.332054	7.97573e-15	UCEC
															hsa-miR-513b-5p	DLD	-0.374343	0.000624366	UVM																					hsa-miR-4724-5p	GLS	-0.23768	4.24397e-08	UCEC
															hsa-miR-513c-3p	DLD	-0.300531	0.00675586	UVM																					hsa-miR-497-5p	GLS	-0.304014	1.46875e-12	UCEC
															hsa-miR-513c-5p	DLD	-0.500768	2.2383e-06	UVM																					hsa-miR-664a-3p	GLS	-0.204412	2.66252e-06	UCEC
															hsa-miR-514a-3p	DLD	-0.46408	1.45168e-05	UVM																					hsa-miR-9-3p	GLS	-0.246815	1.21473e-08	UCEC
															hsa-miR-514a-5p	DLD	-0.315719	0.00433382	UVM																					hsa-miR-9-5p	GLS	-0.257944	2.47038e-09	UCEC
															hsa-miR-514b-5p	DLD	-0.409449	0.000162376	UVM																					hsa-miR-92b-3p	GLS	-0.248857	9.12047e-09	UCEC
															hsa-miR-522-3p	DLD	-0.234057	0.0366498	UVM																					hsa-let-7a-3p	GLS	-0.372494	0.00510083	UCS
															hsa-miR-548v	DLD	-0.430116	6.8348e-05	UVM																					hsa-let-7a-5p	GLS	-0.304191	0.0239502	UCS
															hsa-miR-6715a-3p	DLD	-0.327931	0.00298264	UVM																					hsa-miR-1468-5p	GLS	-0.272177	0.0444014	UCS
															hsa-miR-676-3p	DLD	-0.300178	0.00682408	UVM																					hsa-miR-148a-5p	GLS	-0.285996	0.0342838	UCS
															hsa-miR-935	DLD	-0.407312	0.000177014	UVM																					hsa-miR-186-5p	GLS	-0.2664	0.0493005	UCS
															hsa-miR-99a-5p	DLD	-0.380264	0.000502659	UVM																					hsa-miR-197-3p	GLS	-0.33289	0.0130154	UCS
																																								hsa-miR-2110	GLS	-0.356579	0.00753588	UCS
																																								hsa-miR-3161	GLS	-0.289851	0.0318305	UCS
																																								hsa-miR-320a	GLS	-0.301763	0.0251555	UCS
																																								hsa-miR-33a-3p	GLS	-0.287139	0.0335406	UCS
																																								hsa-miR-4461	GLS	-0.273401	0.0434163	UCS
																																								hsa-miR-548d-3p	GLS	-0.284006	0.0356104	UCS
																																								hsa-let-7a-5p	GLS	-0.279309	0.0121059	UVM
																																								hsa-let-7b-5p	GLS	-0.330574	0.00274544	UVM
																																								hsa-let-7d-5p	GLS	-0.262693	0.0185662	UVM
																																								hsa-let-7g-5p	GLS	-0.272254	0.0145603	UVM
																																								hsa-miR-1248	GLS	-0.299603	0.00693646	UVM
																																								hsa-miR-125a-5p	GLS	-0.235799	0.0352353	UVM
																																								hsa-miR-130a-5p	GLS	-0.245931	0.0278816	UVM
																																								hsa-miR-1323	GLS	-0.344559	0.00174951	UVM
																																								hsa-miR-146a-5p	GLS	-0.238487	0.0331415	UVM
																																								hsa-miR-148a-5p	GLS	-0.222213	0.0475803	UVM
																																								hsa-miR-192-3p	GLS	-0.233815	0.0368501	UVM
																																								hsa-miR-197-3p	GLS	-0.314535	0.00449001	UVM
																																								hsa-miR-320a	GLS	-0.381057	0.000488127	UVM
																																								hsa-miR-320b	GLS	-0.37014	0.000726436	UVM
																																								hsa-miR-320c	GLS	-0.299486	0.00695967	UVM
																																								hsa-miR-320d	GLS	-0.392929	0.000311787	UVM
																																								hsa-miR-326	GLS	-0.258039	0.0208368	UVM
																																								hsa-miR-338-3p	GLS	-0.222669	0.0471144	UVM
																																								hsa-miR-338-5p	GLS	-0.362027	0.000967557	UVM
																																								hsa-miR-363-3p	GLS	-0.270156	0.0153687	UVM
																																								hsa-miR-505-3p	GLS	-0.256893	0.0214306	UVM
																																								hsa-miR-512-5p	GLS	-0.291689	0.00865891	UVM
																																								hsa-miR-518a-5p	GLS	-0.259634	0.0200334	UVM
																																								hsa-miR-520d-5p	GLS	-0.267078	0.0166247	UVM
																																								hsa-miR-520f-5p	GLS	-0.24122	0.031121	UVM
																																								hsa-miR-589-5p	GLS	-0.249507	0.0256172	UVM
																																								hsa-miR-6509-5p	GLS	-0.345906	0.00167336	UVM
																																								hsa-miR-6842-3p	GLS	-0.31306	0.00469174	UVM

## Sheet: Table S4
Table S4. lncRNA-mRNA pairs that may target different cuproptosis regulators in each tumor type.
LncRNA	TARGET	correlation	pvalue	Cancer type
DGCR5	FDX1	-0.346693	1.92478e-16	KIRC
MIAT	FDX1	-0.364024	4.40705e-18	KIRC
MIAT	FDX1	-0.201322	0.000107599	LIHC
SNHG1	LIAS	0.278825	1.0999e-08	BLCA
SNHG1	LIAS	0.354222	3.83854e-17	KIRC
MALAT1	LIAS	0.210139	0.000337661	KIRP
NEAT1	LIAS	0.227736	9.92085e-05	KIRP
SNHG1	LIAS	0.251021	1.68428e-05	KIRP
XIST	LIAS	-0.217498	0.000204724	KIRP
MALAT1	LIAS	0.230178	1.43023e-07	LGG
SNHG1	LIAS	0.307386	1.2098e-12	LGG
TUG1	LIAS	-0.208443	2.47181e-06	LUAD
SNHG1	LIAS	0.388315	2.46531e-19	PRAD
MALAT1	LIAS	0.284693	6.7964e-10	SKCM
MIR17HG	LIAS	0.31905	3.54078e-12	SKCM
NEAT1	LIAS	0.254763	3.83402e-08	SKCM
SNHG1	LIAS	0.425848	2.2144e-21	SKCM
TUG1	LIAS	0.237331	3.21211e-07	SKCM
DNM1P35	LIAS	0.272016	5.33105e-10	THCA
SNHG1	LIAS	0.286903	5.25763e-11	THCA
MIR17HG	LIAS	0.31242	1.83205e-13	UCEC
SNHG1	LIAS	0.354134	4.18746e-17	UCEC
TSIX	LIAS	0.276891	8.77299e-11	UCEC
DNM1P35	LIPT1	0.2945	1.44476e-09	BLCA
MALAT1	LIPT1	0.266032	5.26113e-08	BLCA
NEAT1	LIPT1	0.215445	1.19092e-05	BLCA
TSIX	LIPT1	0.201011	2.56678e-11	BRCA
DGCR5	LIPT1	-0.312303	5.05264e-13	LGG
DNM1P35	LIPT1	-0.212541	1.24524e-06	LGG
MALAT1	LIPT1	0.392858	2.63778e-20	LGG
RPPH1	LIPT1	0.229934	1.47559e-07	LGG
DSCR9	LIPT1	0.22168	5.24859e-07	LUAD
DGCR5	LIPT1	-0.237675	8.21747e-08	PRAD
CASC2	LIPT1	0.284906	6.5926e-10	SKCM
DNM1P35	LIPT1	0.224441	1.39679e-06	SKCM
MALAT1	LIPT1	0.493487	3.5159e-29	SKCM
NEAT1	LIPT1	0.41256	4.81234e-20	SKCM
RPPH1	LIPT1	-0.203259	1.302e-05	SKCM
TCL6	LIPT1	0.22236	1.75684e-06	SKCM
MALAT1	LIPT1	0.493689	6.53617e-34	UCEC
NEAT1	LIPT1	0.295908	3.58804e-12	UCEC
RPPH1	LIPT1	0.213073	7.39469e-07	UCEC
TSIX	LIPT1	0.31089	2.43305e-13	UCEC
NEAT1	DLD	-0.269149	2.14348e-19	BRCA
SNHG7	DLD	-0.227071	4.15537e-14	BRCA
GAS5	DLD	-0.412426	3.18981e-23	KIRC
MALAT1	DLD	-0.230885	7.41899e-08	KIRC
MIR17HG	DLD	-0.343633	3.66062e-16	KIRC
SNHG1	DLD	-0.375101	3.4851e-19	KIRC
SNHG7	DLD	-0.311425	2.09236e-13	KIRC
TUG1	DLD	-0.276154	9.48977e-11	KIRC
GAS5	DLD	-0.362056	2.57112e-10	KIRP
MALAT1	DLD	-0.261788	6.98208e-06	KIRP
MIR17HG	DLD	-0.266048	4.87496e-06	KIRP
NEAT1	DLD	-0.213278	0.000273329	KIRP
PLK1S1	DLD	-0.314192	5.39279e-08	KIRP
SNHG1	DLD	-0.403419	1.16949e-12	KIRP
SNHG7	DLD	-0.203763	0.000513902	KIRP
TSIX	DLD	-0.248209	2.10627e-05	KIRP
TUG1	DLD	-0.289471	6.04458e-07	KIRP
MALAT1	DLD	-0.210182	2.28092e-06	PRAD
GAS5	DLD	-0.495647	1.32446e-32	THCA
MALAT1	DLD	-0.213681	1.29027e-06	THCA
MIR17HG	DLD	-0.488131	1.55544e-31	THCA
PLK1S1	DLD	0.248318	1.60814e-08	THCA
SNHG1	DLD	-0.50732	2.55278e-34	THCA
SNHG7	DLD	-0.44641	4.69523e-26	THCA
BCYRN1	DLD	-0.350097	2.18462e-06	UCEC
GAS5	DLD	-0.223221	2.07522e-07	UCEC
SNHG7	DLD	-0.285719	2.04993e-11	UCEC
TSIX	DLD	-0.280656	4.7487e-11	UCEC
MALAT1	DLAT	-0.26677	4.8175e-08	BLCA
NEAT1	DLAT	-0.204687	3.24301e-05	BLCA
SNHG12	DLAT	-0.285397	4.76768e-09	BLCA
H19	DLAT	-0.266942	4.29689e-19	BRCA
NEAT1	DLAT	-0.221784	1.63676e-13	BRCA
TSIX	DLAT	-0.27388	4.7193e-20	BRCA
TUG1	DLAT	0.260807	2.87401e-18	BRCA
RPPH1	DLAT	-0.263221	1.13016e-09	HNSC
MIR17HG	DLAT	-0.241345	1.7836e-08	KIRC
RPPH1	DLAT	-0.222665	2.17052e-07	KIRC
SNHG1	DLAT	-0.218999	3.45799e-07	KIRC
SNHG12	DLAT	-0.456312	1.14401e-28	KIRC
SNHG6	DLAT	-0.252066	3.85836e-09	KIRC
TUG1	DLAT	-0.204809	1.94623e-06	KIRC
HCG18	DLAT	0.259288	2.69846e-09	LGG
MIR17HG	DLAT	-0.358105	6.60509e-17	LGG
RPPH1	DLAT	-0.241514	3.23586e-08	LGG
SNHG1	DLAT	-0.276438	2.04436e-10	LGG
SNHG12	DLAT	-0.435776	4.25146e-25	LGG
SNHG6	DLAT	-0.390865	4.23988e-20	LGG
HCG18	DLAT	0.355829	2.7915e-16	PRAD
MALAT1	DLAT	-0.244894	3.19802e-08	PRAD
RPPH1	DLAT	-0.31878	3.3482e-13	PRAD
SNHG12	DLAT	-0.333297	2.33085e-14	PRAD
SNHG6	DLAT	-0.309388	1.74124e-12	PRAD
TSIX	DLAT	-0.257822	5.47159e-09	PRAD
TUG1	DLAT	0.241586	4.9466e-08	PRAD
H19	DLAT	-0.220141	5.99935e-07	THCA
HCG18	DLAT	0.227144	2.5466e-07	THCA
MALAT1	DLAT	-0.201321	5.23522e-06	THCA
MIR17HG	DLAT	-0.472183	2.37719e-29	THCA
SNHG1	DLAT	-0.377875	1.4927e-18	THCA
SNHG12	DLAT	-0.495662	1.31798e-32	THCA
SNHG6	DLAT	-0.507288	2.5815e-34	THCA
BCYRN1	DLAT	-0.364083	7.87118e-07	UCEC
DLEU2	DLAT	0.274316	1.32779e-10	UCEC
RPPH1	DLAT	-0.221743	2.50689e-07	UCEC
TSIX	DLAT	-0.275405	1.11484e-10	UCEC
SNORA76	PDHA1	0.227923	3.49129e-06	BLCA
DGCR5	PDHA1	0.310558	1.33876e-25	BRCA
MIR17HG	PDHA1	0.217916	4.36647e-13	BRCA
NEAT1	PDHA1	-0.243827	4.2779e-16	BRCA
PLK1S1	PDHA1	-0.221534	1.74502e-13	BRCA
SNHG1	PDHA1	0.303411	1.86911e-24	BRCA
SNHG12	PDHA1	0.242066	7.03594e-16	BRCA
SNHG6	PDHA1	0.313784	3.97569e-26	BRCA
XIST	PDHA1	-0.293296	6.89557e-23	BRCA
DGCR5	PDHA1	-0.404039	2.86022e-22	KIRC
MIAT	PDHA1	-0.24463	1.12429e-08	KIRC
PLK1S1	PDHA1	-0.217598	4.12327e-07	KIRC
PVT1	PDHA1	-0.329047	7.12446e-15	KIRC
RFPL1S	PDHA1	-0.343367	3.8697e-16	KIRC
MEG3	PDHA1	-0.204151	0.000501112	KIRP
MIAT	PDHA1	-0.215315	0.000237906	KIRP
PLK1S1	PDHA1	-0.204457	0.000491222	KIRP
SNHG12	PDHA1	-0.220085	0.000171011	KIRP
TUG1	PDHA1	-0.323271	2.09664e-08	KIRP
DGCR5	PDHA1	0.242888	2.68849e-08	LGG
SNHG6	PDHA1	0.205157	2.92358e-06	LGG
DGCR5	PDHA1	0.230957	8.28416e-06	LIHC
MIR17HG	PDHA1	0.201425	5.40446e-06	LUAD
SNHG1	PDHA1	0.212263	1.5965e-06	LUAD
SNHG10	PDHA1	0.217692	8.4581e-07	LUAD
GAS5	PDHA1	0.404814	5.06962e-21	PRAD
PCGEM1	PDHA1	-0.222158	5.64829e-07	PRAD
PVT1	PDHA1	0.37139	1.06178e-17	PRAD
SNHG1	PDHA1	0.406159	3.65838e-21	PRAD
SNHG10	PDHA1	0.322947	1.58103e-13	PRAD
SNHG12	PDHA1	0.316762	4.79534e-13	PRAD
SNHG6	PDHA1	0.2055	3.85268e-06	PRAD
SNORA76	PDHA1	0.218396	8.83215e-07	PRAD
SNHG6	PDHA1	0.22597	1.17857e-06	SKCM
MEG3	PDHA1	-0.281338	1.27037e-10	THCA
MIAT	PDHA1	-0.439836	2.93938e-25	THCA
PLK1S1	PDHA1	0.26921	8.12333e-10	THCA
SNHG12	PDHA1	-0.287075	5.11517e-11	THCA
TUG1	PDHB	-0.202623	1.76683e-11	BRCA
SNHG12	PDHB	0.256892	2.88125e-09	HNSC
TUG1	PDHB	-0.311531	3.82698e-13	HNSC
FAM182A	PDHB	-0.214483	6.07085e-07	KIRC
PVT1	PDHB	-0.477616	1.30503e-31	KIRC
SNHG12	PDHB	-0.277114	8.12306e-11	KIRC
TUG1	PDHB	-0.302369	1.0911e-12	KIRC
TUG1	PDHB	-0.240285	5.02874e-08	LUAD
DNM1P35	PDHB	-0.239582	6.42254e-08	PRAD
TUG1	PDHB	-0.292914	2.73339e-11	PRAD
TUG1	PDHB	-0.361165	5.6532e-17	THCA
DNM1P35	MTF1	-0.250899	3.02235e-07	BLCA
EMX2OS	MTF1	-0.225472	4.46776e-06	BLCA
FAM157A	MTF1	0.352325	2.61106e-13	BLCA
FAM157B	MTF1	0.342378	1.31283e-12	BLCA
FAM41C	MTF1	-0.262047	8.42692e-08	BLCA
FAM66D	MTF1	-0.274322	1.92583e-08	BLCA
GAS5	MTF1	-0.333524	5.27026e-12	BLCA
MYCNOS	MTF1	-0.210036	1.98352e-05	BLCA
POLR2J4	MTF1	-0.212106	1.63426e-05	BLCA
PSORS1C3	MTF1	-0.23451	1.77515e-06	BLCA
PWRN1	MTF1	-0.222593	5.94811e-06	BLCA
RMRP	MTF1	-0.246751	4.78792e-07	BLCA
SCARNA17	MTF1	-0.267358	4.4903e-08	BLCA
SCARNA2	MTF1	-0.314192	9.41937e-11	BLCA
SCARNA9	MTF1	-0.334375	4.61989e-12	BLCA
SNHG10	MTF1	-0.359291	8.14124e-14	BLCA
SNHG11	MTF1	-0.331668	7.01331e-12	BLCA
SNHG12	MTF1	-0.296464	1.11042e-09	BLCA
SNHG6	MTF1	-0.286144	4.32987e-09	BLCA
SNHG7	MTF1	-0.311714	1.3432e-10	BLCA
SNHG9	MTF1	-0.410297	6.44003e-18	BLCA
FAM157A	MTF1	0.365955	1.35209e-35	BRCA
FAM157B	MTF1	0.210957	2.4356e-12	BRCA
FAM41C	MTF1	-0.225109	6.93806e-14	BRCA
FAM66D	MTF1	-0.382676	5.01884e-39	BRCA
GAS5	MTF1	-0.312421	6.65329e-26	BRCA
H19	MTF1	-0.262328	1.80272e-18	BRCA
HCG11	MTF1	0.248148	1.24081e-16	BRCA
POLR2J4	MTF1	-0.281348	4.07092e-21	BRCA
SCARNA17	MTF1	-0.206622	6.89926e-12	BRCA
SCARNA2	MTF1	-0.303818	1.61179e-24	BRCA
SNHG10	MTF1	-0.322642	1.3117e-27	BRCA
SNHG11	MTF1	-0.433684	8.47872e-51	BRCA
SNHG6	MTF1	-0.328829	1.13049e-28	BRCA
SNHG7	MTF1	-0.409766	5.04916e-45	BRCA
SNHG9	MTF1	-0.341702	5.72825e-31	BRCA
SNORD116-20	MTF1	0.31437	3.18404e-26	BRCA
TSIX	MTF1	-0.44388	2.09834e-53	BRCA
TUG1	MTF1	0.305705	8.08297e-25	BRCA
XIST	MTF1	0.208854	4.04787e-12	BRCA
DIO3OS	MTF1	-0.273675	2.14518e-06	CESC
FAM157A	MTF1	0.471655	1.59213e-17	CESC
FAM157B	MTF1	0.448148	8.80549e-16	CESC
FAM41C	MTF1	-0.223956	0.000116672	CESC
FAM66D	MTF1	-0.267995	3.53377e-06	CESC
GAS5	MTF1	-0.230671	7.13572e-05	CESC
HCG22	MTF1	0.293418	3.46156e-07	CESC
HOTAIR	MTF1	-0.231163	6.87925e-05	CESC
INE1	MTF1	0.358547	2.96214e-10	CESC
MIAT	MTF1	0.207488	0.000366513	CESC
MYCNOS	MTF1	-0.248049	1.86674e-05	CESC
NEAT1	MTF1	0.211878	0.000272399	CESC
RMRP	MTF1	-0.315982	3.61242e-08	CESC
SCARNA17	MTF1	-0.21669	0.000195393	CESC
SCARNA2	MTF1	-0.396317	2.20022e-12	CESC
SFTA1P	MTF1	-0.201441	0.000546134	CESC
SNHG10	MTF1	-0.312099	5.40266e-08	CESC
SNHG11	MTF1	-0.334206	5.04959e-09	CESC
SNHG6	MTF1	-0.494572	2.33799e-19	CESC
SNHG7	MTF1	-0.309665	6.93342e-08	CESC
SNHG9	MTF1	-0.345983	1.31986e-09	CESC
TSIX	MTF1	-0.435179	7.08457e-15	CESC
XIST	MTF1	0.257375	8.71886e-06	CESC
DGCR11	MTF1	0.286679	2.82458e-11	HNSC
DGCR5	MTF1	-0.266865	6.52001e-10	HNSC
DGCR9	MTF1	-0.2232	2.78348e-07	HNSC
DNM1P35	MTF1	-0.44432	1.60022e-26	HNSC
DSCR9	MTF1	-0.286462	2.92722e-11	HNSC
FAM41C	MTF1	-0.356125	5.78765e-17	HNSC
FAM66C	MTF1	-0.25452	4.06507e-09	HNSC
FAM66D	MTF1	-0.302518	1.91066e-12	HNSC
FAM95B1	MTF1	-0.267676	5.76214e-10	HNSC
GAS5	MTF1	-0.508954	1.50948e-35	HNSC
HAR1A	MTF1	-0.24532	1.49584e-08	HNSC
HCG22	MTF1	0.263241	1.12689e-09	HNSC
HOTAIR	MTF1	-0.211963	1.10092e-06	HNSC
MEG3	MTF1	-0.312978	2.94154e-13	HNSC
MIR17HG	MTF1	-0.270206	3.90833e-10	HNSC
MYCNOS	MTF1	-0.223257	2.76372e-07	HNSC
PVT1	MTF1	-0.456636	4.2606e-28	HNSC
RMRP	MTF1	-0.345636	5.21786e-16	HNSC
RPS10P7	MTF1	-0.353003	1.12316e-16	HNSC
SCARNA2	MTF1	-0.373192	1.35168e-18	HNSC
SCARNA9	MTF1	-0.228643	1.39274e-07	HNSC
SNHG1	MTF1	-0.408635	2.62233e-22	HNSC
SNHG10	MTF1	-0.477009	7.585e-31	HNSC
SNHG11	MTF1	-0.496994	9.93428e-34	HNSC
SNHG12	MTF1	-0.313348	2.74902e-13	HNSC
SNHG3	MTF1	-0.264453	9.39288e-10	HNSC
SNHG6	MTF1	-0.542775	4.24875e-41	HNSC
SNHG7	MTF1	-0.512327	4.49653e-36	HNSC
SNHG9	MTF1	-0.381059	2.21486e-19	HNSC
TUG1	MTF1	0.288688	2.02566e-11	HNSC
FAM41C	MTF1	-0.328583	7.80954e-15	KIRC
FAM66D	MTF1	-0.511795	8.70683e-37	KIRC
GAS5	MTF1	-0.297475	2.60166e-12	KIRC
HAR1A	MTF1	-0.242106	1.60375e-08	KIRC
HCG11	MTF1	0.294039	4.74144e-12	KIRC
PART1	MTF1	-0.205907	1.70993e-06	KIRC
POLR2J4	MTF1	-0.339659	8.34844e-16	KIRC
RMRP	MTF1	-0.370683	9.70085e-19	KIRC
SCARNA2	MTF1	-0.422099	2.34979e-24	KIRC
SCARNA9	MTF1	-0.24344	1.32991e-08	KIRC
SNHG1	MTF1	-0.256699	1.94716e-09	KIRC
SNHG10	MTF1	-0.318554	5.47459e-14	KIRC
SNHG11	MTF1	-0.629372	6.35755e-60	KIRC
SNHG3	MTF1	-0.277218	7.98732e-11	KIRC
SNHG6	MTF1	-0.593661	7.07521e-52	KIRC
SNHG7	MTF1	-0.352934	5.07386e-17	KIRC
SNHG9	MTF1	-0.521597	2.20925e-38	KIRC
SNORD116-20	MTF1	0.442344	7.56134e-27	KIRC
TUG1	MTF1	0.315951	8.9703e-14	KIRC
FAM157A	MTF1	0.373645	6.12124e-11	KIRP
FAM157B	MTF1	0.380709	2.4809e-11	KIRP
FAM41C	MTF1	-0.31316	5.99245e-08	KIRP
FAM66D	MTF1	-0.474456	1.62073e-17	KIRP
FAM66E	MTF1	0.208648	0.000372915	KIRP
GAS5	MTF1	-0.391734	5.79762e-12	KIRP
HCG11	MTF1	0.217105	0.00021036	KIRP
HCG18	MTF1	0.24005	3.97025e-05	KIRP
POLR2J4	MTF1	-0.246667	2.37832e-05	KIRP
PVT1	MTF1	-0.305498	1.29445e-07	KIRP
RMRP	MTF1	-0.324921	1.75976e-08	KIRP
SCARNA17	MTF1	-0.380749	2.46794e-11	KIRP
SCARNA2	MTF1	-0.44504	2.29081e-15	KIRP
SCARNA9	MTF1	-0.446699	1.75438e-15	KIRP
SNHG1	MTF1	-0.298772	2.49976e-07	KIRP
SNHG10	MTF1	-0.271307	3.10205e-06	KIRP
SNHG11	MTF1	-0.539683	4.2949e-23	KIRP
SNHG3	MTF1	-0.307675	1.04237e-07	KIRP
SNHG6	MTF1	-0.517602	4.53329e-21	KIRP
SNHG7	MTF1	-0.456126	3.74818e-16	KIRP
SNHG9	MTF1	-0.477035	1.02599e-17	KIRP
SNORD116-20	MTF1	0.385432	1.33966e-11	KIRP
TUG1	MTF1	0.27515	2.21606e-06	KIRP
XIST	MTF1	0.258326	9.30621e-06	KIRP
CASC2	MTF1	0.312335	5.02365e-13	LGG
DGCR11	MTF1	-0.229784	1.50415e-07	LGG
DGCR5	MTF1	-0.369695	5.39203e-18	LGG
DGCR9	MTF1	-0.410951	3.05371e-22	LGG
DLEU2	MTF1	-0.247855	1.36328e-08	LGG
FAM157B	MTF1	0.289765	2.42253e-11	LGG
FAM66C	MTF1	-0.378956	6.76208e-19	LGG
FAM66D	MTF1	-0.207696	2.18777e-06	LGG
GAS5	MTF1	-0.352262	2.24796e-16	LGG
HAR1A	MTF1	-0.484195	2.15071e-31	LGG
HCG11	MTF1	0.27239	3.82152e-10	LGG
HCG22	MTF1	0.531823	1.18974e-38	LGG
MEG3	MTF1	-0.319675	1.32336e-13	LGG
MIAT	MTF1	-0.356841	8.62673e-17	LGG
MIR17HG	MTF1	-0.220192	4.9784e-07	LGG
MYCNOS	MTF1	-0.449571	8.63276e-27	LGG
NEAT1	MTF1	0.27708	1.84964e-10	LGG
PART1	MTF1	-0.207978	2.11788e-06	LGG
PLK1S1	MTF1	-0.310252	7.28689e-13	LGG
RFPL1S	MTF1	-0.33908	3.25006e-15	LGG
RMST	MTF1	0.241073	3.43345e-08	LGG
SCARNA9	MTF1	-0.349342	4.10682e-16	LGG
SFTA1P	MTF1	-0.262632	1.65503e-09	LGG
SNHG1	MTF1	-0.399296	5.56885e-21	LGG
SNHG11	MTF1	-0.255035	4.97536e-09	LGG
SNHG6	MTF1	-0.360539	3.93598e-17	LGG
SNHG7	MTF1	-0.307726	1.13951e-12	LGG
SNORD116-20	MTF1	0.370741	4.27878e-18	LGG
CASC2	MTF1	0.266709	2.31625e-07	LIHC
FAM157A	MTF1	0.23886	3.93598e-06	LIHC
FAM66D	MTF1	-0.273392	1.1165e-07	LIHC
GAS5	MTF1	-0.39874	2.32285e-15	LIHC
H19	MTF1	-0.257889	5.88962e-07	LIHC
HCG11	MTF1	0.255763	7.33806e-07	LIHC
INE1	MTF1	0.24473	2.22687e-06	LIHC
MIR17HG	MTF1	-0.208138	6.15498e-05	LIHC
RMRP	MTF1	-0.235512	5.41193e-06	LIHC
RPS10P7	MTF1	0.223065	1.69759e-05	LIHC
SCARNA17	MTF1	-0.269798	1.65727e-07	LIHC
SCARNA2	MTF1	-0.291079	1.46919e-08	LIHC
SCARNA9	MTF1	-0.221322	1.98234e-05	LIHC
SNHG11	MTF1	-0.512073	8.66918e-26	LIHC
SNHG6	MTF1	-0.363275	7.90852e-13	LIHC
SNHG7	MTF1	-0.392633	6.67047e-15	LIHC
SNHG9	MTF1	-0.241811	2.96146e-06	LIHC
FAM157A	MTF1	0.289591	3.72879e-11	LUAD
GAS5	MTF1	-0.465624	2.23134e-28	LUAD
HCG11	MTF1	0.261466	2.72411e-09	LUAD
INE1	MTF1	0.212912	1.4811e-06	LUAD
MIAT	MTF1	0.202931	4.57953e-06	LUAD
PVT1	MTF1	-0.279471	1.84798e-10	LUAD
RMRP	MTF1	-0.249024	1.55955e-08	LUAD
SCARNA17	MTF1	0.217069	9.10494e-07	LUAD
SCARNA2	MTF1	-0.308771	1.50016e-12	LUAD
SNHG1	MTF1	-0.206739	2.99648e-06	LUAD
SNHG11	MTF1	-0.262244	2.43524e-09	LUAD
SNHG6	MTF1	-0.444744	9.37038e-26	LUAD
SNHG7	MTF1	-0.265714	1.46993e-09	LUAD
SNHG9	MTF1	-0.345256	1.68662e-15	LUAD
SNORD116-20	MTF1	0.275568	3.36813e-10	LUAD
TUG1	MTF1	0.408932	1.1703e-21	LUAD
DGCR9	MTF1	0.229039	5.56158e-05	OV
DIO3OS	MTF1	-0.212575	1.73677e-06	PRAD
DSCR9	MTF1	-0.239204	6.74574e-08	PRAD
FAM157A	MTF1	0.490795	1.72859e-31	PRAD
FAM157B	MTF1	0.404374	5.63887e-21	PRAD
FAM41C	MTF1	-0.467706	2.22387e-28	PRAD
FAM66A	MTF1	0.242754	4.24381e-08	PRAD
FAM66D	MTF1	-0.239765	6.27229e-08	PRAD
GAS5	MTF1	-0.493784	6.57049e-32	PRAD
GHRLOS	MTF1	-0.245665	2.88641e-08	PRAD
HAR1A	MTF1	-0.20384	4.62629e-06	PRAD
HCG18	MTF1	0.342735	3.81497e-15	PRAD
MEG3	MTF1	-0.20229	5.48094e-06	PRAD
POLR2J4	MTF1	-0.421317	8.33459e-23	PRAD
PVT1	MTF1	-0.436234	1.66465e-24	PRAD
RMRP	MTF1	-0.348374	1.25593e-15	PRAD
SCARNA2	MTF1	-0.379078	1.97493e-18	PRAD
SCARNA9	MTF1	-0.280898	1.82696e-10	PRAD
SNHG1	MTF1	-0.413336	6.25284e-22	PRAD
SNHG10	MTF1	-0.438884	8.13602e-25	PRAD
SNHG11	MTF1	-0.345829	2.07936e-15	PRAD
SNHG12	MTF1	-0.361691	8.31931e-17	PRAD
SNHG3	MTF1	-0.444078	1.96364e-25	PRAD
SNHG6	MTF1	-0.570117	3.49976e-44	PRAD
SNHG7	MTF1	-0.525941	1.06012e-36	PRAD
SNHG9	MTF1	-0.608911	9.40177e-52	PRAD
SNORD116-20	MTF1	0.522037	4.31321e-36	PRAD
TUG1	MTF1	0.326555	8.17984e-14	PRAD
CASC2	MTF1	0.212609	4.99691e-06	SKCM
FAM66D	MTF1	-0.200087	1.7843e-05	SKCM
GAS5	MTF1	-0.285774	5.82066e-10	SKCM
H19	MTF1	-0.223254	1.59252e-06	SKCM
MIAT	MTF1	0.257813	2.59965e-08	SKCM
MIR155HG	MTF1	0.201456	1.55841e-05	SKCM
POLR2J4	MTF1	-0.256467	3.08804e-08	SKCM
PVT1	MTF1	-0.325818	1.15691e-12	SKCM
RMRP	MTF1	-0.319339	3.37749e-12	SKCM
SCARNA2	MTF1	-0.20385	1.2271e-05	SKCM
SNHG11	MTF1	-0.371782	2.6931e-16	SKCM
SNHG6	MTF1	-0.43155	5.66162e-22	SKCM
SNHG7	MTF1	-0.344065	4.92036e-14	SKCM
SNHG9	MTF1	-0.262731	1.37485e-08	SKCM
DNM1P35	MTF1	-0.265607	1.38528e-09	THCA
FAM157A	MTF1	0.480636	1.70857e-30	THCA
FAM157B	MTF1	0.364818	2.60034e-17	THCA
FAM41C	MTF1	-0.415031	2.09828e-22	THCA
FAM66A	MTF1	0.267483	1.0502e-09	THCA
FAM66D	MTF1	-0.463964	2.86823e-28	THCA
FAM66E	MTF1	0.204152	3.82663e-06	THCA
GAS5	MTF1	-0.590379	1.15677e-48	THCA
HAR1A	MTF1	-0.217538	8.19149e-07	THCA
HCG11	MTF1	0.299147	7.04268e-12	THCA
HCG18	MTF1	0.388938	1.19547e-19	THCA
INE1	MTF1	0.287431	4.83042e-11	THCA
MIR17HG	MTF1	-0.208595	2.31951e-06	THCA
PVT1	MTF1	-0.269594	7.67052e-10	THCA
RFPL1S	MTF1	0.217072	8.65716e-07	THCA
RMRP	MTF1	-0.238627	5.88117e-08	THCA
SCARNA2	MTF1	-0.213703	1.28705e-06	THCA
SFTA1P	MTF1	-0.23174	1.42939e-07	THCA
SNHG1	MTF1	-0.41518	2.02015e-22	THCA
SNHG10	MTF1	-0.496445	1.01624e-32	THCA
SNHG11	MTF1	-0.597996	3.40817e-50	THCA
SNHG12	MTF1	-0.451647	1.05809e-26	THCA
SNHG3	MTF1	-0.490619	6.93018e-32	THCA
SNHG6	MTF1	-0.690412	1.33098e-72	THCA
SNHG7	MTF1	-0.480919	1.56283e-30	THCA
SNHG9	MTF1	-0.502572	1.2958e-33	THCA
SNORD116-20	MTF1	0.513507	2.95683e-35	THCA
TSIX	MTF1	-0.261005	2.70761e-09	THCA
TUG1	MTF1	0.30129	4.90449e-12	THCA
FAM157A	MTF1	0.367087	2.37441e-18	UCEC
FAM157B	MTF1	0.336659	1.64068e-15	UCEC
FAM99A	MTF1	-0.23467	0.00182796	UCEC
FAM99B	MTF1	-0.21786	0.00387907	UCEC
GAS5	MTF1	-0.448061	1.55906e-27	UCEC
HCG11	MTF1	0.210088	1.06227e-06	UCEC
MEG3	MTF1	-0.257831	1.70313e-09	UCEC
MYCNOS	MTF1	-0.263673	7.03415e-10	UCEC
POLR2J4	MTF1	-0.33183	4.3423e-15	UCEC
PVT1	MTF1	-0.281085	4.4257e-11	UCEC
SCARNA17	MTF1	-0.271294	2.14773e-10	UCEC
SCARNA2	MTF1	-0.307407	4.61137e-13	UCEC
SNHG10	MTF1	-0.208388	1.30267e-06	UCEC
SNHG11	MTF1	-0.311088	2.34561e-13	UCEC
SNHG3	MTF1	-0.269342	2.92085e-10	UCEC
SNHG6	MTF1	-0.399704	9.47303e-22	UCEC
SNHG7	MTF1	-0.341992	5.48874e-16	UCEC
SNHG9	MTF1	-0.383406	5.28076e-20	UCEC
SNORD116-20	MTF1	0.22067	2.87275e-07	UCEC
TSIX	MTF1	-0.402846	4.25178e-22	UCEC
SNHG10	GLS	-0.366079	2.54362e-14	BLCA
SNHG11	GLS	-0.355063	1.65715e-13	BLCA
SNHG12	GLS	-0.266987	4.69406e-08	BLCA
SNHG7	GLS	-0.25796	1.35539e-07	BLCA
CASC2	GLS	-0.261143	2.5934e-18	BRCA
DGCR5	GLS	0.289981	2.18043e-22	BRCA
HCG11	GLS	0.432125	2.08518e-50	BRCA
HCG18	GLS	0.256314	1.11981e-17	BRCA
MIR17HG	GLS	0.206256	7.52438e-12	BRCA
NEAT1	GLS	-0.203216	1.53851e-11	BRCA
SNHG11	GLS	-0.405496	4.85307e-44	BRCA
SNHG7	GLS	-0.226413	4.9373e-14	BRCA
TSIX	GLS	-0.228279	3.02307e-14	BRCA
TUG1	GLS	0.319148	5.10617e-27	BRCA
SNHG11	GLS	-0.238149	4.05646e-05	CESC
XIST	GLS	0.309723	6.89273e-08	CESC
PART1	GLS	-0.215446	7.24528e-07	HNSC
[truncated: 119 more rows]

## Sheet: Table S5
Table S5. TF-mRNA pairs that may target different cuproptosis regulators in each tumor type.
[truncated: 1,183 more rows]

[truncated: 8 more sheets: Table S6, Table S7, Table S8, Table S9, Table S10, Table S11, Table S12, Table S13]
